# Supplementary material for: Frequency-modulated timer regulates torpor–arousal cycles during hibernation in distinct small mammalian hibernators
Source: NPJ Biol Timing Sleep. 2024 Jul 2;1:3. doi: 10.1038/s44323-024-00002-4 (PMC12912452; doi:10.1038/s44323-024-00002-4)
Supplement: Supplementary file 2 — Dataset S1 [file 44323_2024_2_MOESM2_ESM.xlsx]

## Sheet: シート1 - DataS1finalのコピー
Time series of body temperature fluctuation during hibernation
#1		#2		#3		#4		#5		#6		#7		#8		#9		#10		#11		#12		#13		#14		#15		#16		#17		#18		#19		#20		#21		#22		#23		#24		#25
Date/Time	Value	Date/Time	Value	Date/Time	Value	Date/Time	Value	Date/Time	Value	Date/Time	Value	Date/Time	Value	Date/Time	Value	Date/Time	Value	Date/Time	Value	Date/Time	Value	Date/Time	Value	Date/Time	Value	Date/Time	Value	Date/Time	Value	Date/Time	Value	Date/Time	Value	Date/Time	Value	Date/Time	Value	Date/Time	Value	Date/Time	Value	Date/Time	Value	Date/Time	Value	Date/Time	Value	Date/Time	Value
15/05/31 19:01:01	37.768	15/05/31 19:07:01	37.656	2015/5/31 19:13	37.35	15/05/31 18:57:01	37.48	2015/5/30 12:06	36.839	15/05/30 11:48:01	37.485	2015/5/31 19:07	37.75	2015/5/31 19:09	37.561	2015/5/31 18:55	37.705	2015/5/31 19:10	37.532	15/05/31 19:06:01	37.059	14/06/01 16:37:01	37.205	14/06/01 16:52:01	37.411	2020/7/29 14:33	37.25	2020/7/29 14:37	37.188	2020/6/22 10:08	37.375	2020/6/15 13:32	37.312	2020/6/15 13:39	37.188	2020/6/18 9:02	37	2020/6/18 8:47	36.625	2020/6/18 9:13	37.125	2020/10/12 12:41	35.25	2020/10/12 15:08	34.75	2020/10/12 12:43	36.812	2020/10/12 12:41	34.562
15/05/31 20:31:01	37.892	15/05/31 20:37:01	38.405	2015/5/31 20:43	37.85	15/05/31 20:27:01	38.104	2015/5/30 13:36	37.275	15/05/30 13:18:01	37.298	2015/5/31 20:37	38.622	2015/5/31 20:39	38.434	2015/5/31 20:25	37.705	2015/5/31 20:40	37.969	15/05/31 20:36:01	38.12	14/06/01 18:07:01	37.454	14/06/01 18:22:01	37.162	2020/7/29 16:03	37.125	2020/7/29 16:07	37.438	2020/6/22 11:38	37.438	2020/6/15 15:02	37.062	2020/6/15 15:09	37.312	2020/6/18 10:32	36.875	2020/6/18 10:17	35.75	2020/6/18 10:43	36.875	2020/10/12 14:11	35.062	2020/10/12 16:38	33.75	2020/10/12 14:13	36.875	2020/10/12 14:11	35.688
15/05/31 22:01:01	37.83	15/05/31 22:07:01	38.405	2015/5/31 22:13	38.037	15/05/31 21:57:01	38.229	2015/5/30 15:06	37.213	15/05/30 14:48:01	37.423	2015/5/31 22:07	39.182	2015/5/31 22:09	38.31	2015/5/31 21:55	38.141	2015/5/31 22:10	38.405	15/05/31 22:06:01	38.308	14/06/01 19:37:01	37.641	14/06/01 19:52:01	37.847	2020/7/29 17:33	37	2020/7/29 17:37	37.25	2020/6/22 13:08	37.062	2020/6/15 16:32	37.875	2020/6/15 16:39	37.188	2020/6/18 12:02	37	2020/6/18 11:47	37.125	2020/6/18 12:13	37.125	2020/10/12 15:41	34.188	2020/10/12 18:08	34.625	2020/10/12 15:43	36.562	2020/10/12 15:41	35.438
15/05/31 23:31:01	37.768	15/05/31 23:37:01	38.031	2015/5/31 23:43	37.6	15/05/31 23:27:01	37.792	2015/5/30 16:36	37.338	15/05/30 16:18:01	37.485	2015/5/31 23:37	38.809	2015/5/31 23:39	37.936	2015/5/31 23:25	38.141	2015/5/31 23:40	37.283	15/05/31 23:36:01	38.308	14/06/01 21:07:01	38.14	14/06/01 21:22:01	38.657	2020/7/29 19:03	37.25	2020/7/29 19:07	37.5	2020/6/22 14:38	37.188	2020/6/15 18:02	37.125	2020/6/15 18:09	37.125	2020/6/18 13:32	37.062	2020/6/18 13:17	36.75	2020/6/18 13:43	37	2020/10/12 17:11	34.188	2020/10/12 19:38	34.562	2020/10/12 17:13	36.5	2020/10/12 17:11	35.062
15/06/01 1:01:01	37.456	15/06/01 1:07:01	37.594	2015/6/1 1:13	36.976	15/06/01 0:57:01	37.293	2015/5/30 18:06	37.4	15/05/30 17:48:01	37.548	2015/6/1 1:07	38.248	2015/6/1 1:09	37.499	2015/6/1 0:55	37.456	2015/6/1 1:10	37.407	15/06/01 1:06:01	37.434	14/06/01 22:37:01	38.14	14/06/01 22:52:01	37.785	2020/7/29 20:33	38.062	2020/7/29 20:37	37.5	2020/6/22 16:08	37.125	2020/6/15 19:32	37.188	2020/6/15 19:39	38.812	2020/6/18 15:02	37.125	2020/6/18 14:47	36.875	2020/6/18 15:13	36.875	2020/10/12 18:41	34.188	2020/10/12 21:08	34.562	2020/10/12 18:43	36.75	2020/10/12 18:41	35.375
15/06/01 2:31:01	37.27	15/06/01 2:37:01	37.033	2015/6/1 2:43	37.226	15/06/01 2:27:01	38.042	2015/5/30 19:36	36.964	15/05/30 19:18:01	37.485	2015/6/1 2:37	38.124	2015/6/1 2:39	37.686	2015/6/1 2:25	38.204	2015/6/1 2:40	37.158	15/06/01 2:36:01	37.683	14/06/02 0:07:01	37.018	14/06/02 0:22:01	38.034	2020/7/29 22:03	37.75	2020/7/29 22:07	38.125	2020/6/22 17:38	37.25	2020/6/15 21:02	37.875	2020/6/15 21:09	37.438	2020/6/18 16:32	37.25	2020/6/18 16:17	36.688	2020/6/18 16:43	36.688	2020/10/12 20:11	34.688	2020/10/12 22:38	35.188	2020/10/12 20:13	37.062	2020/10/12 20:11	35.312
15/06/01 4:01:01	36.709	15/06/01 4:07:01	37.282	2015/6/1 4:13	37.288	15/06/01 3:57:01	37.293	2015/5/30 21:06	37.462	15/05/30 20:48:01	37.922	2015/6/1 4:07	38.248	2015/6/1 4:09	37.437	2015/6/1 3:55	38.017	2015/6/1 4:10	37.407	15/06/01 4:06:01	37.309	14/06/02 1:37:01	37.766	14/06/02 1:52:01	37.66	2020/7/29 23:33	37.75	2020/7/29 23:37	37.625	2020/6/22 19:08	37.125	2020/6/15 22:32	38.062	2020/6/15 22:39	38.5	2020/6/18 18:02	36.875	2020/6/18 17:47	36.75	2020/6/18 18:13	37.312	2020/10/12 21:41	34.438	2020/10/13 0:08	35.062	2020/10/12 21:43	37.625	2020/10/12 21:41	35.375
15/06/01 5:31:01	37.02	15/06/01 5:37:01	36.596	2015/6/1 5:43	36.664	15/06/01 5:27:01	37.293	2015/5/30 22:36	37.96	15/05/30 22:18:01	37.672	2015/6/1 5:37	37.75	2015/6/1 5:39	37.374	2015/6/1 5:25	37.518	2015/6/1 5:40	36.971	15/06/01 5:36:01	36.872	14/06/02 3:07:01	38.203	14/06/02 3:22:01	37.598	2020/7/30 1:03	37.625	2020/7/30 1:07	37.75	2020/6/22 20:38	37.438	2020/6/16 0:02	37.938	2020/6/16 0:09	38	2020/6/18 19:32	37.125	2020/6/18 19:17	37.25	2020/6/18 19:43	37.5	2020/10/12 23:11	34.5	2020/10/13 1:38	34.625	2020/10/12 23:13	37.5	2020/10/12 23:11	35.062
15/06/01 7:01:01	36.896	15/06/01 7:07:01	36.658	2015/6/1 7:13	36.789	15/06/01 6:57:01	36.794	2015/5/31 0:06	38.396	15/05/30 23:48:01	38.545	2015/6/1 7:07	37.314	2015/6/1 7:09	37.125	2015/6/1 6:55	37.58	2015/6/1 7:10	36.596	15/06/01 7:06:01	37.434	14/06/02 4:37:01	37.766	14/06/02 4:52:01	37.785	2020/7/30 2:33	37.75	2020/7/30 2:37	38	2020/6/22 22:08	38.125	2020/6/16 1:32	37.812	2020/6/16 1:39	38.125	2020/6/18 21:02	38	2020/6/18 20:47	38	2020/6/18 21:13	37.625	2020/10/13 0:41	34.25	2020/10/13 3:08	34.938	2020/10/13 0:43	37.312	2020/10/13 0:41	35
15/06/01 8:31:01	37.083	15/06/01 8:37:01	36.658	2015/6/1 8:43	37.413	15/06/01 8:27:01	37.418	2015/5/31 1:36	38.52	15/05/31 1:18:01	38.42	2015/6/1 8:37	37.376	2015/6/1 8:39	37.25	2015/6/1 8:25	36.957	2015/6/1 8:40	36.659	15/06/01 8:36:01	36.247	14/06/02 6:07:01	37.579	14/06/02 6:22:01	37.349	2020/7/30 4:03	38.062	2020/7/30 4:07	37.938	2020/6/22 23:38	37.688	2020/6/16 3:02	37.75	2020/6/16 3:09	37.625	2020/6/18 22:32	38.188	2020/6/18 22:17	36.5	2020/6/18 22:43	38.75	2020/10/13 2:11	34.312	2020/10/13 4:38	34.938	2020/10/13 2:13	37.5	2020/10/13 2:11	35.438
15/06/01 10:01:01	37.083	15/06/01 10:07:01	37.158	2015/6/1 10:13	36.976	15/06/01 9:57:01	37.356	2015/5/31 3:06	37.711	15/05/31 2:48:01	38.295	2015/6/1 10:07	37.314	2015/6/1 10:09	37.374	2015/6/1 9:55	36.708	2015/6/1 10:10	37.407	15/06/01 10:06:01	37.059	14/06/02 7:37:01	37.267	14/06/02 7:52:01	37.349	2020/7/30 5:33	37.625	2020/7/30 5:37	37.75	2020/6/23 1:08	38.125	2020/6/16 4:32	37.688	2020/6/16 4:39	37.938	2020/6/19 0:02	37.75	2020/6/18 23:47	37.5	2020/6/19 0:13	37.875	2020/10/13 3:41	33.938	2020/10/13 6:08	35.125	2020/10/13 3:43	37.062	2020/10/13 3:41	35.375
15/06/01 11:31:01	37.207	15/06/01 11:37:01	37.22	2015/6/1 11:43	37.163	15/06/01 11:27:01	37.98	2015/5/31 4:36	37.96	15/05/31 4:18:01	38.295	2015/6/1 11:37	37.251	2015/6/1 11:39	37.25	2015/6/1 11:25	37.331	2015/6/1 11:40	36.783	15/06/01 11:36:01	37.808	14/06/02 9:07:01	37.143	14/06/02 9:22:01	36.975	2020/7/30 7:03	37.125	2020/7/30 7:07	37.562	2020/6/23 2:38	37.125	2020/6/16 6:02	37.625	2020/6/16 6:09	37	2020/6/19 1:32	38.25	2020/6/19 1:17	38.062	2020/6/19 1:43	38.062	2020/10/13 5:11	34.812	2020/10/13 7:38	33.938	2020/10/13 5:13	36.75	2020/10/13 5:11	35.375
15/06/01 13:01:01	36.834	15/06/01 13:07:01	36.97	2015/6/1 13:13	36.664	15/06/01 12:57:01	37.044	2015/5/31 6:06	37.4	15/05/31 5:48:01	37.797	2015/6/1 13:07	37.314	2015/6/1 13:09	37	2015/6/1 12:55	37.269	2015/6/1 13:10	36.908	15/06/01 13:06:01	36.809	14/06/02 10:37:01	37.267	14/06/02 10:52:01	37.66	2020/7/30 8:33	37.062	2020/7/30 8:37	37.5	2020/6/23 4:08	37.188	2020/6/16 7:32	36.938	2020/6/16 7:39	37.125	2020/6/19 3:02	37.375	2020/6/19 2:47	38	2020/6/19 3:13	37.625	2020/10/13 6:41	34.875	2020/10/13 9:08	34.562	2020/10/13 6:43	36.875	2020/10/13 6:41	34.938
15/06/01 14:31:01	37.02	15/06/01 14:37:01	36.97	2015/6/1 14:43	37.35	15/06/01 14:27:01	37.605	2015/5/31 7:36	37.462	15/05/31 7:18:01	37.236	2015/6/1 14:37	37.75	2015/6/1 14:39	36.876	2015/6/1 14:25	37.02	2015/6/1 14:40	36.971	15/06/01 14:36:01	37.434	14/06/02 12:07:01	37.267	14/06/02 12:22:01	37.536	2020/7/30 10:03	37.125	2020/7/30 10:07	37.562	2020/6/23 5:38	37.438	2020/6/16 9:02	37.625	2020/6/16 9:09	36.625	2020/6/19 4:32	38.062	2020/6/19 4:17	37.125	2020/6/19 4:43	37.875	2020/10/13 8:11	34.75	2020/10/13 10:38	34.938	2020/10/13 8:13	37	2020/10/13 8:11	34.688
15/06/01 16:01:01	37.27	15/06/01 16:07:01	37.345	2015/6/1 16:13	36.476	15/06/01 15:57:01	37.356	2015/5/31 9:06	37.026	15/05/31 8:48:01	37.735	2015/6/1 16:07	36.877	2015/6/1 16:09	37.063	2015/6/1 15:55	37.207	2015/6/1 16:10	36.534	15/06/01 16:06:01	37.121	14/06/02 13:37:01	36.768	14/06/02 13:52:01	37.536	2020/7/30 11:33	36.938	2020/7/30 11:37	37.562	2020/6/23 7:08	36.938	2020/6/16 10:32	37.5	2020/6/16 10:39	36.625	2020/6/19 6:02	37.125	2020/6/19 5:47	37.312	2020/6/19 6:13	36.75	2020/10/13 9:41	34.75	2020/10/13 12:08	34.875	2020/10/13 9:43	36.875	2020/10/13 9:41	35.25
15/06/01 17:31:01	37.083	15/06/01 17:37:01	37.282	2015/6/1 17:43	36.851	15/06/01 17:27:01	37.231	2015/5/31 10:36	36.902	15/05/31 10:18:01	37.298	2015/6/1 17:37	37.438	2015/6/1 17:39	37.312	2015/6/1 17:25	37.144	2015/6/1 17:40	37.47	15/06/01 17:36:01	37.621	14/06/02 15:07:01	37.205	14/06/02 15:22:01	37.162	2020/7/30 13:03	37.062	2020/7/30 13:07	37.688	2020/6/23 8:38	37.312	2020/6/16 12:02	37.625	2020/6/16 12:09	37.25	2020/6/19 7:32	36.875	2020/6/19 7:17	36.688	2020/6/19 7:43	37.188	2020/10/13 11:11	34	2020/10/13 13:38	34.875	2020/10/13 11:13	36.688	2020/10/13 11:11	34.875
15/06/01 19:01:01	37.02	15/06/01 19:07:01	37.594	2015/6/1 19:13	37.163	15/06/01 18:57:01	37.855	2015/5/31 12:06	36.777	15/05/31 11:48:01	38.109	2015/6/1 19:07	37.75	2015/6/1 19:09	37.686	2015/6/1 18:55	37.207	2015/6/1 19:10	37.033	15/06/01 19:06:01	37.246	14/06/02 16:37:01	37.018	14/06/02 16:52:01	37.224	2020/7/30 14:33	37.375	2020/7/30 14:37	37.875	2020/6/23 10:08	37.438	2020/6/16 13:32	37.438	2020/6/16 13:39	36.875	2020/6/19 9:02	36.812	2020/6/19 8:47	36.812	2020/6/19 9:13	36.938	2020/10/13 12:41	34.688	2020/10/13 15:08	34.562	2020/10/13 12:43	36.875	2020/10/13 12:41	35.125
15/06/01 20:31:01	37.83	15/06/01 20:37:01	38.155	2015/6/1 20:43	36.601	15/06/01 20:27:01	38.541	2015/5/31 13:36	36.715	15/05/31 13:18:01	37.298	2015/6/1 20:37	38.996	2015/6/1 20:39	38.185	2015/6/1 20:25	38.079	2015/6/1 20:40	38.343	15/06/01 20:36:01	37.808	14/06/02 18:07:01	37.143	14/06/02 18:22:01	37.286	2020/7/30 16:03	37.438	2020/7/30 16:07	37.938	2020/6/23 11:38	37.125	2020/6/16 15:02	37.188	2020/6/16 15:09	37	2020/6/19 10:32	37	2020/6/19 10:17	36.625	2020/6/19 10:43	36.875	2020/10/13 14:11	34.375	2020/10/13 16:38	34.125	2020/10/13 14:13	37	2020/10/13 14:11	35.5
15/06/01 22:01:01	38.141	15/06/01 22:07:01	38.093	2015/6/1 22:13	37.85	15/06/01 21:57:01	37.73	2015/5/31 15:06	36.528	15/05/31 14:48:01	37.735	2015/6/1 22:07	38.933	2015/6/1 22:09	38.185	2015/6/1 21:55	38.453	2015/6/1 22:10	38.218	15/06/01 22:06:01	37.808	14/06/02 19:37:01	37.704	14/06/02 19:52:01	37.847	2020/7/30 17:33	37.188	2020/7/30 17:37	37.938	2020/6/23 13:08	37	2020/6/16 16:32	37.875	2020/6/16 16:39	36.25	2020/6/19 12:02	36.812	2020/6/19 11:47	37.5	2020/6/19 12:13	36.562	2020/10/13 15:41	34.438	2020/10/13 18:08	35.125	2020/10/13 15:43	36.625	2020/10/13 15:41	35.125
15/06/01 23:31:01	38.266	15/06/01 23:37:01	37.968	2015/6/1 23:43	37.226	15/06/01 23:27:01	38.042	2015/5/31 16:36	36.777	15/05/31 16:18:01	37.548	2015/6/1 23:37	38.248	2015/6/1 23:39	37.811	2015/6/1 23:25	37.705	2015/6/1 23:40	37.906	15/06/01 23:36:01	37.496	14/06/02 21:07:01	38.078	14/06/02 21:22:01	38.657	2020/7/30 19:03	37.438	2020/7/30 19:07	37.812	2020/6/23 14:38	37	2020/6/16 18:02	37.5	2020/6/16 18:09	37.062	2020/6/19 13:32	36.75	2020/6/19 13:17	36.688	2020/6/19 13:43	36.688	2020/10/13 17:11	34.688	2020/10/13 19:38	35	2020/10/13 17:13	36.25	2020/10/13 17:11	35.25
15/06/02 1:01:01	37.892	15/06/02 1:07:01	37.968	2015/6/2 1:13	37.788	15/06/02 0:57:01	37.73	2015/5/31 18:06	36.902	15/05/31 17:48:01	37.485	2015/6/2 1:07	38.871	2015/6/2 1:09	37.873	2015/6/2 0:55	37.705	2015/6/2 1:10	38.156	15/06/02 1:06:01	37.246	14/06/02 22:37:01	37.641	14/06/02 22:52:01	38.283	2020/7/30 20:33	38.25	2020/7/30 20:37	37.812	2020/6/23 16:08	37	2020/6/16 19:32	37.438	2020/6/16 19:39	37.75	2020/6/19 15:02	36.5	2020/6/19 14:47	36.875	2020/6/19 15:13	37.312	2020/10/13 18:41	34.5	2020/10/13 21:08	34.812	2020/10/13 18:43	36.375	2020/10/13 18:41	34.438
15/06/02 2:31:01	37.83	15/06/02 2:37:01	37.781	2015/6/2 2:43	37.288	15/06/02 2:27:01	37.48	2015/5/31 19:36	37.151	15/05/31 19:18:01	37.049	2015/6/2 2:37	37.625	2015/6/2 2:39	37.561	2015/6/2 2:25	37.518	2015/6/2 2:40	37.719	15/06/02 2:36:01	37.496	14/06/03 0:07:01	37.953	14/06/03 0:22:01	36.725	2020/7/30 22:03	37.688	2020/7/30 22:07	37.75	2020/6/23 17:38	36.938	2020/6/16 21:02	37.812	2020/6/16 21:09	38.125	2020/6/19 16:32	37.188	2020/6/19 16:17	36.75	2020/6/19 16:43	36.875	2020/10/13 20:11	34.312	2020/10/13 22:38	34.188	2020/10/13 20:13	37.062	2020/10/13 20:11	35.5
15/06/02 4:01:01	37.394	15/06/02 4:07:01	37.282	2015/6/2 4:13	37.163	15/06/02 3:57:01	37.917	2015/5/31 21:06	36.715	15/05/31 20:48:01	37.61	2015/6/2 4:07	37.999	2015/6/2 4:09	37.873	2015/6/2 3:55	37.518	2015/6/2 4:10	37.657	15/06/02 4:06:01	37.184	14/06/03 1:37:01	37.579	14/06/03 1:52:01	38.096	2020/7/30 23:33	38.062	2020/7/30 23:37	37.812	2020/6/23 19:08	36.875	2020/6/16 22:32	38.188	2020/6/16 22:39	37.625	2020/6/19 18:02	36.812	2020/6/19 17:47	37.062	2020/6/19 18:13	37.062	2020/10/13 21:41	34.625	2020/10/14 0:08	35.312	2020/10/13 21:43	37.562	2020/10/13 21:41	34.438
15/06/02 5:31:01	37.394	15/06/02 5:37:01	36.658	2015/6/2 5:43	36.913	15/06/02 5:27:01	37.543	2015/5/31 22:36	37.338	15/05/31 22:18:01	38.046	2015/6/2 5:37	37.999	2015/6/2 5:39	36.688	2015/6/2 5:25	36.957	2015/6/2 5:40	37.033	15/06/02 5:36:01	37.683	14/06/03 3:07:01	38.327	14/06/03 3:22:01	37.536	2020/7/31 1:03	38.062	2020/7/31 1:07	37.438	2020/6/23 20:38	37.75	2020/6/17 0:02	37.812	2020/6/17 0:09	37.688	2020/6/19 19:32	37.312	2020/6/19 19:17	37.938	2020/6/19 19:43	37.562	2020/10/13 23:11	34.125	2020/10/14 1:38	34.812	2020/10/13 23:13	36.938	2020/10/13 23:11	35.125
15/06/02 7:01:01	36.834	15/06/02 7:07:01	37.033	2015/6/2 7:13	37.101	15/06/02 6:57:01	36.794	2015/6/1 0:06	38.209	15/05/31 23:48:01	38.545	2015/6/2 7:07	36.877	2015/6/2 7:09	35.94	2015/6/2 6:55	37.144	2015/6/2 7:10	36.846	15/06/02 7:06:01	37.371	14/06/03 4:37:01	37.33	14/06/03 4:52:01	37.598	2020/7/31 2:33	37.562	2020/7/31 2:37	37.312	2020/6/23 22:08	38.375	2020/6/17 1:32	37.812	2020/6/17 1:39	37.75	2020/6/19 21:02	38.188	2020/6/19 20:47	38.562	2020/6/19 21:13	37.438	2020/10/14 0:41	34.875	2020/10/14 3:08	35.25	2020/10/14 0:43	37.312	2020/10/14 0:41	34.438
15/06/02 8:31:01	37.083	15/06/02 8:37:01	36.846	2015/6/2 8:43	37.288	15/06/02 8:27:01	36.856	2015/6/1 1:36	38.085	15/06/01 1:18:01	37.859	2015/6/2 8:37	37.064	2015/6/2 8:39	37.125	2015/6/2 8:25	37.518	2015/6/2 8:40	37.095	15/06/02 8:36:01	36.684	14/06/03 6:07:01	37.392	14/06/03 6:22:01	37.972	2020/7/31 4:03	38.375	2020/7/31 4:07	37.625	2020/6/23 23:38	38.062	2020/6/17 3:02	37.562	2020/6/17 3:09	37.688	2020/6/19 22:32	37.938	2020/6/19 22:17	38.562	2020/6/19 22:43	38	2020/10/14 2:11	34.375	2020/10/14 4:38	34.688	2020/10/14 2:13	36.812	2020/10/14 2:11	35.375
15/06/02 10:01:01	37.145	15/06/02 10:07:01	36.846	2015/6/2 10:13	37.163	15/06/02 9:57:01	36.794	2015/6/1 3:06	38.085	15/06/01 2:48:01	37.797	2015/6/2 10:07	37.438	2015/6/2 10:09	36.813	2015/6/2 9:55	36.895	2015/6/2 10:10	36.846	15/06/02 10:06:01	36.497	14/06/03 7:37:01	36.768	14/06/03 7:52:01	37.66	2020/7/31 5:33	37.875	2020/7/31 5:37	37.312	2020/6/24 1:08	37.938	2020/6/17 4:32	37.25	2020/6/17 4:39	37.062	2020/6/20 0:02	38.438	2020/6/19 23:47	38.25	2020/6/20 0:13	37.938	2020/10/14 3:41	34.875	2020/10/14 6:08	34.625	2020/10/14 3:43	36.812	2020/10/14 3:41	35.188
15/06/02 11:31:01	36.834	15/06/02 11:37:01	37.095	2015/6/2 11:43	36.664	15/06/02 11:27:01	37.231	2015/6/1 4:36	38.022	15/06/01 4:18:01	37.859	2015/6/2 11:37	37.189	2015/6/2 11:39	37.125	2015/6/2 11:25	37.331	2015/6/2 11:40	37.033	15/06/02 11:36:01	35.623	14/06/03 9:07:01	37.579	14/06/03 9:22:01	37.722	2020/7/31 7:03	37.375	2020/7/31 7:07	37.438	2020/6/24 2:38	36.938	2020/6/17 6:02	37.438	2020/6/17 6:09	37.062	2020/6/20 1:32	37.312	2020/6/20 1:17	38.188	2020/6/20 1:43	37.438	2020/10/14 5:11	35.125	2020/10/14 7:38	34.812	2020/10/14 5:13	37.375	2020/10/14 5:11	35.438
15/06/02 13:01:01	37.207	15/06/02 13:07:01	37.282	2015/6/2 13:13	37.413	15/06/02 12:57:01	37.106	2015/6/1 6:06	37.649	15/06/01 5:48:01	37.485	2015/6/2 13:07	37.314	2015/6/2 13:09	37.437	2015/6/2 12:55	37.082	2015/6/2 13:10	36.908	15/06/02 13:06:01	36.934	14/06/03 10:37:01	37.143	14/06/03 10:52:01	37.286	2020/7/31 8:33	36.938	2020/7/31 8:37	37.375	2020/6/24 4:08	36.812	2020/6/17 7:32	37.312	2020/6/17 7:39	37.062	2020/6/20 3:02	37.938	2020/6/20 2:47	38.25	2020/6/20 3:13	37.625	2020/10/14 6:41	35.125	2020/10/14 9:08	34.438	2020/10/14 6:43	36.875	2020/10/14 6:41	34.688
15/06/02 14:31:01	37.768	15/06/02 14:37:01	38.031	2015/6/2 14:43	37.788	15/06/02 14:27:01	38.042	2015/6/1 7:36	37.151	15/06/01 7:18:01	36.924	2015/6/2 14:37	37.75	2015/6/2 14:39	37.686	2015/6/2 14:25	37.83	2015/6/2 14:40	37.657	15/06/02 14:36:01	37.808	14/06/03 12:07:01	37.143	14/06/03 12:22:01	37.598	2020/7/31 10:03	37.375	2020/7/31 10:07	37.312	2020/6/24 5:38	37.375	2020/6/17 9:02	37.438	2020/6/17 9:09	36.062	2020/6/20 4:32	37.938	2020/6/20 4:17	38.188	2020/6/20 4:43	37.188	2020/10/14 8:11	34.438	2020/10/14 10:38	35.062	2020/10/14 8:13	37	2020/10/14 8:11	35.312
15/06/02 16:01:01	37.394	15/06/02 16:07:01	37.095	2015/6/2 16:13	37.288	15/06/02 15:57:01	37.231	2015/6/1 9:06	36.777	15/06/01 8:48:01	37.361	2015/6/2 16:07	36.815	2015/6/2 16:09	37.25	2015/6/2 15:55	36.708	2015/6/2 16:10	37.22	15/06/02 16:06:01	36.747	14/06/03 13:37:01	37.828	14/06/03 13:52:01	38.283	2020/7/31 11:33	37.5	2020/7/31 11:37	37.25	2020/6/24 7:08	36.812	2020/6/17 10:32	37.562	2020/6/17 10:39	37.25	2020/6/20 6:02	37.438	2020/6/20 5:47	38.188	2020/6/20 6:13	37.562	2020/10/14 9:41	34.875	2020/10/14 12:08	34.188	2020/10/14 9:43	36.25	2020/10/14 9:41	34.688
15/06/02 17:31:01	37.332	15/06/02 17:37:01	36.783	2015/6/2 17:43	37.163	15/06/02 17:27:01	37.418	2015/6/1 10:36	36.964	15/06/01 10:18:01	37.174	2015/6/2 17:37	37.438	2015/6/2 17:39	37.125	2015/6/2 17:25	37.082	2015/6/2 17:40	36.846	15/06/02 17:36:01	37.246	14/06/03 15:07:01	37.517	14/06/03 15:22:01	37.349	2020/7/31 13:03	37.5	2020/7/31 13:07	37.312	2020/6/24 8:38	37.438	2020/6/17 12:02	37.062	2020/6/17 12:09	37.188	2020/6/20 7:32	37.062	2020/6/20 7:17	36.812	2020/6/20 7:43	37.125	2020/10/14 11:11	34.562	2020/10/14 13:38	35.438	2020/10/14 11:13	36.312	2020/10/14 11:11	35.062
15/06/02 19:01:01	37.207	15/06/02 19:07:01	37.282	2015/6/2 19:13	37.538	15/06/02 18:57:01	37.543	2015/6/1 12:06	36.964	15/06/01 11:48:01	37.361	2015/6/2 19:07	38.124	2015/6/2 19:09	37.125	2015/6/2 18:55	36.957	2015/6/2 19:10	37.719	15/06/02 19:06:01	37.371	14/06/03 16:37:01	37.267	14/06/03 16:52:01	36.725	2020/7/31 14:33	37.312	2020/7/31 14:37	37.375	2020/6/24 10:08	37.125	2020/6/17 13:32	37.188	2020/6/17 13:39	37.25	2020/6/20 9:02	37.375	2020/6/20 8:47	36.688	2020/6/20 9:13	36.75	2020/10/14 12:41	33.312	2020/10/14 15:08	34.562	2020/10/14 12:43	35.938	2020/10/14 12:41	35.188
15/06/02 20:31:01	38.141	15/06/02 20:37:01	38.592	2015/6/2 20:43	38.225	15/06/02 20:27:01	37.231	2015/6/1 13:36	37.213	15/06/01 13:18:01	37.361	2015/6/2 20:37	38.56	2015/6/2 20:39	38.746	2015/6/2 20:25	37.643	2015/6/2 20:40	38.468	15/06/02 20:36:01	37.309	14/06/03 18:07:01	36.893	14/06/03 18:22:01	37.099	2020/7/31 16:03	37.375	2020/7/31 16:07	37.438	2020/6/24 11:38	37.625	2020/6/17 15:02	37.5	2020/6/17 15:09	37.125	2020/6/20 10:32	37.188	2020/6/20 10:17	36.5	2020/6/20 10:43	37.062	2020/10/14 14:11	34.438	2020/10/14 16:38	35	2020/10/14 14:13	36.812	2020/10/14 14:11	34.75
15/06/02 22:01:01	38.017	15/06/02 22:07:01	38.841	2015/6/2 22:13	38.162	15/06/02 21:57:01	38.541	2015/6/1 15:06	36.964	15/06/01 14:48:01	37.174	2015/6/2 22:07	38.871	2015/6/2 22:09	38.372	2015/6/2 21:55	38.64	2015/6/2 22:10	38.592	15/06/02 22:06:01	38.183	14/06/03 19:37:01	37.454	14/06/03 19:52:01	36.85	2020/7/31 17:33	37.312	2020/7/31 17:37	37.25	2020/6/24 13:08	37.5	2020/6/17 16:32	37.438	2020/6/17 16:39	37.562	2020/6/20 12:02	36.938	2020/6/20 11:47	36.688	2020/6/20 12:13	37.188	2020/10/14 15:41	34.125	2020/10/14 18:08	35.188	2020/10/14 15:43	36.25	2020/10/14 15:41	35
15/06/02 23:31:01	38.141	15/06/02 23:37:01	38.467	2015/6/2 23:43	37.413	15/06/02 23:27:01	37.792	2015/6/1 16:36	37.649	15/06/01 16:18:01	37.423	2015/6/2 23:37	38.373	2015/6/2 23:39	38.123	2015/6/2 23:25	38.266	2015/6/2 23:40	38.343	15/06/02 23:36:01	37.434	14/06/03 21:07:01	38.327	14/06/03 21:22:01	38.096	2020/7/31 19:03	37.5	2020/7/31 19:07	37.125	2020/6/24 14:38	37.688	2020/6/17 18:02	37.375	2020/6/17 18:09	37.625	2020/6/20 13:32	37.062	2020/6/20 13:17	36.562	2020/6/20 13:43	37.375	2020/10/14 17:11	34.5	2020/10/14 19:38	34.312	2020/10/14 17:13	36.562	2020/10/14 17:11	34.625
15/06/03 1:01:01	37.892	15/06/03 1:07:01	37.345	2015/6/3 1:13	37.413	15/06/03 0:57:01	36.856	2015/6/1 18:06	37.151	15/06/01 17:48:01	37.236	2015/6/3 1:07	38.124	2015/6/3 1:09	37.561	2015/6/3 0:55	38.141	2015/6/3 1:10	38.343	15/06/03 1:06:01	38.12	14/06/03 22:37:01	38.452	14/06/03 22:52:01	38.034	2020/7/31 20:33	37.812	2020/7/31 20:37	37.375	2020/6/24 16:08	37.5	2020/6/17 19:32	37.5	2020/6/17 19:39	38.562	2020/6/20 15:02	36.938	2020/6/20 14:47	36.438	2020/6/20 15:13	37.062	2020/10/14 18:41	34.125	2020/10/14 21:08	34.875	2020/10/14 18:43	36.125	2020/10/14 18:41	34.688
15/06/03 2:31:01	37.394	15/06/03 2:37:01	37.906	2015/6/3 2:43	37.538	15/06/03 2:27:01	37.356	2015/6/1 19:36	36.839	15/06/01 19:18:01	37.361	2015/6/3 2:37	38.31	2015/6/3 2:39	38.06	2015/6/3 2:25	37.394	2015/6/3 2:40	38.218	15/06/03 2:36:01	36.997	14/06/04 0:07:01	37.517	14/06/04 0:22:01	38.034	2020/7/31 22:03	37.938	2020/7/31 22:07	37.625	2020/6/24 17:38	37.938	2020/6/17 21:02	37.938	2020/6/17 21:09	38.312	2020/6/20 16:32	36.188	2020/6/20 16:17	36.812	2020/6/20 16:43	37.062	2020/10/14 20:11	34.625	2020/10/14 22:38	34.312	2020/10/14 20:13	37.375	2020/10/14 20:11	34.688
15/06/03 4:01:01	37.27	15/06/03 4:07:01	37.906	2015/6/3 4:13	36.976	15/06/03 3:57:01	37.917	2015/6/1 21:06	37.524	15/06/01 20:48:01	37.174	2015/6/3 4:07	37.625	2015/6/3 4:09	37.624	2015/6/3 3:55	37.892	2015/6/3 4:10	37.47	15/06/03 4:06:01	36.934	14/06/04 1:37:01	38.203	14/06/04 1:52:01	37.349	2020/7/31 23:33	37.938	2020/7/31 23:37	37.75	2020/6/24 19:08	37.688	2020/6/17 22:32	38.375	2020/6/17 22:39	38.25	2020/6/20 18:02	37.062	2020/6/20 17:47	36.688	2020/6/20 18:13	36.938	2020/10/14 21:41	35.188	2020/10/15 0:08	35.062	2020/10/14 21:43	37.188	2020/10/14 21:41	35.75
15/06/03 5:31:01	37.083	15/06/03 5:37:01	36.97	2015/6/3 5:43	37.35	15/06/03 5:27:01	36.732	2015/6/1 22:36	37.275	15/06/01 22:18:01	37.797	2015/6/3 5:37	37.75	2015/6/3 5:39	37.125	2015/6/3 5:25	37.207	2015/6/3 5:40	37.283	15/06/03 5:36:01	37.683	14/06/04 3:07:01	37.517	14/06/04 3:22:01	37.722	2020/8/1 1:03	37.5	2020/8/1 1:07	37.312	2020/6/24 20:38	38.312	2020/6/18 0:02	38.125	2020/6/18 0:09	38.188	2020/6/20 19:32	37.625	2020/6/20 19:17	37	2020/6/20 19:43	37.438	2020/10/14 23:11	34.312	2020/10/15 1:38	34	2020/10/14 23:13	37.125	2020/10/14 23:11	34.688
15/06/03 7:01:01	37.332	15/06/03 7:07:01	37.781	2015/6/3 7:13	37.101	15/06/03 6:57:01	36.981	2015/6/2 0:06	38.147	15/06/01 23:48:01	37.859	2015/6/3 7:07	37.314	2015/6/3 7:09	37.374	2015/6/3 6:55	37.207	2015/6/3 7:10	36.971	15/06/03 7:06:01	37.121	14/06/04 4:37:01	37.953	14/06/04 4:52:01	37.972	2020/8/1 2:33	38.062	2020/8/1 2:37	37.125	2020/6/24 22:08	37.688	2020/6/18 1:32	38.125	2020/6/18 1:39	38.125	2020/6/20 21:02	38	2020/6/20 20:47	38.25	2020/6/20 21:13	38.25	2020/10/15 0:41	34.812	2020/10/15 3:08	34.562	2020/10/15 0:43	37.062	2020/10/15 0:41	34.875
15/06/03 8:31:01	37.02	15/06/03 8:37:01	36.846	2015/6/3 8:43	36.664	15/06/03 8:27:01	36.981	2015/6/2 1:36	37.711	15/06/02 1:18:01	37.984	2015/6/3 8:37	37.002	2015/6/3 8:39	36.751	2015/6/3 8:25	37.082	2015/6/3 8:40	36.721	15/06/03 8:36:01	37.246	14/06/04 6:07:01	37.143	14/06/04 6:22:01	36.975	2020/8/1 4:03	37.188	2020/8/1 4:07	37	2020/6/24 23:38	37.812	2020/6/18 3:02	37.625	2020/6/18 3:09	37.75	2020/6/20 22:32	37.75	2020/6/20 22:17	38.438	2020/6/20 22:43	38.375	2020/10/15 2:11	35.312	2020/10/15 4:38	34.75	2020/10/15 2:13	37.438	2020/10/15 2:11	34.25
15/06/03 10:01:01	37.145	15/06/03 10:07:01	36.721	2015/6/3 10:13	36.726	15/06/03 9:57:01	37.356	2015/6/2 3:06	37.587	15/06/02 2:48:01	37.797	2015/6/3 10:07	37.314	2015/6/3 10:09	37.25	2015/6/3 9:55	37.144	2015/6/3 10:10	37.095	15/06/03 10:06:01	37.309	14/06/04 7:37:01	37.454	14/06/04 7:52:01	36.538	2020/8/1 5:33	37.625	2020/8/1 5:37	37.062	2020/6/25 1:08	37.438	2020/6/18 4:32	37.188	2020/6/18 4:39	37.688	2020/6/21 0:02	37.75	2020/6/20 23:47	38.25	2020/6/21 0:13	37.688	2020/10/15 3:41	34.938	2020/10/15 6:08	35.062	2020/10/15 3:43	37.812	2020/10/15 3:41	34.5
15/06/03 11:31:01	37.207	15/06/03 11:37:01	37.656	2015/6/3 11:43	37.038	15/06/03 11:27:01	37.106	2015/6/2 4:36	37.773	15/06/02 4:18:01	38.109	2015/6/3 11:37	37.438	2015/6/3 11:39	37.25	2015/6/3 11:25	37.02	2015/6/3 11:40	37.158	15/06/03 11:36:01	36.809	14/06/04 9:07:01	36.768	14/06/04 9:22:01	37.349	2020/8/1 7:03	37.125	2020/8/1 7:07	37.125	2020/6/25 2:38	36.938	2020/6/18 6:02	37.062	2020/6/18 6:09	37.25	2020/6/21 1:32	37.875	2020/6/21 1:17	38.25	2020/6/21 1:43	37.875	2020/10/15 5:11	34.312	2020/10/15 7:38	34.375	2020/10/15 5:13	37.375	2020/10/15 5:11	35.438
15/06/03 13:01:01	37.083	15/06/03 13:07:01	37.158	2015/6/3 13:13	36.913	15/06/03 12:57:01	37.231	2015/6/2 6:06	37.96	15/06/02 5:48:01	37.859	2015/6/3 13:07	37.376	2015/6/3 13:09	37.063	2015/6/3 12:55	37.082	2015/6/3 13:10	36.971	15/06/03 13:06:01	37.121	14/06/04 10:37:01	37.33	14/06/04 10:52:01	36.975	2020/8/1 8:33	37.375	2020/8/1 8:37	37.062	2020/6/25 4:08	37.312	2020/6/18 7:32	36.938	2020/6/18 7:39	37.188	2020/6/21 3:02	37.938	2020/6/21 2:47	37.312	2020/6/21 3:13	37.875	2020/10/15 6:41	34.688	2020/10/15 9:08	34.938	2020/10/15 6:43	37.688	2020/10/15 6:41	34.688
15/06/03 14:31:01	37.519	15/06/03 14:37:01	37.22	2015/6/3 14:43	37.288	15/06/03 14:27:01	37.418	2015/6/2 7:36	37.275	15/06/02 7:18:01	37.174	2015/6/3 14:37	37.687	2015/6/3 14:39	37.437	2015/6/3 14:25	37.02	2015/6/3 14:40	36.971	15/06/03 14:36:01	37.496	14/06/04 12:07:01	37.517	14/06/04 12:22:01	37.162	2020/8/1 10:03	37.188	2020/8/1 10:07	36.938	2020/6/25 5:38	36.938	2020/6/18 9:02	37	2020/6/18 9:09	37.188	2020/6/21 4:32	37.625	2020/6/21 4:17	38	2020/6/21 4:43	37.5	2020/10/15 8:11	35.625	2020/10/15 10:38	34.375	2020/10/15 8:13	36.812	2020/10/15 8:11	34.562
15/06/03 16:01:01	37.207	15/06/03 16:07:01	37.158	2015/6/3 16:13	37.163	15/06/03 15:57:01	36.856	2015/6/2 9:06	36.715	15/06/02 8:48:01	37.111	2015/6/3 16:07	37.874	2015/6/3 16:09	37.624	2015/6/3 15:55	37.456	2015/6/3 16:10	37.47	15/06/03 16:06:01	37.059	14/06/04 13:37:01	37.517	14/06/04 13:52:01	36.725	2020/8/1 11:33	37.062	2020/8/1 11:37	37.438	2020/6/25 7:08	36.312	2020/6/18 10:32	38	2020/6/18 10:39	37.062	2020/6/21 6:02	37.438	2020/6/21 5:47	37.125	2020/6/21 6:13	36.875	2020/10/15 9:41	33.562	2020/10/15 12:08	34.812	2020/10/15 9:43	36.438	2020/10/15 9:41	35.25
15/06/03 17:31:01	37.145	15/06/03 17:37:01	37.719	2015/6/3 17:43	37.35	15/06/03 17:27:01	36.981	2015/6/2 10:36	36.777	15/06/02 10:18:01	37.298	2015/6/3 17:37	37.127	2015/6/3 17:39	36.938	2015/6/3 17:25	37.456	2015/6/3 17:40	37.095	15/06/03 17:36:01	37.371	14/06/04 15:07:01	37.454	14/06/04 15:22:01	37.037	2020/8/1 13:03	37.062	2020/8/1 13:07	37.25	2020/6/25 8:38	37.5	2020/6/18 12:02	37.062	2020/6/18 12:09	37.062	2020/6/21 7:32	36.875	2020/6/21 7:17	36.688	2020/6/21 7:43	36.625	2020/10/15 11:11	34.938	2020/10/15 13:38	30	2020/10/15 11:13	36.25	2020/10/15 11:11	35.188
15/06/03 19:01:01	37.643	15/06/03 19:07:01	37.594	2015/6/3 19:13	37.413	15/06/03 18:57:01	37.418	2015/6/2 12:06	36.902	15/06/02 11:48:01	37.61	2015/6/3 19:07	37.376	2015/6/3 19:09	37.374	2015/6/3 18:55	37.58	2015/6/3 19:10	37.22	15/06/03 19:06:01	37.621	14/06/04 16:37:01	38.826	14/06/04 16:52:01	37.162	2020/8/1 14:33	37.188	2020/8/1 14:37	37.25	2020/6/25 10:08	36.562	2020/6/18 13:32	37.562	2020/6/18 13:39	36.938	2020/6/21 9:02	37.125	2020/6/21 8:47	37	2020/6/21 9:13	36.75	2020/10/15 12:41	33.938	2020/10/15 15:08	34.75	2020/10/15 12:43	36.812	2020/10/15 12:41	34.312
15/06/03 20:31:01	38.017	15/06/03 20:37:01	38.592	2015/6/3 20:43	37.788	15/06/03 20:27:01	38.416	2015/6/2 13:36	37.088	15/06/02 13:18:01	37.298	2015/6/3 20:37	38.871	2015/6/3 20:39	37.561	2015/6/3 20:25	38.204	2015/6/3 20:40	38.031	15/06/03 20:36:01	38.308	14/06/04 18:07:01	37.392	14/06/04 18:22:01	36.476	2020/8/1 16:03	37.562	2020/8/1 16:07	37.375	2020/6/25 11:38	37.062	2020/6/18 15:02	37.688	2020/6/18 15:09	37.062	2020/6/21 10:32	37.438	2020/6/21 10:17	36.875	2020/6/21 10:43	37.188	2020/10/15 14:11	31.125	2020/10/15 16:38	34.562	2020/10/15 14:13	36.625	2020/10/15 14:11	33.688
15/06/03 22:01:01	38.079	15/06/03 22:07:01	38.093	2015/6/3 22:13	37.725	15/06/03 21:57:01	37.98	2015/6/2 15:06	37.088	15/06/02 14:48:01	37.236	2015/6/3 22:07	38.996	2015/6/3 22:09	38.434	2015/6/3 21:55	38.453	2015/6/3 22:10	37.657	15/06/03 22:06:01	38.557	14/06/04 19:37:01	37.579	14/06/04 19:52:01	37.411	2020/8/1 17:33	37.938	2020/8/1 17:37	37.188	2020/6/25 13:08	36.938	2020/6/18 16:32	37.375	2020/6/18 16:39	36.688	2020/6/21 12:02	36.688	2020/6/21 11:47	36.875	2020/6/21 12:13	36.875	2020/10/15 15:41	33.5	2020/10/15 18:08	34	2020/10/15 15:43	36.812	2020/10/15 15:41	33.375
15/06/03 23:31:01	37.207	15/06/03 23:37:01	37.906	2015/6/3 23:43	37.912	15/06/03 23:27:01	38.042	2015/6/2 16:36	36.839	15/06/02 16:18:01	37.361	2015/6/3 23:37	38.497	2015/6/3 23:39	37.998	2015/6/3 23:25	38.328	2015/6/3 23:40	37.844	15/06/03 23:36:01	38.183	14/06/04 21:07:01	38.701	14/06/04 21:22:01	38.782	2020/8/1 19:03	37.688	2020/8/1 19:07	37.375	2020/6/25 14:38	36.062	2020/6/18 18:02	37.688	2020/6/18 18:09	37.562	2020/6/21 13:32	36.875	2020/6/21 13:17	36.5	2020/6/21 13:43	36.75	2020/10/15 17:11	34	2020/10/15 19:38	31.188	2020/10/15 17:13	36.75	2020/10/15 17:11	33.875
15/06/04 1:01:01	37.892	15/06/04 1:07:01	38.28	2015/6/4 1:13	37.538	15/06/04 0:57:01	38.229	2015/6/2 18:06	37.026	15/06/02 17:48:01	37.361	2015/6/4 1:07	38.248	2015/6/4 1:09	38.185	2015/6/4 0:55	38.079	2015/6/4 1:10	37.719	15/06/04 1:06:01	37.683	14/06/04 22:37:01	38.39	14/06/04 22:52:01	38.096	2020/8/1 20:33	38.375	2020/8/1 20:37	37.75	2020/6/25 16:08	36.875	2020/6/18 19:32	36.75	2020/6/18 19:39	38	2020/6/21 15:02	37	2020/6/21 14:47	37.188	2020/6/21 15:13	37.062	2020/10/15 18:41	32.312	2020/10/15 21:08	34	2020/10/15 18:43	36.312	2020/10/15 18:41	33.188
15/06/04 2:31:01	37.332	15/06/04 2:37:01	38.53	2015/6/4 2:43	37.788	15/06/04 2:27:01	37.168	2015/6/2 19:36	37.213	15/06/02 19:18:01	37.049	2015/6/4 2:37	37.563	2015/6/4 2:39	38.123	2015/6/4 2:25	38.079	2015/6/4 2:40	37.283	15/06/04 2:36:01	37.871	14/06/05 0:07:01	37.704	14/06/05 0:22:01	37.473	2020/8/1 22:03	37.75	2020/8/1 22:07	37.562	2020/6/25 17:38	36.812	2020/6/18 21:02	37.375	2020/6/18 21:09	37.625	2020/6/21 16:32	36.938	2020/6/21 16:17	36.625	2020/6/21 16:43	36.312	2020/10/15 20:11	33.562	2020/10/15 22:38	31.25	2020/10/15 20:13	37	2020/10/15 20:11	33.375
15/06/04 4:01:01	37.207	15/06/04 4:07:01	36.783	2015/6/4 4:13	37.413	15/06/04 3:57:01	37.293	2015/6/2 21:06	37.275	15/06/02 20:48:01	37.361	2015/6/4 4:07	37.937	2015/6/4 4:09	37.374	2015/6/4 3:55	37.456	2015/6/4 4:10	37.47	15/06/04 4:06:01	37.184	14/06/05 1:37:01	38.639	14/06/05 1:52:01	37.162	2020/8/1 23:33	38	2020/8/1 23:37	37.562	2020/6/25 19:08	37.25	2020/6/18 22:32	37.375	2020/6/18 22:39	38.25	2020/6/21 18:02	36.812	2020/6/21 17:47	36.875	2020/6/21 18:13	37.188	2020/10/15 21:41	33.188	2020/10/16 0:08	33.875	2020/10/15 21:43	36.875	2020/10/15 21:41	32.25
15/06/04 5:31:01	36.958	15/06/04 5:37:01	36.908	2015/6/4 5:43	37.35	15/06/04 5:27:01	37.418	2015/6/2 22:36	37.649	15/06/02 22:18:01	37.859	2015/6/4 5:37	37.75	2015/6/4 5:39	37.374	2015/6/4 5:25	37.394	2015/6/4 5:40	36.721	15/06/04 5:36:01	37.121	14/06/05 3:07:01	37.267	14/06/05 3:22:01	37.722	2020/8/2 1:03	37.5	2020/8/2 1:07	37.625	2020/6/25 20:38	36.625	2020/6/19 0:02	37.812	2020/6/19 0:09	37.438	2020/6/21 19:32	37.188	2020/6/21 19:17	37.312	2020/6/21 19:43	37.25	2020/10/15 23:11	31.375	2020/10/16 1:38	33.875	2020/10/15 23:13	36.688	2020/10/15 23:11	33.75
15/06/04 7:01:01	37.394	15/06/04 7:07:01	37.22	2015/6/4 7:13	37.475	15/06/04 6:57:01	37.231	2015/6/3 0:06	37.524	15/06/02 23:48:01	38.046	2015/6/4 7:07	36.753	2015/6/4 7:09	36.813	2015/6/4 6:55	37.207	2015/6/4 7:10	36.908	15/06/04 7:06:01	36.372	14/06/05 4:37:01	37.517	14/06/05 4:52:01	37.037	2020/8/2 2:33	37.75	2020/8/2 2:37	37.5	2020/6/25 22:08	37.875	2020/6/19 1:32	36.812	2020/6/19 1:39	37.938	2020/6/21 21:02	37.875	2020/6/21 20:47	38.438	2020/6/21 21:13	38.375	2020/10/16 0:41	30.688	2020/10/16 3:08	33.5	2020/10/16 0:43	36.75	2020/10/16 0:41	33.438
15/06/04 8:31:01	37.02	15/06/04 8:37:01	37.158	2015/6/4 8:43	37.413	15/06/04 8:27:01	36.981	2015/6/3 1:36	37.836	15/06/03 1:18:01	38.358	2015/6/4 8:37	37.376	2015/6/4 8:39	36.626	2015/6/4 8:25	36.708	2015/6/4 8:40	37.095	15/06/04 8:36:01	37.371	14/06/05 6:07:01	37.579	14/06/05 6:22:01	37.099	2020/8/2 4:03	37.438	2020/8/2 4:07	37.188	2020/6/25 23:38	37.125	2020/6/19 3:02	36.75	2020/6/19 3:09	36.438	2020/6/21 22:32	37.875	2020/6/21 22:17	38.375	2020/6/21 22:43	38.375	2020/10/16 2:11	29.312	2020/10/16 4:38	32.562	2020/10/16 2:13	37.125	2020/10/16 2:11	34.312
15/06/04 10:01:01	36.584	15/06/04 10:07:01	36.908	2015/6/4 10:13	35.977	15/06/04 9:57:01	37.356	2015/6/3 3:06	37.338	15/06/03 2:48:01	37.984	2015/6/4 10:07	36.877	2015/6/4 10:09	37.437	2015/6/4 9:55	37.269	2015/6/4 10:10	37.033	15/06/04 10:06:01	37.121	14/06/05 7:37:01	37.267	14/06/05 7:52:01	37.037	2020/8/2 5:33	37.438	2020/8/2 5:37	37.188	2020/6/26 1:08	37.188	2020/6/19 4:32	36.75	2020/6/19 4:39	37.688	2020/6/22 0:02	38.375	2020/6/21 23:47	38.438	2020/6/22 0:13	37.438	2020/10/16 3:41	30.125	2020/10/16 6:08	34	2020/10/16 3:43	37.062	2020/10/16 3:41	32.375
15/06/04 11:31:01	37.145	15/06/04 11:37:01	36.596	2015/6/4 11:43	37.163	15/06/04 11:27:01	37.106	2015/6/3 4:36	38.147	15/06/03 4:18:01	37.61	2015/6/4 11:37	37.127	2015/6/4 11:39	36.938	2015/6/4 11:25	37.269	2015/6/4 11:40	36.846	15/06/04 11:36:01	37.184	14/06/05 9:07:01	37.018	14/06/05 9:22:01	37.099	2020/8/2 7:03	36.938	2020/8/2 7:07	36.875	2020/6/26 2:38	36.938	2020/6/19 6:02	36.688	2020/6/19 6:09	36.188	2020/6/22 1:32	37.75	2020/6/22 1:17	38.188	2020/6/22 1:43	38	2020/10/16 5:11	31.938	2020/10/16 7:38	33.938	2020/10/16 5:13	36.312	2020/10/16 5:11	33.375
15/06/04 13:01:01	37.145	15/06/04 13:07:01	37.033	2015/6/4 13:13	36.601	15/06/04 12:57:01	37.168	2015/6/3 6:06	37.773	15/06/03 5:48:01	37.548	2015/6/4 13:07	37.189	2015/6/4 13:09	37.187	2015/6/4 12:55	37.456	2015/6/4 13:10	37.22	15/06/04 13:06:01	35.935	14/06/05 10:37:01	36.955	14/06/05 10:52:01	36.476	2020/8/2 8:33	37	2020/8/2 8:37	37	2020/6/26 4:08	36.875	2020/6/19 7:32	37.375	2020/6/19 7:39	36.562	2020/6/22 3:02	38.062	2020/6/22 2:47	37.5	2020/6/22 3:13	37.25	2020/10/16 6:41	29	2020/10/16 9:08	34	2020/10/16 6:43	36.312	2020/10/16 6:41	34.062
15/06/04 14:31:01	37.83	15/06/04 14:37:01	37.968	2015/6/4 14:43	37.788	15/06/04 14:27:01	37.792	2015/6/3 7:36	37.462	15/06/03 7:18:01	37.298	2015/6/4 14:37	38.31	2015/6/4 14:39	37.25	2015/6/4 14:25	37.207	2015/6/4 14:40	37.906	15/06/04 14:36:01	37.871	14/06/05 12:07:01	37.267	14/06/05 12:22:01	37.162	2020/8/2 10:03	37.062	2020/8/2 10:07	37.125	2020/6/26 5:38	36	2020/6/19 9:02	36.562	2020/6/19 9:09	36.75	2020/6/22 4:32	37.125	2020/6/22 4:17	37.5	2020/6/22 4:43	37.875	2020/10/16 8:11	31.375	2020/10/16 10:38	34.812	2020/10/16 8:13	36.75	2020/10/16 8:11	34.062
15/06/04 16:01:01	36.896	15/06/04 16:07:01	36.721	2015/6/4 16:13	37.35	15/06/04 15:57:01	37.48	2015/6/3 9:06	36.777	15/06/03 8:48:01	37.111	2015/6/4 16:07	37.127	2015/6/4 16:09	37.187	2015/6/4 15:55	37.58	2015/6/4 16:10	37.158	15/06/04 16:06:01	37.309	14/06/05 13:37:01	37.018	14/06/05 13:52:01	36.975	2020/8/2 11:33	37.188	2020/8/2 11:37	37.188	2020/6/26 7:08	36.438	2020/6/19 10:32	36.625	2020/6/19 10:39	36.5	2020/6/22 6:02	37.188	2020/6/22 5:47	36.812	2020/6/22 6:13	36.812	2020/10/16 9:41	31.812	2020/10/16 12:08	33.25	2020/10/16 9:43	36	2020/10/16 9:41	34.75
15/06/04 17:31:01	37.02	15/06/04 17:37:01	37.22	2015/6/4 17:43	37.288	15/06/04 17:27:01	37.48	2015/6/3 10:36	37.088	15/06/03 10:18:01	37.111	2015/6/4 17:37	37.376	2015/6/4 17:39	37.312	2015/6/4 17:25	37.269	2015/6/4 17:40	37.407	15/06/04 17:36:01	37.121	14/06/05 15:07:01	37.392	14/06/05 15:22:01	37.037	2020/8/2 13:03	37.062	2020/8/2 13:07	37.125	2020/6/26 8:38	36.188	2020/6/19 12:02	36.5	2020/6/19 12:09	36.375	2020/6/22 7:32	36.938	2020/6/22 7:17	36.688	2020/6/22 7:43	37.312	2020/10/16 11:11	31	2020/10/16 13:38	34.125	2020/10/16 11:13	36.625	2020/10/16 11:11	32.062
15/06/04 19:01:01	37.207	15/06/04 19:07:01	37.844	2015/6/4 19:13	37.475	15/06/04 18:57:01	37.48	2015/6/3 12:06	37.96	15/06/03 11:48:01	38.482	2015/6/4 19:07	37.999	2015/6/4 19:09	37.437	2015/6/4 18:55	37.269	2015/6/4 19:10	37.158	15/06/04 19:06:01	37.808	14/06/05 16:37:01	38.826	14/06/05 16:52:01	37.224	2020/8/2 14:33	37.562	2020/8/2 14:37	37.125	2020/6/26 10:08	36.125	2020/6/19 13:32	37.438	2020/6/19 13:39	36.875	2020/6/22 9:02	37.188	2020/6/22 8:47	36.625	2020/6/22 9:13	37.188	2020/10/16 12:41	34.062	2020/10/16 15:08	34.062	2020/10/16 12:43	36.438	2020/10/16 12:41	32.938
15/06/04 20:31:01	37.394	15/06/04 20:37:01	38.654	2015/6/4 20:43	37.725	15/06/04 20:27:01	38.479	2015/6/3 13:36	37.088	15/06/03 13:18:01	37.298	2015/6/4 20:37	38.746	2015/6/4 20:39	38.621	2015/6/4 20:25	38.328	2015/6/4 20:40	37.906	15/06/04 20:36:01	38.12	14/06/05 18:07:01	36.955	14/06/05 18:22:01	37.224	2020/8/2 16:03	37.438	2020/8/2 16:07	37.062	2020/6/26 11:38	36.25	2020/6/19 15:02	36.5	2020/6/19 15:09	36.25	2020/6/22 10:32	37.188	2020/6/22 10:17	37	2020/6/22 10:43	37.062	2020/10/16 14:11	33.25	2020/10/16 16:38	33.812	2020/10/16 14:13	36.062	2020/10/16 14:11	32
15/06/04 22:01:01	38.017	15/06/04 22:07:01	38.218	2015/6/4 22:13	38.1	15/06/04 21:57:01	38.666	2015/6/3 15:06	37.213	15/06/03 14:48:01	37.361	2015/6/4 22:07	38.933	2015/6/4 22:09	38.31	2015/6/4 21:55	38.577	2015/6/4 22:10	38.093	15/06/04 22:06:01	38.807	14/06/05 19:37:01	37.392	14/06/05 19:52:01	37.785	2020/8/2 17:33	37.312	2020/8/2 17:37	37.375	2020/6/26 13:08	36.25	2020/6/19 16:32	37.188	2020/6/19 16:39	37	2020/6/22 12:02	36.75	2020/6/22 11:47	36.75	2020/6/22 12:13	36.812	2020/10/16 15:41	34.125	2020/10/16 18:08	33.062	2020/10/16 15:43	35.812	2020/10/16 15:41	32.812
15/06/04 23:31:01	37.705	15/06/04 23:37:01	38.654	2015/6/4 23:43	37.413	15/06/04 23:27:01	38.479	2015/6/3 16:36	36.964	15/06/03 16:18:01	37.485	2015/6/4 23:37	38.871	2015/6/4 23:39	38.185	2015/6/4 23:25	38.328	2015/6/4 23:40	37.283	15/06/04 23:36:01	38.433	14/06/05 21:07:01	38.639	14/06/05 21:22:01	38.657	2020/8/2 19:03	37.438	2020/8/2 19:07	37.312	2020/6/26 14:38	36.438	2020/6/19 18:02	36.688	2020/6/19 18:09	36.438	2020/6/22 13:32	36.562	2020/6/22 13:17	36.938	2020/6/22 13:43	37.25	2020/10/16 17:11	34.938	2020/10/16 19:38	33.812	2020/10/16 17:13	36.188	2020/10/16 17:11	32.625
15/06/05 1:01:01	37.705	15/06/05 1:07:01	38.031	2015/6/5 1:13	37.163	15/06/05 0:57:01	37.855	2015/6/3 18:06	36.964	15/06/03 17:48:01	37.111	2015/6/5 1:07	38.061	2015/6/5 1:09	38.06	2015/6/5 0:55	38.204	2015/6/5 1:10	37.906	15/06/05 1:06:01	38.12	14/06/05 22:37:01	38.639	14/06/05 22:52:01	38.034	2020/8/2 20:33	37.938	2020/8/2 20:37	37.5	2020/6/26 16:08	36.25	2020/6/19 19:32	37.188	2020/6/19 19:39	37.25	2020/6/22 15:02	36.875	2020/6/22 14:47	36.5	2020/6/22 15:13	37.062	2020/10/16 18:41	34.125	2020/10/16 21:08	32.562	2020/10/16 18:43	35.938	2020/10/16 18:41	32.625
15/06/05 2:31:01	36.771	15/06/05 2:37:01	37.968	2015/6/5 2:43	37.038	15/06/05 2:27:01	37.98	2015/6/3 19:36	37.338	15/06/03 19:18:01	37.298	2015/6/5 2:37	38.186	2015/6/5 2:39	38.06	2015/6/5 2:25	38.453	2015/6/5 2:40	37.969	15/06/05 2:36:01	38.12	14/06/06 0:07:01	37.828	14/06/06 0:22:01	37.286	2020/8/2 22:03	38.188	2020/8/2 22:07	37.5	2020/6/26 17:38	36.25	2020/6/19 21:02	37.25	2020/6/19 21:09	36.875	2020/6/22 16:32	37.125	2020/6/22 16:17	36.25	2020/6/22 16:43	37.125	2020/10/16 20:11	34.688	2020/10/16 22:38	32.562	2020/10/16 20:13	37.375	2020/10/16 20:11	33
15/06/05 4:01:01	37.27	15/06/05 4:07:01	37.22	2015/6/5 4:13	37.538	15/06/05 3:57:01	38.167	2015/6/3 21:06	37.338	15/06/03 20:48:01	37.485	2015/6/5 4:07	37.874	2015/6/5 4:09	37.811	2015/6/5 3:55	37.954	2015/6/5 4:10	36.846	15/06/05 4:06:01	37.434	14/06/06 1:37:01	37.08	14/06/06 1:52:01	37.473	2020/8/2 23:33	37.5	2020/8/2 23:37	37.25	2020/6/26 19:08	36.312	2020/6/19 22:32	37.312	2020/6/19 22:39	38.062	2020/6/22 18:02	37	2020/6/22 17:47	36.938	2020/6/22 18:13	37	2020/10/16 21:41	33.438	2020/10/17 0:08	34	2020/10/16 21:43	36.688	2020/10/16 21:41	32.312
15/06/05 5:31:01	36.148	15/06/05 5:37:01	37.781	2015/6/5 5:43	36.726	15/06/05 5:27:01	37.106	2015/6/3 22:36	37.711	15/06/03 22:18:01	37.922	2015/6/5 5:37	37.376	2015/6/5 5:39	37	2015/6/5 5:25	37.954	2015/6/5 5:40	37.283	15/06/05 5:36:01	36.997	14/06/06 3:07:01	37.08	14/06/06 3:22:01	37.972	2020/8/3 1:03	37.812	2020/8/3 1:07	37.688	2020/6/26 20:38	37.375	2020/6/20 0:02	37.75	2020/6/20 0:09	36.625	2020/6/22 19:32	37.188	2020/6/22 19:17	36.938	2020/6/22 19:43	37.062	2020/10/16 23:11	33.938	2020/10/17 1:38	30.625	2020/10/16 23:13	37.188	2020/10/16 23:11	32.625
15/06/05 7:01:01	37.02	15/06/05 7:07:01	36.908	2015/6/5 7:13	36.976	15/06/05 6:57:01	36.919	2015/6/4 0:06	38.271	15/06/03 23:48:01	38.545	2015/6/5 7:07	37.438	2015/6/5 7:09	37.624	2015/6/5 6:55	37.331	2015/6/5 7:10	36.721	15/06/05 7:06:01	37.059	14/06/06 4:37:01	37.392	14/06/06 4:52:01	37.162	2020/8/3 2:33	37	2020/8/3 2:37	37.625	2020/6/26 22:08	35.938	2020/6/20 1:32	37.5	2020/6/20 1:39	36.812	2020/6/22 21:02	38.375	2020/6/22 20:47	38.375	2020/6/22 21:13	38.25	2020/10/17 0:41	31.75	2020/10/17 3:08	30.938	2020/10/17 0:43	37.125	2020/10/17 0:41	33.188
15/06/05 8:31:01	37.456	15/06/05 8:37:01	36.97	2015/6/5 8:43	36.664	15/06/05 8:27:01	37.044	2015/6/4 1:36	38.085	15/06/04 1:18:01	38.358	2015/6/5 8:37	37.438	2015/6/5 8:39	37	2015/6/5 8:25	37.705	2015/6/5 8:40	37.345	15/06/05 8:36:01	37.184	14/06/06 6:07:01	36.893	14/06/06 6:22:01	37.722	2020/8/3 4:03	37.688	2020/8/3 4:07	37.25	2020/6/26 23:38	36.562	2020/6/20 3:02	36.625	2020/6/20 3:09	36.938	2020/6/22 22:32	37.75	2020/6/22 22:17	38.375	2020/6/22 22:43	38.25	2020/10/17 2:11	31.25	2020/10/17 4:38	34.625	2020/10/17 2:13	36.375	2020/10/17 2:11	33.938
15/06/05 10:01:01	37.02	15/06/05 10:07:01	37.906	2015/6/5 10:13	37.475	15/06/05 9:57:01	37.48	2015/6/4 3:06	38.022	15/06/04 2:48:01	38.295	2015/6/5 10:07	37.563	2015/6/5 10:09	37.063	2015/6/5 9:55	37.144	2015/6/5 10:10	36.783	15/06/05 10:06:01	37.246	14/06/06 7:37:01	37.018	14/06/06 7:52:01	37.099	2020/8/3 5:33	37	2020/8/3 5:37	37.5	2020/6/27 1:08	34.875	2020/6/20 4:32	37.062	2020/6/20 4:39	36.125	2020/6/23 0:02	38.375	2020/6/22 23:47	38.625	2020/6/23 0:13	37.5	2020/10/17 3:41	33.75	2020/10/17 6:08	34.312	2020/10/17 3:43	36.812	2020/10/17 3:41	32.375
15/06/05 11:31:01	37.02	15/06/05 11:37:01	37.095	2015/6/5 11:43	37.226	15/06/05 11:27:01	37.543	2015/6/4 4:36	37.773	15/06/04 4:18:01	38.109	2015/6/5 11:37	37.002	2015/6/5 11:39	37.374	2015/6/5 11:25	37.58	2015/6/5 11:40	37.158	15/06/05 11:36:01	36.684	14/06/06 9:07:01	35.958	14/06/06 9:22:01	37.099	2020/8/3 7:03	36.688	2020/8/3 7:07	37.438	2020/6/27 2:38	35.438	2020/6/20 6:02	36.625	2020/6/20 6:09	35.688	2020/6/23 1:32	37.125	2020/6/23 1:17	37.688	2020/6/23 1:43	37.625	2020/10/17 5:11	31.938	2020/10/17 7:38	33.688	2020/10/17 5:13	36.25	2020/10/17 5:11	33.688
15/06/05 13:01:01	36.709	15/06/05 13:07:01	36.97	2015/6/5 13:13	36.789	15/06/05 12:57:01	37.356	2015/6/4 6:06	37.836	15/06/04 5:48:01	38.046	2015/6/5 13:07	37.501	2015/6/5 13:09	36.501	2015/6/5 12:55	37.456	2015/6/5 13:10	37.095	15/06/05 13:06:01	37.121	14/06/06 10:37:01	37.33	14/06/06 10:52:01	37.099	2020/8/3 8:33	37	2020/8/3 8:37	37.438	2020/6/27 4:08	35.875	2020/6/20 7:32	36.562	2020/6/20 7:39	36	2020/6/23 3:02	37.312	2020/6/23 2:47	37.875	2020/6/23 3:13	38.062	2020/10/17 6:41	34.625	2020/10/17 9:08	33.562	2020/10/17 6:43	36.188	2020/10/17 6:41	33.875
15/06/05 14:31:01	37.02	15/06/05 14:37:01	37.158	2015/6/5 14:43	36.726	15/06/05 14:27:01	37.106	2015/6/4 7:36	37.462	15/06/04 7:18:01	37.174	2015/6/5 14:37	37.376	2015/6/5 14:39	36.876	2015/6/5 14:25	37.144	2015/6/5 14:40	37.033	15/06/05 14:36:01	36.622	14/06/06 12:07:01	37.205	14/06/06 12:22:01	36.912	2020/8/3 10:03	37.25	2020/8/3 10:07	37.312	2020/6/27 5:38	36.438	2020/6/20 9:02	36.5	2020/6/20 9:09	36.375	2020/6/23 4:32	37.562	2020/6/23 4:17	37.438	2020/6/23 4:43	37.5	2020/10/17 8:11	34.625	2020/10/17 10:38	34.25	2020/10/17 8:13	36.562	2020/10/17 8:11	33.438
15/06/05 16:01:01	37.083	15/06/05 16:07:01	37.345	2015/6/5 16:13	36.789	15/06/05 15:57:01	37.543	2015/6/4 9:06	37.4	15/06/04 8:48:01	37.298	2015/6/5 16:07	37.314	2015/6/5 16:09	37.312	2015/6/5 15:55	37.269	2015/6/5 16:10	37.47	15/06/05 16:06:01	37.121	14/06/06 13:37:01	37.018	14/06/06 13:52:01	37.162	2020/8/3 11:33	37.562	2020/8/3 11:37	37.312	2020/6/27 7:08	35.188	2020/6/20 10:32	36.875	2020/6/20 10:39	36.312	2020/6/23 6:02	37.312	2020/6/23 5:47	37.25	2020/6/23 6:13	36.812	2020/10/17 9:41	34.375	2020/10/17 12:08	33.938	2020/10/17 9:43	36.688	2020/10/17 9:41	34.062
15/06/05 17:31:01	37.519	15/06/05 17:37:01	37.594	2015/6/5 17:43	36.913	15/06/05 17:27:01	37.668	2015/6/4 10:36	37.213	15/06/04 10:18:01	37.548	2015/6/5 17:37	38.248	2015/6/5 17:39	38.497	2015/6/5 17:25	37.83	2015/6/5 17:40	36.908	15/06/05 17:36:01	38.183	14/06/06 15:07:01	37.205	14/06/06 15:22:01	37.536	2020/8/3 13:03	37.5	2020/8/3 13:07	37.125	2020/6/27 8:38	35.188	2020/6/20 12:02	36.375	2020/6/20 12:09	36.25	2020/6/23 7:32	36.75	2020/6/23 7:17	36.438	2020/6/23 7:43	37	2020/10/17 11:11	35	2020/10/17 13:38	31.438	2020/10/17 11:13	35.938	2020/10/17 11:11	34.438
15/06/05 19:01:01	36.46	15/06/05 19:07:01	37.781	2015/6/5 19:13	36.601	15/06/05 18:57:01	37.668	2015/6/4 12:06	38.209	15/06/04 11:48:01	37.735	2015/6/5 19:07	37.002	2015/6/5 19:09	37.873	2015/6/5 18:55	37.83	2015/6/5 19:10	37.594	15/06/05 19:06:01	36.934	14/06/06 16:37:01	37.891	14/06/06 16:52:01	37.286	2020/8/3 14:33	37.562	2020/8/3 14:37	37.375	2020/6/27 10:08	35.438	2020/6/20 13:32	36.25	2020/6/20 13:39	35.562	2020/6/23 9:02	36.688	2020/6/23 8:47	36.75	2020/6/23 9:13	37.125	2020/10/17 12:41	34.75	2020/10/17 15:08	34.25	2020/10/17 12:43	36.5	2020/10/17 12:41	33.438
15/06/05 20:31:01	37.332	15/06/05 20:37:01	37.22	2015/6/5 20:43	36.851	15/06/05 20:27:01	37.605	2015/6/4 13:36	37.711	15/06/04 13:18:01	37.922	2015/6/5 20:37	37.314	2015/6/5 20:39	38.871	2015/6/5 20:25	37.58	2015/6/5 20:40	37.407	15/06/05 20:36:01	37.246	14/06/06 18:07:01	36.955	14/06/06 18:22:01	37.473	2020/8/3 16:03	37.625	2020/8/3 16:07	37.125	2020/6/27 11:38	35.188	2020/6/20 15:02	36.562	2020/6/20 15:09	36.25	2020/6/23 10:32	37.125	2020/6/23 10:17	36.938	2020/6/23 10:43	36.812	2020/10/17 14:11	33.938	2020/10/17 16:38	33.812	2020/10/17 14:13	36.562	2020/10/17 14:11	34.125
15/06/05 22:01:01	37.145	15/06/05 22:07:01	37.781	2015/6/5 22:13	36.976	15/06/05 21:57:01	36.732	2015/6/4 15:06	37.338	15/06/04 14:48:01	37.485	2015/6/5 22:07	37.874	2015/6/5 22:09	37.998	2015/6/5 21:55	37.643	2015/6/5 22:10	37.844	15/06/05 22:06:01	37.121	14/06/06 19:37:01	37.579	14/06/06 19:52:01	37.536	2020/8/3 17:33	37.688	2020/8/3 17:37	37.438	2020/6/27 13:08	34.812	2020/6/20 16:32	36.938	2020/6/20 16:39	36.25	2020/6/23 12:02	36.812	2020/6/23 11:47	36.562	2020/6/23 12:13	36.688	2020/10/17 15:41	34.25	2020/10/17 18:08	32.688	2020/10/17 15:43	36.562	2020/10/17 15:41	34.375
15/06/05 23:31:01	37.207	15/06/05 23:37:01	37.469	2015/6/5 23:43	36.601	15/06/05 23:27:01	37.917	2015/6/4 16:36	37.4	15/06/04 16:18:01	37.61	2015/6/5 23:37	37.501	2015/6/5 23:39	37.437	2015/6/5 23:25	37.83	2015/6/5 23:40	37.47	15/06/05 23:36:01	36.872	14/06/06 21:07:01	38.514	14/06/06 21:22:01	37.722	2020/8/3 19:03	37.812	2020/8/3 19:07	37.812	2020/6/27 14:38	35.25	2020/6/20 18:02	37.438	2020/6/20 18:09	35.875	2020/6/23 13:32	36.75	2020/6/23 13:17	36.875	2020/6/23 13:43	36.938	2020/10/17 17:11	34.062	2020/10/17 19:38	34.188	2020/10/17 17:13	35.875	2020/10/17 17:11	33.938
15/06/06 1:01:01	36.709	15/06/06 1:07:01	37.469	2015/6/6 1:13	35.977	15/06/06 0:57:01	36.732	2015/6/4 18:06	37.275	15/06/04 17:48:01	37.735	2015/6/6 1:07	36.877	2015/6/6 1:09	37.187	2015/6/6 0:55	37.705	2015/6/6 1:10	37.22	15/06/06 1:06:01	36.435	14/06/06 22:37:01	38.577	14/06/06 22:52:01	38.345	2020/8/3 20:33	38.188	2020/8/3 20:37	37.812	2020/6/27 16:08	35.312	2020/6/20 19:32	36.625	2020/6/20 19:39	37.188	2020/6/23 15:02	36.625	2020/6/23 14:47	36.75	2020/6/23 15:13	37	2020/10/17 18:41	33.625	2020/10/17 21:08	33.875	2020/10/17 18:43	36.75	2020/10/17 18:41	34.188
15/06/06 2:31:01	37.083	15/06/06 2:37:01	37.532	2015/6/6 2:43	36.351	15/06/06 2:27:01	37.168	2015/6/4 19:36	37.462	15/06/04 19:18:01	37.236	2015/6/6 2:37	36.69	2015/6/6 2:39	36.19	2015/6/6 2:25	37.394	2015/6/6 2:40	37.782	15/06/06 2:36:01	36.435	14/06/07 0:07:01	38.14	14/06/07 0:22:01	38.159	2020/8/3 22:03	38.188	2020/8/3 22:07	37.625	2020/6/27 17:38	36	2020/6/20 21:02	37.438	2020/6/20 21:09	36.312	2020/6/23 16:32	36.75	2020/6/23 16:17	36.938	2020/6/23 16:43	36.875	2020/10/17 20:11	33.938	2020/10/17 22:38	34.188	2020/10/17 20:13	37.438	2020/10/17 20:11	33.875
15/06/06 4:01:01	36.584	15/06/06 4:07:01	36.846	2015/6/6 4:13	35.977	15/06/06 3:57:01	37.168	2015/6/4 21:06	37.524	15/06/04 20:48:01	37.548	2015/6/6 4:07	36.94	2015/6/6 4:09	36.751	2015/6/6 3:55	37.082	2015/6/6 4:10	36.971	15/06/06 4:06:01	36.809	14/06/07 1:37:01	38.203	14/06/07 1:52:01	37.972	2020/8/3 23:33	38.188	2020/8/3 23:37	37.812	2020/6/27 19:08	35.938	2020/6/20 22:32	36.688	2020/6/20 22:39	36.812	2020/6/23 18:02	36.875	2020/6/23 17:47	37.188	2020/6/23 18:13	36.562	2020/10/17 21:41	33.688	2020/10/18 0:08	34.625	2020/10/17 21:43	37.25	2020/10/17 21:41	33.25
15/06/06 5:31:01	36.46	15/06/06 5:37:01	36.534	2015/6/6 5:43	35.789	15/06/06 5:27:01	36.669	2015/6/4 22:36	37.773	15/06/04 22:18:01	37.672	2015/6/6 5:37	36.877	2015/6/6 5:39	36.626	2015/6/6 5:25	37.331	2015/6/6 5:40	36.534	15/06/06 5:36:01	36.372	14/06/07 3:07:01	37.517	14/06/07 3:22:01	37.722	2020/8/4 1:03	38.188	2020/8/4 1:07	37.312	2020/6/27 20:38	35.688	2020/6/21 0:02	37.438	2020/6/21 0:09	37.562	2020/6/23 19:32	37.188	2020/6/23 19:17	37.25	2020/6/23 19:43	37.875	2020/10/17 23:11	34.375	2020/10/18 1:38	32.312	2020/10/17 23:13	36.875	2020/10/17 23:11	32.5
15/06/06 7:01:01	36.958	15/06/06 7:07:01	36.409	2015/6/6 7:13	35.664	15/06/06 6:57:01	36.295	2015/6/5 0:06	38.583	15/06/04 23:48:01	38.295	2015/6/6 7:07	36.379	2015/6/6 7:09	36.127	2015/6/6 6:55	36.957	2015/6/6 7:10	36.347	15/06/06 7:06:01	36.185	14/06/07 4:37:01	37.08	14/06/07 4:52:01	36.975	2020/8/4 2:33	38.188	2020/8/4 2:37	37.5	2020/6/27 22:08	37.125	2020/6/21 1:32	37	2020/6/21 1:39	35.688	2020/6/23 21:02	37.625	2020/6/23 20:47	38.562	2020/6/23 21:13	37.875	2020/10/18 0:41	31.375	2020/10/18 3:08	32.625	2020/10/18 0:43	36.125	2020/10/18 0:41	32.812
15/06/06 8:31:01	36.771	15/06/06 8:37:01	36.658	2015/6/6 8:43	36.913	15/06/06 8:27:01	36.295	2015/6/5 1:36	38.52	15/06/05 1:18:01	37.922	2015/6/6 8:37	36.69	2015/6/6 8:39	36.377	2015/6/6 8:25	36.895	2015/6/6 8:40	37.283	15/06/06 8:36:01	36.122	14/06/07 6:07:01	36.831	14/06/07 6:22:01	36.788	2020/8/4 4:03	38	2020/8/4 4:07	37	2020/6/27 23:38	36.312	2020/6/21 3:02	37.125	2020/6/21 3:09	35.75	2020/6/23 22:32	37.438	2020/6/23 22:17	38.188	2020/6/23 22:43	38.188	2020/10/18 2:11	34.562	2020/10/18 4:38	34.375	2020/10/18 2:13	36.75	2020/10/18 2:11	33.438
15/06/06 10:01:01	36.647	15/06/06 10:07:01	36.658	2015/6/6 10:13	36.601	15/06/06 9:57:01	36.108	2015/6/5 3:06	38.209	15/06/05 2:48:01	38.171	2015/6/6 10:07	36.69	2015/6/6 10:09	36.626	2015/6/6 9:55	37.02	2015/6/6 10:10	36.409	15/06/06 10:06:01	36.559	14/06/07 7:37:01	37.33	14/06/07 7:52:01	36.912	2020/8/4 5:33	38.062	2020/8/4 5:37	37.188	2020/6/28 1:08	35.812	2020/6/21 4:32	37.188	2020/6/21 4:39	36.875	2020/6/24 0:02	38.312	2020/6/23 23:47	37.438	2020/6/24 0:13	38.625	2020/10/18 3:41	34.188	2020/10/18 6:08	33.625	2020/10/18 3:43	36.812	2020/10/18 3:41	33.812
15/06/06 11:31:01	36.647	15/06/06 11:37:01	37.033	2015/6/6 11:43	36.539	15/06/06 11:27:01	36.607	2015/6/5 4:36	38.085	15/06/05 4:18:01	37.548	2015/6/6 11:37	36.753	2015/6/6 11:39	36.751	2015/6/6 11:25	36.521	2015/6/6 11:40	36.596	15/06/06 11:36:01	36.06	14/06/07 9:07:01	37.454	14/06/07 9:22:01	36.85	2020/8/4 7:03	37.562	2020/8/4 7:07	36.938	2020/6/28 2:38	36.188	2020/6/21 6:02	36.875	2020/6/21 6:09	35.688	2020/6/24 1:32	37.5	2020/6/24 1:17	38.5	2020/6/24 1:43	37.438	2020/10/18 5:11	33.312	2020/10/18 7:38	34	2020/10/18 5:13	36.375	2020/10/18 5:11	33.562
15/06/06 13:01:01	36.896	15/06/06 13:07:01	36.908	2015/6/6 13:13	36.351	15/06/06 12:57:01	36.108	2015/6/5 6:06	37.773	15/06/05 5:48:01	38.233	2015/6/6 13:07	36.94	2015/6/6 13:09	36.501	2015/6/6 12:55	37.082	2015/6/6 13:10	36.347	15/06/06 13:06:01	36.997	14/06/07 10:37:01	36.955	14/06/07 10:52:01	36.85	2020/8/4 8:33	37.562	2020/8/4 8:37	37.062	2020/6/28 4:08	36.375	2020/6/21 7:32	36.5	2020/6/21 7:39	36.312	2020/6/24 3:02	37.812	2020/6/24 2:47	37.75	2020/6/24 3:13	38.312	2020/10/18 6:41	33.188	2020/10/18 9:08	34.625	2020/10/18 6:43	36.438	2020/10/18 6:41	33.75
15/06/06 14:31:01	36.896	15/06/06 14:37:01	37.719	2015/6/6 14:43	36.039	15/06/06 14:27:01	36.482	2015/6/5 7:36	37.587	15/06/05 7:18:01	37.797	2015/6/6 14:37	37.002	2015/6/6 14:39	37	2015/6/6 14:25	36.833	2015/6/6 14:40	36.409	15/06/06 14:36:01	36.747	14/06/07 12:07:01	36.955	14/06/07 12:22:01	37.224	2020/8/4 10:03	37.375	2020/8/4 10:07	37.125	2020/6/28 5:38	35.812	2020/6/21 9:02	36.75	2020/6/21 9:09	35.5	2020/6/24 4:32	37.375	2020/6/24 4:17	37.375	2020/6/24 4:43	37.375	2020/10/18 8:11	33.812	2020/10/18 10:38	33.625	2020/10/18 8:13	36.375	2020/10/18 8:11	34.562
15/06/06 16:01:01	37.207	15/06/06 16:07:01	36.846	2015/6/6 16:13	36.539	15/06/06 15:57:01	36.732	2015/6/5 9:06	37.649	15/06/05 8:48:01	37.61	2015/6/6 16:07	36.69	2015/6/6 16:09	37	2015/6/6 15:55	37.331	2015/6/6 16:10	36.347	15/06/06 16:06:01	36.122	14/06/07 13:37:01	37.454	14/06/07 13:52:01	37.411	2020/8/4 11:33	37.375	2020/8/4 11:37	37.312	2020/6/28 7:08	36.688	2020/6/21 10:32	36.688	2020/6/21 10:39	35.75	2020/6/24 6:02	37.062	2020/6/24 5:47	37.062	2020/6/24 6:13	36.938	2020/10/18 9:41	34.438	2020/10/18 12:08	33.938	2020/10/18 9:43	36.438	2020/10/18 9:41	33.75
15/06/06 17:31:01	36.46	15/06/06 17:37:01	36.471	2015/6/6 17:43	36.039	15/06/06 17:27:01	36.232	2015/6/5 10:36	37.088	15/06/05 10:18:01	37.548	2015/6/6 17:37	36.94	2015/6/6 17:39	37	2015/6/6 17:25	36.209	2015/6/6 17:40	36.721	15/06/06 17:36:01	36.747	14/06/07 15:07:01	37.579	14/06/07 15:22:01	37.411	2020/8/4 13:03	37.625	2020/8/4 13:07	37.25	2020/6/28 8:38	35.938	2020/6/21 12:02	36.5	2020/6/21 12:09	36.375	2020/6/24 7:32	37.25	2020/6/24 7:17	36.562	2020/6/24 7:43	36.938	2020/10/18 11:11	33.438	2020/10/18 13:38	33.938	2020/10/18 11:13	36.25	2020/10/18 11:11	33.25
15/06/06 19:01:01	36.647	15/06/06 19:07:01	36.908	2015/6/6 19:13	37.226	15/06/06 18:57:01	37.168	2015/6/5 12:06	37.338	15/06/05 11:48:01	37.859	2015/6/6 19:07	36.69	2015/6/6 19:09	36.688	2015/6/6 18:55	37.269	2015/6/6 19:10	37.22	15/06/06 19:06:01	36.372	14/06/07 16:37:01	38.514	14/06/07 16:52:01	37.162	2020/8/4 14:33	37.188	2020/8/4 14:37	37	2020/6/28 10:08	35.875	2020/6/21 13:32	36.312	2020/6/21 13:39	36.125	2020/6/24 9:02	36.375	2020/6/24 8:47	37.062	2020/6/24 9:13	36.875	2020/10/18 12:41	34	2020/10/18 15:08	34.312	2020/10/18 12:43	36.312	2020/10/18 12:41	34.375
15/06/06 20:31:01	37.083	15/06/06 20:37:01	37.158	2015/6/6 20:43	36.039	15/06/06 20:27:01	36.669	2015/6/5 13:36	37.4	15/06/05 13:18:01	37.423	2015/6/6 20:37	36.877	2015/6/6 20:39	37.125	2015/6/6 20:25	36.77	2015/6/6 20:40	37.033	15/06/06 20:36:01	36.872	14/06/07 18:07:01	37.579	14/06/07 18:22:01	37.286	2020/8/4 16:03	37.125	2020/8/4 16:07	36.438	2020/6/28 11:38	35.75	2020/6/21 15:02	36.75	2020/6/21 15:09	36.688	2020/6/24 10:32	36.938	2020/6/24 10:17	37	2020/6/24 10:43	36.938	2020/10/18 14:11	33.938	2020/10/18 16:38	34.188	2020/10/18 14:13	36.125	2020/10/18 14:11	34.438
15/06/06 22:01:01	36.958	15/06/06 22:07:01	37.407	2015/6/6 22:13	37.163	15/06/06 21:57:01	37.044	2015/6/5 15:06	37.213	15/06/05 14:48:01	37.298	2015/6/6 22:07	37.189	2015/6/6 22:09	37.374	2015/6/6 21:55	36.646	2015/6/6 22:10	37.47	15/06/06 22:06:01	34.998	14/06/07 19:37:01	36.955	14/06/07 19:52:01	37.473	2020/8/4 17:33	36.75	2020/8/4 17:37	36.375	2020/6/28 13:08	35.938	2020/6/21 16:32	37.062	2020/6/21 16:39	36.75	2020/6/24 12:02	37.125	2020/6/24 11:47	36.938	2020/6/24 12:13	36.812	2020/10/18 15:41	34.312	2020/10/18 18:08	34.5	2020/10/18 15:43	35.938	2020/10/18 15:41	34.062
15/06/06 23:31:01	37.083	15/06/06 23:37:01	37.033	2015/6/6 23:43	36.039	15/06/06 23:27:01	36.856	2015/6/5 16:36	37.275	15/06/05 16:18:01	37.735	2015/6/6 23:37	37.002	2015/6/6 23:39	37.374	2015/6/6 23:25	36.147	2015/6/6 23:40	37.657	15/06/06 23:36:01	37.746	14/06/07 21:07:01	38.701	14/06/07 21:22:01	38.968	2020/8/4 19:03	37.125	2020/8/4 19:07	36.75	2020/6/28 14:38	35.812	2020/6/21 18:02	36.312	2020/6/21 18:09	37.75	2020/6/24 13:32	36.938	2020/6/24 13:17	36.812	2020/6/24 13:43	36.938	2020/10/18 17:11	33.5	2020/10/18 19:38	32.375	2020/10/18 17:13	36.125	2020/10/18 17:11	33.5
15/06/07 1:01:01	37.207	15/06/07 1:07:01	37.158	2015/6/7 1:13	35.914	15/06/07 0:57:01	36.42	2015/6/5 18:06	37.462	15/06/05 17:48:01	36.613	2015/6/7 1:07	37.438	2015/6/7 1:09	36.751	2015/6/7 0:55	37.394	2015/6/7 1:10	37.345	15/06/07 1:06:01	36.31	14/06/07 22:37:01	38.327	14/06/07 22:52:01	38.47	2020/8/4 20:33	37.125	2020/8/4 20:37	37.062	2020/6/28 16:08	36.062	2020/6/21 19:32	37.062	2020/6/21 19:39	36.062	2020/6/24 15:02	36.75	2020/6/24 14:47	37.125	2020/6/24 15:13	37.062	2020/10/18 18:41	33.438	2020/10/18 21:08	34.312	2020/10/18 18:43	36.875	2020/10/18 18:41	34.562
15/06/07 2:31:01	37.207	15/06/07 2:37:01	36.908	2015/6/7 2:43	36.414	15/06/07 2:27:01	37.168	2015/6/5 19:36	37.4	15/06/05 19:18:01	37.548	2015/6/7 2:37	36.379	2015/6/7 2:39	37.374	2015/6/7 2:25	36.085	2015/6/7 2:40	37.657	15/06/07 2:36:01	36.497	14/06/08 0:07:01	37.641	14/06/08 0:22:01	37.473	2020/8/4 22:03	37.188	2020/8/4 22:07	37	2020/6/28 17:38	36.125	2020/6/21 21:02	37.312	2020/6/21 21:09	37.438	2020/6/24 16:32	36.75	2020/6/24 16:17	36.812	2020/6/24 16:43	36.812	2020/10/18 20:11	34.062	2020/10/18 22:38	34.438	2020/10/18 20:13	37.562	2020/10/18 20:11	34.312
15/06/07 4:01:01	37.332	15/06/07 4:07:01	36.347	2015/6/7 4:13	35.54	15/06/07 3:57:01	35.983	2015/6/5 21:06	37.587	15/06/05 20:48:01	37.361	2015/6/7 4:07	37.251	2015/6/7 4:09	37.25	2015/6/7 3:55	36.022	2015/6/7 4:10	36.721	15/06/07 4:06:01	36.809	14/06/08 1:37:01	37.08	14/06/08 1:52:01	36.663	2020/8/4 23:33	36.875	2020/8/4 23:37	36.438	2020/6/28 19:08	36.625	2020/6/21 22:32	37.25	2020/6/21 22:39	36.625	2020/6/24 18:02	36.875	2020/6/24 17:47	36.875	2020/6/24 18:13	37	2020/10/18 21:41	32.062	2020/10/19 0:08	34	2020/10/18 21:43	36.625	2020/10/18 21:41	33.625
15/06/07 5:31:01	37.145	15/06/07 5:37:01	36.222	2015/6/7 5:43	35.602	15/06/07 5:27:01	36.669	2015/6/5 22:36	37.462	15/06/05 22:18:01	37.735	2015/6/7 5:37	36.877	2015/6/7 5:39	36.751	2015/6/7 5:25	36.085	2015/6/7 5:40	36.035	15/06/07 5:36:01	36.559	14/06/08 3:07:01	36.955	14/06/08 3:22:01	36.725	2020/8/5 1:03	36.25	2020/8/5 1:07	36.688	2020/6/28 20:38	36.5	2020/6/22 0:02	36.938	2020/6/22 0:09	37.312	2020/6/24 19:32	37.312	2020/6/24 19:17	37.25	2020/6/24 19:43	37.125	2020/10/18 23:11	34.375	2020/10/19 1:38	34.688	2020/10/18 23:13	37.062	2020/10/18 23:11	34.125
15/06/07 7:01:01	36.148	15/06/07 7:07:01	36.097	2015/6/7 7:13	36.226	15/06/07 6:57:01	35.92	2015/6/6 0:06	38.022	15/06/05 23:48:01	38.358	2015/6/7 7:07	37.314	2015/6/7 7:09	36.439	2015/6/7 6:55	35.586	2015/6/7 7:10	35.66	15/06/07 7:06:01	35.998	14/06/08 4:37:01	37.517	14/06/08 4:52:01	37.162	2020/8/5 2:33	36.062	2020/8/5 2:37	36.688	2020/6/28 22:08	36.062	2020/6/22 1:32	37.188	2020/6/22 1:39	36.75	2020/6/24 21:02	38.188	2020/6/24 20:47	38.438	2020/6/24 21:13	37.875	2020/10/19 0:41	34.312	2020/10/19 3:08	33.312	2020/10/19 0:43	37	2020/10/19 0:41	33.062
15/06/07 8:31:01	36.024	15/06/07 8:37:01	36.035	2015/6/7 8:43	36.539	15/06/07 8:27:01	36.232	2015/6/6 1:36	38.271	15/06/06 1:18:01	38.233	2015/6/7 8:37	36.628	2015/6/7 8:39	36.688	2015/6/7 8:25	35.898	2015/6/7 8:40	35.411	15/06/07 8:36:01	36.31	14/06/08 6:07:01	37.454	14/06/08 6:22:01	37.722	2020/8/5 4:03	36.562	2020/8/5 4:07	36.688	2020/6/28 23:38	36.375	2020/6/22 3:02	37.5	2020/6/22 3:09	36.375	2020/6/24 22:32	37.5	2020/6/24 22:17	38.25	2020/6/24 22:43	38.25	2020/10/19 2:11	33.25	2020/10/19 4:38	30.5	2020/10/19 2:13	37.062	2020/10/19 2:11	34
15/06/07 10:01:01	36.398	15/06/07 10:07:01	36.222	2015/6/7 10:13	35.602	15/06/07 9:57:01	36.108	2015/6/6 3:06	37.96	15/06/06 2:48:01	37.61	2015/6/7 10:07	37.002	2015/6/7 10:09	36.876	2015/6/7 9:55	36.085	2015/6/7 10:10	35.785	15/06/07 10:06:01	36.497	14/06/08 7:37:01	36.955	14/06/08 7:52:01	36.85	2020/8/5 5:33	36.25	2020/8/5 5:37	36.625	2020/6/29 1:08	36.25	2020/6/22 4:32	36.688	2020/6/22 4:39	36.688	2020/6/25 0:02	37.812	2020/6/24 23:47	37.375	2020/6/25 0:13	36.938	2020/10/19 3:41	32.25	2020/10/19 6:08	33.062	2020/10/19 3:43	36.812	2020/10/19 3:41	34.5
15/06/07 11:31:01	36.398	15/06/07 11:37:01	36.159	2015/6/7 11:43	35.04	15/06/07 11:27:01	36.045	2015/6/6 4:36	37.773	15/06/06 4:18:01	37.672	2015/6/7 11:37	36.753	2015/6/7 11:39	35.94	2015/6/7 11:25	35.711	2015/6/7 11:40	35.972	15/06/07 11:36:01	36.247	14/06/08 9:07:01	37.08	14/06/08 9:22:01	36.85	2020/8/5 7:03	35.875	2020/8/5 7:07	36.25	2020/6/29 2:38	36.625	2020/6/22 6:02	36.125	2020/6/22 6:09	36.188	2020/6/25 1:32	37.938	2020/6/25 1:17	38.25	2020/6/25 1:43	38.062	2020/10/19 5:11	31.688	2020/10/19 7:38	32.062	2020/10/19 5:13	36.75	2020/10/19 5:11	33.062
15/06/07 13:01:01	36.398	15/06/07 13:07:01	36.222	2015/6/7 13:13	35.29	15/06/07 12:57:01	36.607	2015/6/6 6:06	37.649	15/06/06 5:48:01	37.797	2015/6/7 13:07	36.877	2015/6/7 13:09	36.127	2015/6/7 12:55	35.773	2015/6/7 13:10	35.972	15/06/07 13:06:01	36.247	14/06/08 10:37:01	37.454	14/06/08 10:52:01	36.663	2020/8/5 8:33	36.312	2020/8/5 8:37	36.438	2020/6/29 4:08	36.312	2020/6/22 7:32	35.5	2020/6/22 7:39	36.375	2020/6/25 3:02	37.438	2020/6/25 2:47	37.438	2020/6/25 3:13	37.938	2020/10/19 6:41	33.562	2020/10/19 9:08	34.375	2020/10/19 6:43	36.312	2020/10/19 6:41	34
15/06/07 14:31:01	36.335	15/06/07 14:37:01	36.409	2015/6/7 14:43	35.165	15/06/07 14:27:01	36.482	2015/6/6 7:36	37.711	15/06/06 7:18:01	36.987	2015/6/7 14:37	37.002	2015/6/7 14:39	36.938	2015/6/7 14:25	36.085	2015/6/7 14:40	36.284	15/06/07 14:36:01	35.935	14/06/08 12:07:01	37.205	14/06/08 12:22:01	36.85	2020/8/5 10:03	36.188	2020/8/5 10:07	36.75	2020/6/29 5:38	37	2020/6/22 9:02	37.062	2020/6/22 9:09	35.125	2020/6/25 4:32	37.75	2020/6/25 4:17	37.312	2020/6/25 4:43	37.312	2020/10/19 8:11	34.062	2020/10/19 10:38	33.875	2020/10/19 8:13	36.438	2020/10/19 8:11	34.625
15/06/07 16:01:01	36.522	15/06/07 16:07:01	37.282	2015/6/7 16:13	35.664	15/06/07 15:57:01	37.044	2015/6/6 9:06	37.088	15/06/06 8:48:01	37.174	2015/6/7 16:07	36.69	2015/6/7 16:09	36.439	2015/6/7 15:55	36.708	2015/6/7 16:10	35.785	15/06/07 16:06:01	36.247	14/06/08 13:37:01	37.267	14/06/08 13:52:01	37.349	2020/8/5 11:33	35.625	2020/8/5 11:37	36.062	2020/6/29 7:08	36.25	2020/6/22 10:32	36.188	2020/6/22 10:39	35.25	2020/6/25 6:02	37.312	2020/6/25 5:47	37.062	2020/6/25 6:13	37.375	2020/10/19 9:41	33.062	2020/10/19 12:08	34.312	2020/10/19 9:43	36.312	2020/10/19 9:41	33.188
15/06/07 17:31:01	36.398	15/06/07 17:37:01	36.347	2015/6/7 17:43	35.415	15/06/07 17:27:01	36.045	2015/6/6 10:36	37.4	15/06/06 10:18:01	37.423	2015/6/7 17:37	36.379	2015/6/7 17:39	36.439	2015/6/7 17:25	35.835	2015/6/7 17:40	35.848	15/06/07 17:36:01	37.121	14/06/08 15:07:01	37.704	14/06/08 15:22:01	37.099	2020/8/5 13:03	35.438	2020/8/5 13:07	36.375	2020/6/29 8:38	36.562	2020/6/22 12:02	35.812	2020/6/22 12:09	36.062	2020/6/25 7:32	36.688	2020/6/25 7:17	36.562	2020/6/25 7:43	36.812	2020/10/19 11:11	34.062	2020/10/19 13:38	34	2020/10/19 11:13	35.812	2020/10/19 11:11	33.688
15/06/07 19:01:01	36.522	15/06/07 19:07:01	36.284	2015/6/7 19:13	35.977	15/06/07 18:57:01	36.42	2015/6/6 12:06	37.338	15/06/06 11:48:01	37.735	2015/6/7 19:07	37.501	2015/6/7 19:09	36.938	2015/6/7 18:55	36.022	2015/6/7 19:10	35.972	15/06/07 19:06:01	36.06	14/06/08 16:37:01	38.14	14/06/08 16:52:01	37.224	2020/8/5 14:33	36	2020/8/5 14:37	36	2020/6/29 10:08	36.5	2020/6/22 13:32	36.5	2020/6/22 13:39	35.938	2020/6/25 9:02	36.375	2020/6/25 8:47	36.562	2020/6/25 9:13	37.125	2020/10/19 12:41	33.812	2020/10/19 15:08	34	2020/10/19 12:43	36.125	2020/10/19 12:41	34.438
15/06/07 20:31:01	36.958	15/06/07 20:37:01	36.409	2015/6/7 20:43	36.289	15/06/07 20:27:01	36.919	2015/6/6 13:36	37.151	15/06/06 13:18:01	37.298	2015/6/7 20:37	37.812	2015/6/7 20:39	36.751	2015/6/7 20:25	36.583	2015/6/7 20:40	36.284	15/06/07 20:36:01	37.121	14/06/08 18:07:01	37.143	14/06/08 18:22:01	37.286	2020/8/5 16:03	35.875	2020/8/5 16:07	36.438	2020/6/29 11:38	38.062	2020/6/22 15:02	36.875	2020/6/22 15:09	36.375	2020/6/25 10:32	36.688	2020/6/25 10:17	36.75	2020/6/25 10:43	37.188	2020/10/19 14:11	33.938	2020/10/19 16:38	34.75	2020/10/19 14:13	36.75	2020/10/19 14:11	33.188
15/06/07 22:01:01	37.145	15/06/07 22:07:01	36.596	2015/6/7 22:13	36.289	15/06/07 21:57:01	36.919	2015/6/6 15:06	37.338	15/06/06 14:48:01	37.548	2015/6/7 22:07	37.812	2015/6/7 22:09	37	2015/6/7 21:55	36.77	2015/6/7 22:10	36.534	15/06/07 22:06:01	37.184	14/06/08 19:37:01	37.205	14/06/08 19:52:01	37.785	2020/8/5 17:33	35.375	2020/8/5 17:37	36.562	2020/6/29 13:08	37.188	2020/6/22 16:32	37.375	2020/6/22 16:39	36.5	2020/6/25 12:02	37.25	2020/6/25 11:47	37.438	2020/6/25 12:13	36.25	2020/10/19 15:41	33.938	2020/10/19 18:08	33.375	2020/10/19 15:43	36.062	2020/10/19 15:41	33.562
15/06/07 23:31:01	36.709	15/06/07 23:37:01	37.532	2015/6/7 23:43	36.601	15/06/07 23:27:01	37.106	2015/6/6 16:36	37.088	15/06/06 16:18:01	37.485	2015/6/7 23:37	37.314	2015/6/7 23:39	36.751	2015/6/7 23:25	36.209	2015/6/7 23:40	36.721	15/06/07 23:36:01	36.747	14/06/08 21:07:01	38.016	14/06/08 21:22:01	38.345	2020/8/5 19:03	35.312	2020/8/5 19:07	36.312	2020/6/29 14:38	36.562	2020/6/22 18:02	37.25	2020/6/22 18:09	36.5	2020/6/25 13:32	36.812	2020/6/25 13:17	36.688	2020/6/25 13:43	36.75	2020/10/19 17:11	34	2020/10/19 19:38	33.312	2020/10/19 17:13	36.188	2020/10/19 17:11	32.75
15/06/08 1:01:01	36.709	15/06/08 1:07:01	36.284	2015/6/8 1:13	35.789	15/06/08 0:57:01	36.357	2015/6/6 18:06	37.338	15/06/06 17:48:01	37.174	2015/6/8 1:07	37.314	2015/6/8 1:09	36.751	2015/6/8 0:55	36.895	2015/6/8 1:10	36.596	15/06/08 1:06:01	36.809	14/06/08 22:37:01	38.514	14/06/08 22:52:01	37.722	2020/8/5 20:33	36.312	2020/8/5 20:37	36.688	2020/6/29 16:08	36.5	2020/6/22 19:32	37.25	2020/6/22 19:39	37.125	2020/6/25 15:02	36.938	2020/6/25 14:47	36.375	2020/6/25 15:13	36.75	2020/10/19 18:41	35.188	2020/10/19 21:08	33.875	2020/10/19 18:43	36.375	2020/10/19 18:41	33.875
15/06/08 2:31:01	36.709	15/06/08 2:37:01	37.095	2015/6/8 2:43	35.227	15/06/08 2:27:01	37.168	2015/6/6 19:36	36.964	15/06/06 19:18:01	37.174	2015/6/8 2:37	36.69	2015/6/8 2:39	37.187	2015/6/8 2:25	36.272	2015/6/8 2:40	36.721	15/06/08 2:36:01	36.497	14/06/09 0:07:01	37.08	14/06/09 0:22:01	37.099	2020/8/5 22:03	36.312	2020/8/5 22:07	36.688	2020/6/29 17:38	37.125	2020/6/22 21:02	37.625	2020/6/22 21:09	37.312	2020/6/25 16:32	36.625	2020/6/25 16:17	37.062	2020/6/25 16:43	36.375	2020/10/19 20:11	34.438	2020/10/19 22:38	34.688	2020/10/19 20:13	36.562	2020/10/19 20:11	32.875
15/06/08 4:01:01	36.958	15/06/08 4:07:01	36.222	2015/6/8 4:13	36.601	15/06/08 3:57:01	36.295	2015/6/6 21:06	37.213	15/06/06 20:48:01	37.61	2015/6/8 4:07	37.064	2015/6/8 4:09	37.125	2015/6/8 3:55	35.711	2015/6/8 4:10	36.472	15/06/08 4:06:01	36.684	14/06/09 1:37:01	37.704	14/06/09 1:52:01	37.722	2020/8/5 23:33	35.938	2020/8/5 23:37	36.375	2020/6/29 19:08	37.188	2020/6/22 22:32	38	2020/6/22 22:39	36.438	2020/6/25 18:02	36.812	2020/6/25 17:47	36.75	2020/6/25 18:13	37.375	2020/10/19 21:41	34.312	2020/10/20 0:08	34.688	2020/10/19 21:43	37.25	2020/10/19 21:41	33.625
15/06/08 5:31:01	36.46	15/06/08 5:37:01	35.91	2015/6/8 5:43	36.164	15/06/08 5:27:01	36.669	2015/6/6 22:36	37.649	15/06/06 22:18:01	37.859	2015/6/8 5:37	37.501	2015/6/8 5:39	36.065	2015/6/8 5:25	36.583	2015/6/8 5:40	35.66	15/06/08 5:36:01	36.435	14/06/09 3:07:01	36.955	14/06/09 3:22:01	37.722	2020/8/6 1:03	35.5	2020/8/6 1:07	36.375	2020/6/29 20:38	36.875	2020/6/23 0:02	37.75	2020/6/23 0:09	36.875	2020/6/25 19:32	37.125	2020/6/25 19:17	37.938	2020/6/25 19:43	37.188	2020/10/19 23:11	34.062	2020/10/20 1:38	30.125	2020/10/19 23:13	36.938	2020/10/19 23:11	32.062
15/06/08 7:01:01	36.148	15/06/08 7:07:01	35.91	2015/6/8 7:13	35.352	15/06/08 6:57:01	35.983	2015/6/7 0:06	37.462	15/06/06 23:48:01	38.482	2015/6/8 7:07	36.192	2015/6/8 7:09	35.753	2015/6/8 6:55	35.524	2015/6/8 7:10	35.723	15/06/08 7:06:01	35.873	14/06/09 4:37:01	37.08	14/06/09 4:52:01	36.85	2020/8/6 2:33	36.312	2020/8/6 2:37	36.25	2020/6/29 22:08	36.125	2020/6/23 1:32	37.5	2020/6/23 1:39	36.375	2020/6/25 21:02	37.312	2020/6/25 20:47	37	2020/6/25 21:13	38	2020/10/20 0:41	32	2020/10/20 3:08	33.5	2020/10/20 0:43	36.875	2020/10/20 0:41	33.625
15/06/08 8:31:01	35.525	15/06/08 8:37:01	36.035	2015/6/8 8:43	35.602	15/06/08 8:27:01	36.357	2015/6/7 1:36	37.836	15/06/07 1:18:01	38.046	2015/6/8 8:37	36.69	2015/6/8 8:39	36.439	2015/6/8 8:25	35.399	2015/6/8 8:40	34.849	15/06/08 8:36:01	35.873	14/06/09 6:07:01	37.828	14/06/09 6:22:01	36.538	2020/8/6 4:03	34.688	2020/8/6 4:07	36.375	2020/6/29 23:38	37.188	2020/6/23 3:02	37	2020/6/23 3:09	36.25	2020/6/25 22:32	37.875	2020/6/25 22:17	37.625	2020/6/25 22:43	37.938	2020/10/20 2:11	34.75	2020/10/20 4:38	33.812	2020/10/20 2:13	36.875	2020/10/20 2:11	33.375
15/06/08 10:01:01	35.712	15/06/08 10:07:01	36.097	2015/6/8 10:13	35.165	15/06/08 9:57:01	36.295	2015/6/7 3:06	38.022	15/06/07 2:48:01	38.607	2015/6/8 10:07	36.317	2015/6/8 10:09	36.065	2015/6/8 9:55	35.898	2015/6/8 10:10	35.161	15/06/08 10:06:01	35.998	14/06/09 7:37:01	37.392	14/06/09 7:52:01	37.162	2020/8/6 5:33	35	2020/8/6 5:37	36.125	2020/6/30 1:08	37.375	2020/6/23 4:32	37.062	2020/6/23 4:39	36.5	2020/6/26 0:02	37.375	2020/6/25 23:47	37.312	2020/6/26 0:13	36.75	2020/10/20 3:41	32.188	2020/10/20 6:08	33.938	2020/10/20 3:43	36.875	2020/10/20 3:41	31.875
15/06/08 11:31:01	36.398	15/06/08 11:37:01	36.222	2015/6/8 11:43	35.977	15/06/08 11:27:01	36.232	2015/6/7 4:36	37.836	15/06/07 4:18:01	37.735	2015/6/8 11:37	36.192	2015/6/8 11:39	36.127	2015/6/8 11:25	35.835	2015/6/8 11:40	35.224	15/06/08 11:36:01	35.685	14/06/09 9:07:01	37.392	14/06/09 9:22:01	37.037	2020/8/6 7:03	35.75	2020/8/6 7:07	35.812	2020/6/30 2:38	37.312	2020/6/23 6:02	36.5	2020/6/23 6:09	36.125	2020/6/26 1:32	37.188	2020/6/26 1:17	36.875	2020/6/26 1:43	37.312	2020/10/20 5:11	33.812	2020/10/20 7:38	33.125	2020/10/20 5:13	36.688	2020/10/20 5:11	33.438
15/06/08 13:01:01	36.46	15/06/08 13:07:01	36.721	2015/6/8 13:13	35.352	15/06/08 12:57:01	35.92	2015/6/7 6:06	37.773	15/06/07 5:48:01	37.735	2015/6/8 13:07	36.379	2015/6/8 13:09	36.002	2015/6/8 12:55	35.711	2015/6/8 13:10	35.224	15/06/08 13:06:01	35.998	14/06/09 10:37:01	37.704	14/06/09 10:52:01	37.411	2020/8/6 8:33	34.5	2020/8/6 8:37	35.875	2020/6/30 4:08	36.375	2020/6/23 7:32	37.25	2020/6/23 7:39	36.875	2020/6/26 3:02	37	2020/6/26 2:47	37.25	2020/6/26 3:13	37	2020/10/20 6:41	34.688	2020/10/20 9:08	33.5	2020/10/20 6:43	36.125	2020/10/20 6:41	33.875
15/06/08 14:31:01	36.086	15/06/08 14:37:01	36.035	2015/6/8 14:43	35.227	15/06/08 14:27:01	36.045	2015/6/7 7:36	37.462	15/06/07 7:18:01	37.298	2015/6/8 14:37	36.628	2015/6/8 14:39	35.815	2015/6/8 14:25	35.835	2015/6/8 14:40	35.91	15/06/08 14:36:01	36.122	14/06/09 12:07:01	37.517	14/06/09 12:22:01	37.286	2020/8/6 10:03	34.688	2020/8/6 10:07	35.438	2020/6/30 5:38	37.188	2020/6/23 9:02	36.812	2020/6/23 9:09	36.25	2020/6/26 4:32	37.25	2020/6/26 4:17	37.062	2020/6/26 4:43	37.812	2020/10/20 8:11	34.312	2020/10/20 10:38	33.188	2020/10/20 8:13	36.188	2020/10/20 8:11	33.438
15/06/08 16:01:01	36.086	15/06/08 16:07:01	36.471	2015/6/8 16:13	36.226	15/06/08 15:57:01	36.607	2015/6/7 9:06	37.026	15/06/07 8:48:01	37.361	2015/6/8 16:07	36.69	2015/6/8 16:09	36.065	2015/6/8 15:55	36.334	2015/6/8 16:10	35.349	15/06/08 16:06:01	36.122	14/06/09 13:37:01	37.08	14/06/09 13:52:01	37.286	2020/8/6 11:33	36.312	2020/8/6 11:37	36.625	2020/6/30 7:08	37.25	2020/6/23 10:32	36.938	2020/6/23 10:39	36.375	2020/6/26 6:02	36.625	2020/6/26 5:47	37.062	2020/6/26 6:13	36.562	2020/10/20 9:41	34.188	2020/10/20 12:08	34.562	2020/10/20 9:43	36.625	2020/10/20 9:41	32.938
15/06/08 17:31:01	36.086	15/06/08 17:37:01	37.095	2015/6/8 17:43	34.603	15/06/08 17:27:01	36.607	2015/6/7 10:36	37.088	15/06/07 10:18:01	37.548	2015/6/8 17:37	36.877	2015/6/8 17:39	36.19	2015/6/8 17:25	35.835	2015/6/8 17:40	35.349	15/06/08 17:36:01	35.998	14/06/09 15:07:01	37.392	14/06/09 15:22:01	37.598	2020/8/6 13:03	35.75	2020/8/6 13:07	36	2020/6/30 8:38	37.062	2020/6/23 12:02	36.438	2020/6/23 12:09	36.625	2020/6/26 7:32	36.188	2020/6/26 7:17	36.812	2020/6/26 7:43	37.188	2020/10/20 11:11	35.062	2020/10/20 13:38	32.75	2020/10/20 11:13	36.312	2020/10/20 11:11	33.25
15/06/08 19:01:01	36.398	15/06/08 19:07:01	36.783	2015/6/8 19:13	35.415	15/06/08 18:57:01	35.796	2015/6/7 12:06	37.151	15/06/07 11:48:01	36.8	2015/6/8 19:07	37.064	2015/6/8 19:09	36.501	2015/6/8 18:55	36.209	2015/6/8 19:10	35.224	15/06/08 19:06:01	36.185	14/06/09 16:37:01	38.016	14/06/09 16:52:01	37.349	2020/8/6 14:33	35.125	2020/8/6 14:37	35.812	2020/6/30 10:08	37.188	2020/6/23 13:32	36.688	2020/6/23 13:39	36.312	2020/6/26 9:02	37.062	2020/6/26 8:47	36.438	2020/6/26 9:13	36.562	2020/10/20 12:41	33.5	2020/10/20 15:08	34.188	2020/10/20 12:43	36.188	2020/10/20 12:41	33.625
15/06/08 20:31:01	36.273	15/06/08 20:37:01	36.658	2015/6/8 20:43	36.351	15/06/08 20:27:01	36.732	2015/6/7 13:36	36.902	15/06/07 13:18:01	36.924	2015/6/8 20:37	37.937	2015/6/8 20:39	37.312	2015/6/8 20:25	36.396	2015/6/8 20:40	35.848	15/06/08 20:36:01	36.747	14/06/09 18:07:01	37.392	14/06/09 18:22:01	37.099	2020/8/6 16:03	36.188	2020/8/6 16:07	35.625	2020/6/30 11:38	37.312	2020/6/23 15:02	36.375	2020/6/23 15:09	36.5	2020/6/26 10:32	36.562	2020/6/26 10:17	36.125	2020/6/26 10:43	36.562	2020/10/20 14:11	34.625	2020/10/20 16:38	33.375	2020/10/20 14:13	36.375	2020/10/20 14:11	34.375
15/06/08 22:01:01	36.211	15/06/08 22:07:01	36.658	2015/6/8 22:13	35.977	15/06/08 21:57:01	36.607	2015/6/7 15:06	37.213	15/06/07 14:48:01	37.174	2015/6/8 22:07	37.687	2015/6/8 22:09	36.501	2015/6/8 21:55	36.708	2015/6/8 22:10	36.035	15/06/08 22:06:01	36.934	14/06/09 19:37:01	37.704	14/06/09 19:52:01	37.66	2020/8/6 17:33	35.312	2020/8/6 17:37	35.938	2020/6/30 13:08	36.938	2020/6/23 16:32	36.688	2020/6/23 16:39	36.562	2020/6/26 12:02	36.625	2020/6/26 11:47	36.062	2020/6/26 12:13	36.75	2020/10/20 15:41	34.062	2020/10/20 18:08	33.875	2020/10/20 15:43	35.875	2020/10/20 15:41	34.25
15/06/08 23:31:01	36.273	15/06/08 23:37:01	36.908	2015/6/8 23:43	36.351	15/06/08 23:27:01	36.357	2015/6/7 16:36	37.338	15/06/07 16:18:01	37.049	2015/6/8 23:37	37.002	2015/6/8 23:39	37.063	2015/6/8 23:25	36.272	2015/6/8 23:40	35.972	15/06/08 23:36:01	36.31	14/06/09 21:07:01	38.888	14/06/09 21:22:01	38.47	2020/8/6 19:03	35.375	2020/8/6 19:07	35.688	2020/6/30 14:38	36.938	2020/6/23 18:02	36.625	2020/6/23 18:09	36.062	2020/6/26 13:32	36.25	2020/6/26 13:17	35.312	2020/6/26 13:43	36.5	2020/10/20 17:11	34.312	2020/10/20 19:38	33.562	2020/10/20 17:13	36.5	2020/10/20 17:11	34.125
15/06/09 1:01:01	36.024	15/06/09 1:07:01	36.846	2015/6/9 1:13	35.664	15/06/09 0:57:01	36.232	2015/6/7 18:06	37.151	15/06/07 17:48:01	37.361	2015/6/9 1:07	37.937	2015/6/9 1:09	36.501	2015/6/9 0:55	35.835	2015/6/9 1:10	36.534	15/06/09 1:06:01	37.184	14/06/09 22:37:01	37.143	14/06/09 22:52:01	37.536	2020/8/6 20:33	35.938	2020/8/6 20:37	36.938	2020/6/30 16:08	37.188	2020/6/23 19:32	37.438	2020/6/23 19:39	36.5	2020/6/26 15:02	36.625	2020/6/26 14:47	36.875	2020/6/26 15:13	36.5	2020/10/20 18:41	33.062	2020/10/20 21:08	34.438	2020/10/20 18:43	36.25	2020/10/20 18:41	33.5
15/06/09 2:31:01	36.584	15/06/09 2:37:01	36.658	2015/6/9 2:43	36.289	15/06/09 2:27:01	36.482	2015/6/7 19:36	37.213	15/06/07 19:18:01	37.298	2015/6/9 2:37	36.815	2015/6/9 2:39	37.374	2015/6/9 2:25	36.272	2015/6/9 2:40	36.534	15/06/09 2:36:01	36.497	14/06/10 0:07:01	38.452	14/06/10 0:22:01	37.909	2020/8/6 22:03	36.625	2020/8/6 22:07	36.562	2020/6/30 17:38	37.188	2020/6/23 21:02	37.5	2020/6/23 21:09	36.5	2020/6/26 16:32	36.062	2020/6/26 16:17	35.25	2020/6/26 16:43	36.625	2020/10/20 20:11	34.875	2020/10/20 22:38	34	2020/10/20 20:13	37.312	2020/10/20 20:11	34.375
15/06/09 4:01:01	36.584	15/06/09 4:07:01	36.409	2015/6/9 4:13	35.602	15/06/09 3:57:01	36.045	2015/6/7 21:06	37.711	15/06/07 20:48:01	37.049	2015/6/9 4:07	37.251	2015/6/9 4:09	37.125	2015/6/9 3:55	35.648	2015/6/9 4:10	35.91	15/06/09 4:06:01	36.497	14/06/10 1:37:01	37.392	14/06/10 1:52:01	37.66	2020/8/6 23:33	36.125	2020/8/6 23:37	36.875	2020/6/30 19:08	38.062	2020/6/23 22:32	37.438	2020/6/23 22:39	36.938	2020/6/26 18:02	36.25	2020/6/26 17:47	35.812	2020/6/26 18:13	36.5	2020/10/20 21:41	33.812	2020/10/21 0:08	34.188	2020/10/20 21:43	37.188	2020/10/20 21:41	34.062
15/06/09 5:31:01	36.273	15/06/09 5:37:01	36.783	2015/6/9 5:43	34.79	15/06/09 5:27:01	37.044	2015/6/7 22:36	38.022	15/06/07 22:18:01	38.109	2015/6/9 5:37	36.877	2015/6/9 5:39	36.626	2015/6/9 5:25	35.586	2015/6/9 5:40	35.723	15/06/09 5:36:01	36.06	14/06/10 3:07:01	37.891	14/06/10 3:22:01	37.099	2020/8/7 1:03	35.938	2020/8/7 1:07	36.5	2020/6/30 20:38	37.125	2020/6/24 0:02	37.438	2020/6/24 0:09	37.75	2020/6/26 19:32	37.062	2020/6/26 19:17	37.125	2020/6/26 19:43	36.812	2020/10/20 23:11	34.75	2020/10/21 1:38	33.875	2020/10/20 23:13	36.75	2020/10/20 23:11	33.5
15/06/09 7:01:01	35.525	15/06/09 7:07:01	35.66	2015/6/9 7:13	35.415	15/06/09 6:57:01	35.546	2015/6/8 0:06	38.147	15/06/07 23:48:01	38.42	2015/6/9 7:07	36.317	2015/6/9 7:09	35.94	2015/6/9 6:55	35.337	2015/6/9 7:10	35.224	15/06/09 7:06:01	35.56	14/06/10 4:37:01	37.828	14/06/10 4:52:01	37.099	2020/8/7 2:33	36.625	2020/8/7 2:37	36.625	2020/6/30 22:08	37	2020/6/24 1:32	37.188	2020/6/24 1:39	36.25	2020/6/26 21:02	37.875	2020/6/26 20:47	37.125	2020/6/26 21:13	36.938	2020/10/21 0:41	34.75	2020/10/21 3:08	33.688	2020/10/21 0:43	37.125	2020/10/21 0:41	33.562
15/06/09 8:31:01	35.401	15/06/09 8:37:01	35.723	2015/6/9 8:43	35.727	15/06/09 8:27:01	35.92	2015/6/8 1:36	37.96	15/06/08 1:18:01	38.358	2015/6/9 8:37	36.441	2015/6/9 8:39	36.252	2015/6/9 8:25	35.399	2015/6/9 8:40	34.475	15/06/09 8:36:01	35.373	14/06/10 6:07:01	36.394	14/06/10 6:22:01	37.473	2020/8/7 4:03	35.688	2020/8/7 4:07	35.75	2020/6/30 23:38	36.812	2020/6/24 3:02	37.375	2020/6/24 3:09	37	2020/6/26 22:32	37.062	2020/6/26 22:17	35.938	2020/6/26 22:43	37.312	2020/10/21 2:11	35.25	2020/10/21 4:38	33.188	2020/10/21 2:13	37.125	2020/10/21 2:11	33.938
15/06/09 10:01:01	35.837	15/06/09 10:07:01	35.598	2015/6/9 10:13	34.977	15/06/09 9:57:01	36.17	2015/6/8 3:06	37.898	15/06/08 2:48:01	38.046	2015/6/9 10:07	36.192	2015/6/9 10:09	36.377	2015/6/9 9:55	35.648	2015/6/9 10:10	35.037	15/06/09 10:06:01	36.372	14/06/10 7:37:01	37.392	14/06/10 7:52:01	36.975	2020/8/7 5:33	36.375	2020/8/7 5:37	36.188	2020/7/1 1:08	36.688	2020/6/24 4:32	37	2020/6/24 4:39	36	2020/6/27 0:02	37.562	2020/6/26 23:47	37.5	2020/6/27 0:13	37.625	2020/10/21 3:41	33.562	2020/10/21 6:08	33.688	2020/10/21 3:43	37.312	2020/10/21 3:41	33.75
15/06/09 11:31:01	35.775	15/06/09 11:37:01	36.222	2015/6/9 11:43	35.852	15/06/09 11:27:01	35.733	2015/6/8 4:36	38.147	15/06/08 4:18:01	37.922	2015/6/9 11:37	36.628	2015/6/9 11:39	35.878	2015/6/9 11:25	35.212	2015/6/9 11:40	35.349	15/06/09 11:36:01	35.748	14/06/10 9:07:01	37.33	14/06/10 9:22:01	37.099	2020/8/7 7:03	35.75	2020/8/7 7:07	36.188	2020/7/1 2:38	36.938	2020/6/24 6:02	37.375	2020/6/24 6:09	36.688	2020/6/27 1:32	37.438	2020/6/27 1:17	36.438	2020/6/27 1:43	37.812	2020/10/21 5:11	34.312	2020/10/21 7:38	34.375	2020/10/21 5:13	36.875	2020/10/21 5:11	33.938
15/06/09 13:01:01	36.024	15/06/09 13:07:01	36.035	2015/6/9 13:13	35.352	15/06/09 12:57:01	36.108	2015/6/8 6:06	37.524	15/06/08 5:48:01	38.358	2015/6/9 13:07	36.504	2015/6/9 13:09	35.878	2015/6/9 12:55	36.583	2015/6/9 13:10	35.037	15/06/09 13:06:01	35.935	14/06/10 10:37:01	37.33	14/06/10 10:52:01	36.289	2020/8/7 8:33	35.625	2020/8/7 8:37	35.875	2020/7/1 4:08	37	2020/6/24 7:32	36.25	2020/6/24 7:39	36.5	2020/6/27 3:02	37.125	2020/6/27 2:47	36.875	2020/6/27 3:13	36.438	2020/10/21 6:41	31.75	2020/10/21 9:08	31	2020/10/21 6:43	36.562	2020/10/21 6:41	33.25
15/06/09 14:31:01	35.338	15/06/09 14:37:01	36.409	2015/6/9 14:43	35.29	15/06/09 14:27:01	35.983	2015/6/8 7:36	37.213	15/06/08 7:18:01	37.735	2015/6/9 14:37	36.877	2015/6/9 14:39	36.813	2015/6/9 14:25	35.461	2015/6/9 14:40	35.224	15/06/09 14:36:01	35.935	14/06/10 12:07:01	37.018	14/06/10 12:22:01	37.598	2020/8/7 10:03	36.25	2020/8/7 10:07	36.938	2020/7/1 5:38	36.312	2020/6/24 9:02	35.938	2020/6/24 9:09	36.375	2020/6/27 4:32	36.688	2020/6/27 4:17	36.875	2020/6/27 4:43	36.375	2020/10/21 8:11	34.25	2020/10/21 10:38	34.062	2020/10/21 8:13	36.562	2020/10/21 8:11	33.625
15/06/09 16:01:01	35.712	15/06/09 16:07:01	36.783	2015/6/9 16:13	35.165	15/06/09 15:57:01	36.232	2015/6/8 9:06	37.338	15/06/08 8:48:01	37.61	2015/6/9 16:07	36.877	2015/6/9 16:09	36.252	2015/6/9 15:55	35.461	2015/6/9 16:10	34.912	15/06/09 16:06:01	36.435	14/06/10 13:37:01	37.143	14/06/10 13:52:01	36.975	2020/8/7 11:33	35.562	2020/8/7 11:37	35.875	2020/7/1 7:08	36.625	2020/6/24 10:32	37	2020/6/24 10:39	36.562	2020/6/27 6:02	37.062	2020/6/27 5:47	36.312	2020/6/27 6:13	36.562	2020/10/21 9:41	34.375	2020/10/21 12:08	33.438	2020/10/21 9:43	36	2020/10/21 9:41	33.688
15/06/09 17:31:01	36.024	15/06/09 17:37:01	36.846	2015/6/9 17:43	35.29	15/06/09 17:27:01	36.232	2015/6/8 10:36	37.275	15/06/08 10:18:01	36.8	2015/6/9 17:37	36.877	2015/6/9 17:39	36.626	2015/6/9 17:25	35.461	2015/6/9 17:40	35.161	15/06/09 17:36:01	35.623	14/06/10 15:07:01	36.581	14/06/10 15:22:01	37.349	2020/8/7 13:03	36.188	2020/8/7 13:07	36.438	2020/7/1 8:38	37.25	2020/6/24 12:02	36.5	2020/6/24 12:09	36.625	2020/6/27 7:32	36.375	2020/6/27 7:17	36.312	2020/6/27 7:43	36.188	2020/10/21 11:11	34.938	2020/10/21 13:38	34	2020/10/21 11:13	36.188	2020/10/21 11:11	33.688
15/06/09 19:01:01	35.961	15/06/09 19:07:01	36.347	2015/6/9 19:13	35.165	15/06/09 18:57:01	36.669	2015/6/8 12:06	37.026	15/06/08 11:48:01	37.361	2015/6/9 19:07	36.69	2015/6/9 19:09	36.751	2015/6/9 18:55	35.711	2015/6/9 19:10	35.411	15/06/09 19:06:01	36.06	14/06/10 16:37:01	37.579	14/06/10 16:52:01	37.785	2020/8/7 14:33	36.062	2020/8/7 14:37	35.875	2020/7/1 10:08	36.5	2020/6/24 13:32	37.125	2020/6/24 13:39	36.812	2020/6/27 9:02	36.812	2020/6/27 8:47	35.562	2020/6/27 9:13	36.875	2020/10/21 12:41	34.438	2020/10/21 15:08	33.375	2020/10/21 12:43	35.875	2020/10/21 12:41	34
15/06/09 20:31:01	36.211	15/06/09 20:37:01	36.846	2015/6/9 20:43	36.289	15/06/09 20:27:01	36.357	2015/6/8 13:36	37.587	15/06/08 13:18:01	36.924	2015/6/9 20:37	37.438	2015/6/9 20:39	37.187	2015/6/9 20:25	36.334	2015/6/9 20:40	35.286	15/06/09 20:36:01	36.185	14/06/10 18:07:01	36.955	14/06/10 18:22:01	37.224	2020/8/7 16:03	36.125	2020/8/7 16:07	36.312	2020/7/1 11:38	36.938	2020/6/24 15:02	36.75	2020/6/24 15:09	36.188	2020/6/27 10:32	36.312	2020/6/27 10:17	36	2020/6/27 10:43	36.938	2020/10/21 14:11	34.688	2020/10/21 16:38	34	2020/10/21 14:13	36	2020/10/21 14:11	34
15/06/09 22:01:01	36.584	15/06/09 22:07:01	37.095	2015/6/9 22:13	35.852	15/06/09 21:57:01	35.983	2015/6/8 15:06	37.213	15/06/08 14:48:01	37.61	2015/6/9 22:07	38.373	2015/6/9 22:09	36.813	2015/6/9 21:55	35.711	2015/6/9 22:10	36.534	15/06/09 22:06:01	36.622	14/06/10 19:37:01	37.267	14/06/10 19:52:01	37.286	2020/8/7 17:33	36.125	2020/8/7 17:37	35.938	2020/7/1 13:08	36.688	2020/6/24 16:32	37.375	2020/6/24 16:39	36.875	2020/6/27 12:02	36.625	2020/6/27 11:47	36.125	2020/6/27 12:13	36.75	2020/10/21 15:41	34.625	2020/10/21 18:08	33.375	2020/10/21 15:43	36.125	2020/10/21 15:41	34.188
15/06/09 23:31:01	36.148	15/06/09 23:37:01	36.721	2015/6/9 23:43	34.29	15/06/09 23:27:01	36.108	2015/6/8 16:36	36.964	15/06/08 16:18:01	37.361	2015/6/9 23:37	36.815	2015/6/9 23:39	37.063	2015/6/9 23:25	36.521	2015/6/9 23:40	36.035	15/06/09 23:36:01	37.059	14/06/10 21:07:01	38.888	14/06/10 21:22:01	39.031	2020/8/7 19:03	36.125	2020/8/7 19:07	36	2020/7/1 14:38	37.438	2020/6/24 18:02	36.375	2020/6/24 18:09	36.688	2020/6/27 13:32	36.5	2020/6/27 13:17	36.125	2020/6/27 13:43	36.938	2020/10/21 17:11	34.75	2020/10/21 19:38	34	2020/10/21 17:13	36.25	2020/10/21 17:11	34.25
15/06/10 1:01:01	36.522	15/06/10 1:07:01	37.282	2015/6/10 1:13	35.102	15/06/10 0:57:01	36.42	2015/6/8 18:06	37.275	15/06/08 17:48:01	37.485	2015/6/10 1:07	37.064	2015/6/10 1:09	37.437	2015/6/10 0:55	36.646	2015/6/10 1:10	35.723	15/06/10 1:06:01	36.31	14/06/10 22:37:01	38.514	14/06/10 22:52:01	38.47	2020/8/7 20:33	37.188	2020/8/7 20:37	36.812	2020/7/1 16:08	37.062	2020/6/24 19:32	36.938	2020/6/24 19:39	37.062	2020/6/27 15:02	36.812	2020/6/27 14:47	36.812	2020/6/27 15:13	36.125	2020/10/21 18:41	34.062	2020/10/21 21:08	32.688	2020/10/21 18:43	36.438	2020/10/21 18:41	33.812
15/06/10 2:31:01	36.148	15/06/10 2:37:01	36.658	2015/6/10 2:43	36.289	15/06/10 2:27:01	35.983	2015/6/8 19:36	37.275	15/06/08 19:18:01	37.174	2015/6/10 2:37	36.628	2015/6/10 2:39	37.125	2015/6/10 2:25	36.272	2015/6/10 2:40	35.536	15/06/10 2:36:01	36.747	14/06/11 0:07:01	38.577	14/06/11 0:22:01	38.782	2020/8/7 22:03	36.438	2020/8/7 22:07	35.875	2020/7/1 17:38	34.25	2020/6/24 21:02	37.875	2020/6/24 21:09	36.562	2020/6/27 16:32	36.875	2020/6/27 16:17	36.562	2020/6/27 16:43	36.062	2020/10/21 20:11	33.812	2020/10/21 22:38	31.875	2020/10/21 20:13	37	2020/10/21 20:11	33.938
15/06/10 4:01:01	36.273	15/06/10 4:07:01	36.284	2015/6/10 4:13	34.54	15/06/10 3:57:01	36.732	2015/6/8 21:06	37.026	15/06/08 20:48:01	37.485	2015/6/10 4:07	36.317	2015/6/10 4:09	37.187	2015/6/10 3:55	35.524	2015/6/10 4:10	35.224	15/06/10 4:06:01	36.06	14/06/11 1:37:01	38.764	14/06/11 1:52:01	38.719	2020/8/7 23:33	36.188	2020/8/7 23:37	36.438	2020/7/1 19:08	37.25	2020/6/24 22:32	38.062	2020/6/24 22:39	35.688	2020/6/27 18:02	36.812	2020/6/27 17:47	35.812	2020/6/27 18:13	36.438	2020/10/21 21:41	33.438	2020/10/22 0:08	31.5	2020/10/21 21:43	36.812	2020/10/21 21:41	33.938
15/06/10 5:31:01	36.709	15/06/10 5:37:01	36.846	2015/6/10 5:43	34.79	15/06/10 5:27:01	35.171	2015/6/8 22:36	37.4	15/06/08 22:18:01	37.485	2015/6/10 5:37	37.002	2015/6/10 5:39	36.813	2015/6/10 5:25	36.147	2015/6/10 5:40	35.349	15/06/10 5:36:01	35.998	14/06/11 3:07:01	37.641	14/06/11 3:22:01	37.536	2020/8/8 1:03	36.062	2020/8/8 1:07	35.875	2020/7/1 20:38	37.25	2020/6/25 0:02	37.562	2020/6/25 0:09	37.188	2020/6/27 19:32	37.562	2020/6/27 19:17	37.688	2020/6/27 19:43	36.375	2020/10/21 23:11	34.125	2020/10/22 1:38	33.562	2020/10/21 23:13	36.75	2020/10/21 23:11	33.812
15/06/10 7:01:01	35.712	15/06/10 7:07:01	35.473	2015/6/10 7:13	34.603	15/06/10 6:57:01	35.796	2015/6/9 0:06	38.022	15/06/08 23:48:01	38.233	2015/6/10 7:07	36.254	2015/6/10 7:09	35.753	2015/6/10 6:55	35.087	2015/6/10 7:10	34.475	15/06/10 7:06:01	35.873	14/06/11 4:37:01	37.454	14/06/11 4:52:01	37.598	2020/8/8 2:33	36.312	2020/8/8 2:37	36.5	2020/7/1 22:08	37.188	2020/6/25 1:32	37.812	2020/6/25 1:39	36.312	2020/6/27 21:02	37.438	2020/6/27 20:47	36.75	2020/6/27 21:13	37.812	2020/10/22 0:41	34.875	2020/10/22 3:08	33.125	2020/10/22 0:43	37.125	2020/10/22 0:41	34.188
15/06/10 8:31:01	35.837	15/06/10 8:37:01	35.847	2015/6/10 8:43	35.04	15/06/10 8:27:01	35.296	2015/6/9 1:36	38.645	15/06/09 1:18:01	37.984	2015/6/10 8:37	36.317	2015/6/10 8:39	36.19	2015/6/10 8:25	35.399	2015/6/10 8:40	35.536	15/06/10 8:36:01	35.248	14/06/11 6:07:01	37.33	14/06/11 6:22:01	37.037	2020/8/8 4:03	36.125	2020/8/8 4:07	35.75	2020/7/1 23:38	37.5	2020/6/25 3:02	37.312	2020/6/25 3:09	36.562	2020/6/27 22:32	37.25	2020/6/27 22:17	37.562	2020/6/27 22:43	36.875	2020/10/22 2:11	31.438	2020/10/22 4:38	33.625	2020/10/22 2:13	37.25	2020/10/22 2:11	34.562
15/06/10 10:01:01	35.65	15/06/10 10:07:01	35.91	2015/6/10 10:13	34.603	15/06/10 9:57:01	35.796	2015/6/9 3:06	38.022	15/06/09 2:48:01	37.797	2015/6/10 10:07	37.064	2015/6/10 10:09	36.002	2015/6/10 9:55	35.212	2015/6/10 10:10	35.161	15/06/10 10:06:01	35.311	14/06/11 7:37:01	37.579	14/06/11 7:52:01	36.975	2020/8/8 5:33	36.5	2020/8/8 5:37	36.125	2020/7/2 1:08	37.125	2020/6/25 4:32	37.312	2020/6/25 4:39	37.125	2020/6/28 0:02	37.562	2020/6/27 23:47	36.25	2020/6/28 0:13	37.375	2020/10/22 3:41	32.312	2020/10/22 6:08	33.5	2020/10/22 3:43	37	2020/10/22 3:41	34
15/06/10 11:31:01	35.338	15/06/10 11:37:01	35.66	2015/6/10 11:43	34.915	15/06/10 11:27:01	36.17	2015/6/9 4:36	38.396	15/06/09 4:18:01	37.984	2015/6/10 11:37	36.628	2015/6/10 11:39	36.19	2015/6/10 11:25	35.025	2015/6/10 11:40	34.849	15/06/10 11:36:01	35.873	14/06/11 9:07:01	37.766	14/06/11 9:22:01	37.286	2020/8/8 7:03	35.875	2020/8/8 7:07	35.938	2020/7/2 2:38	36.188	2020/6/25 6:02	36.938	2020/6/25 6:09	36.562	2020/6/28 1:32	37.312	2020/6/28 1:17	36.875	2020/6/28 1:43	36.438	2020/10/22 5:11	34.312	2020/10/22 7:38	33.312	2020/10/22 5:13	37	2020/10/22 5:11	34.25
15/06/10 13:01:01	36.086	15/06/10 13:07:01	35.66	2015/6/10 13:13	35.29	15/06/10 12:57:01	35.483	2015/6/9 6:06	37.898	15/06/09 5:48:01	37.672	2015/6/10 13:07	37.064	2015/6/10 13:09	36.065	2015/6/10 12:55	35.274	2015/6/10 13:10	35.91	15/06/10 13:06:01	35.935	14/06/11 10:37:01	38.265	14/06/11 10:52:01	37.037	2020/8/8 8:33	35.688	2020/8/8 8:37	36.125	2020/7/2 4:08	38	2020/6/25 7:32	37.25	2020/6/25 7:39	36.375	2020/6/28 3:02	37.188	2020/6/28 2:47	36.938	2020/6/28 3:13	36.688	2020/10/22 6:41	34	2020/10/22 9:08	33.125	2020/10/22 6:43	36.25	2020/10/22 6:41	33.812
15/06/10 14:31:01	35.899	15/06/10 14:37:01	35.847	2015/6/10 14:43	35.102	15/06/10 14:27:01	35.671	2015/6/9 7:36	37.96	15/06/09 7:18:01	37.298	2015/6/10 14:37	36.005	2015/6/10 14:39	36.813	2015/6/10 14:25	34.963	2015/6/10 14:40	35.598	15/06/10 14:36:01	35.498	14/06/11 12:07:01	37.704	14/06/11 12:22:01	37.162	2020/8/8 10:03	36	2020/8/8 10:07	36.312	2020/7/2 5:38	36.25	2020/6/25 9:02	37.25	2020/6/25 9:09	36.125	2020/6/28 4:32	37.312	2020/6/28 4:17	35.188	2020/6/28 4:43	37.062	2020/10/22 8:11	33.562	2020/10/22 10:38	31.25	2020/10/22 8:13	35.938	2020/10/22 8:11	34.25
15/06/10 16:01:01	35.775	15/06/10 16:07:01	36.846	2015/6/10 16:13	36.351	15/06/10 15:57:01	36.482	2015/6/9 9:06	37.151	15/06/09 8:48:01	37.361	2015/6/10 16:07	36.753	2015/6/10 16:09	36.002	2015/6/10 15:55	35.586	2015/6/10 16:10	35.785	15/06/10 16:06:01	35.998	14/06/11 13:37:01	37.392	14/06/11 13:52:01	37.473	2020/8/8 11:33	35.688	2020/8/8 11:37	35.875	2020/7/2 7:08	36.5	2020/6/25 10:32	37.125	2020/6/25 10:39	36.875	2020/6/28 6:02	37.438	2020/6/28 5:47	36.188	2020/6/28 6:13	36.125	2020/10/22 9:41	34.625	2020/10/22 12:08	33.125	2020/10/22 9:43	35.938	2020/10/22 9:41	33.062
15/06/10 17:31:01	35.65	15/06/10 17:37:01	36.035	2015/6/10 17:43	35.664	15/06/10 17:27:01	36.232	2015/6/9 10:36	36.964	15/06/09 10:18:01	37.672	2015/6/10 17:37	36.13	2015/6/10 17:39	36.065	2015/6/10 17:25	35.524	2015/6/10 17:40	35.723	15/06/10 17:36:01	36.185	14/06/11 15:07:01	37.828	14/06/11 15:22:01	37.785	2020/8/8 13:03	36.375	2020/8/8 13:07	36.188	2020/7/2 8:38	36.375	2020/6/25 12:02	37.188	2020/6/25 12:09	35.375	2020/6/28 7:32	36.625	2020/6/28 7:17	35.812	2020/6/28 7:43	36.188	2020/10/22 11:11	34.562	2020/10/22 13:38	33.562	2020/10/22 11:13	35.75	2020/10/22 11:11	34.188
15/06/10 19:01:01	35.588	15/06/10 19:07:01	36.097	2015/6/10 19:13	36.102	15/06/10 18:57:01	35.671	2015/6/9 12:06	36.839	15/06/09 11:48:01	37.174	2015/6/10 19:07	36.628	2015/6/10 19:09	36.314	2015/6/10 18:55	35.835	2015/6/10 19:10	35.598	15/06/10 19:06:01	36.06	14/06/11 16:37:01	37.641	14/06/11 16:52:01	37.286	2020/8/8 14:33	36	2020/8/8 14:37	35.688	2020/7/2 10:08	35.875	2020/6/25 13:32	36.5	2020/6/25 13:39	36.375	2020/6/28 9:02	36.688	2020/6/28 8:47	35.688	2020/6/28 9:13	36.062	2020/10/22 12:41	33.875	2020/10/22 15:08	34.375	2020/10/22 12:43	35.688	2020/10/22 12:41	34.312
15/06/10 20:31:01	35.899	15/06/10 20:37:01	37.095	2015/6/10 20:43	35.789	15/06/10 20:27:01	35.421	2015/6/9 13:36	37.151	15/06/09 13:18:01	37.111	2015/6/10 20:37	37.064	2015/6/10 20:39	37.063	2015/6/10 20:25	35.337	2015/6/10 20:40	35.848	15/06/10 20:36:01	36.435	14/06/11 18:07:01	37.205	14/06/11 18:22:01	37.473	2020/8/8 16:03	36.125	2020/8/8 16:07	36.188	2020/7/2 11:38	37.688	2020/6/25 15:02	36.875	2020/6/25 15:09	36.562	2020/6/28 10:32	36.562	2020/6/28 10:17	36.062	2020/6/28 10:43	36.5	2020/10/22 14:11	33.375	2020/10/22 16:38	32.625	2020/10/22 14:13	35.938	2020/10/22 14:11	33.812
15/06/10 22:01:01	36.148	15/06/10 22:07:01	37.033	2015/6/10 22:13	36.476	15/06/10 21:57:01	36.232	2015/6/9 15:06	37.151	15/06/09 14:48:01	37.485	2015/6/10 22:07	37.064	2015/6/10 22:09	36.751	2015/6/10 21:55	35.648	2015/6/10 22:10	35.972	15/06/10 22:06:01	36.247	14/06/11 19:37:01	37.828	14/06/11 19:52:01	37.847	2020/8/8 17:33	35.875	2020/8/8 17:37	36.688	2020/7/2 13:08	36.875	2020/6/25 16:32	36.625	2020/6/25 16:39	36.625	2020/6/28 12:02	36.688	2020/6/28 11:47	36.438	2020/6/28 12:13	36.062	2020/10/22 15:41	34.438	2020/10/22 18:08	34	2020/10/22 15:43	35.688	2020/10/22 15:41	33.875
15/06/10 23:31:01	36.211	15/06/10 23:37:01	36.159	2015/6/10 23:43	35.914	15/06/10 23:27:01	36.232	2015/6/9 16:36	37.462	15/06/09 16:18:01	36.862	2015/6/10 23:37	37.314	2015/6/10 23:39	37	2015/6/10 23:25	36.209	2015/6/10 23:40	35.848	15/06/10 23:36:01	36.435	14/06/11 21:07:01	38.701	14/06/11 21:22:01	38.345	2020/8/8 19:03	35.625	2020/8/8 19:07	35.875	2020/7/2 14:38	37.125	2020/6/25 18:02	37	2020/6/25 18:09	37.188	2020/6/28 13:32	36.438	2020/6/28 13:17	36.812	2020/6/28 13:43	36.688	2020/10/22 17:11	36.812	2020/10/22 19:38	32.625	2020/10/22 17:13	36.375	2020/10/22 17:11	34.188
15/06/11 1:01:01	36.024	15/06/11 1:07:01	36.721	2015/6/11 1:13	35.727	15/06/11 0:57:01	36.856	2015/6/9 18:06	37.275	15/06/09 17:48:01	37.236	2015/6/11 1:07	37.127	2015/6/11 1:09	37.187	2015/6/11 0:55	35.898	2015/6/11 1:10	35.66	15/06/11 1:06:01	36.872	14/06/11 22:37:01	38.888	14/06/11 22:52:01	38.221	2020/8/8 20:33	36.25	2020/8/8 20:37	36.312	2020/7/2 16:08	37.562	2020/6/25 19:32	36.375	2020/6/25 19:39	38	2020/6/28 15:02	36.375	2020/6/28 14:47	36.375	2020/6/28 15:13	36.312	2020/10/22 18:41	34.438	2020/10/22 21:08	32.5	2020/10/22 18:43	36.438	2020/10/22 18:41	34.25
15/06/11 2:31:01	35.961	15/06/11 2:37:01	36.658	2015/6/11 2:43	36.913	15/06/11 2:27:01	36.108	2015/6/9 19:36	37.088	15/06/09 19:18:01	37.174	2015/6/11 2:37	36.441	2015/6/11 2:39	36.876	2015/6/11 2:25	36.209	2015/6/11 2:40	35.66	15/06/11 2:36:01	36.122	14/06/12 0:07:01	38.39	14/06/12 0:22:01	37.536	2020/8/8 22:03	36	2020/8/8 22:07	36.812	2020/7/2 17:38	36.5	2020/6/25 21:02	37.688	2020/6/25 21:09	38.125	2020/6/28 16:32	36.875	2020/6/28 16:17	35.312	2020/6/28 16:43	36.938	2020/10/22 20:11	33.312	2020/10/22 22:38	32.125	2020/10/22 20:13	37.188	2020/10/22 20:11	35
15/06/11 4:01:01	36.398	15/06/11 4:07:01	36.284	2015/6/11 4:13	35.789	15/06/11 3:57:01	36.919	2015/6/9 21:06	36.964	15/06/09 20:48:01	37.61	2015/6/11 4:07	36.379	2015/6/11 4:09	36.751	2015/6/11 3:55	36.209	2015/6/11 4:10	35.037	15/06/11 4:06:01	35.748	14/06/12 1:37:01	37.143	14/06/12 1:52:01	37.909	2020/8/8 23:33	36.375	2020/8/8 23:37	35.812	2020/7/2 19:08	37.438	2020/6/25 22:32	37.25	2020/6/25 22:39	37.438	2020/6/28 18:02	36.375	2020/6/28 17:47	36.562	2020/6/28 18:13	35.562	2020/10/22 21:41	32.562	2020/10/23 0:08	33.5	2020/10/22 21:43	36.688	2020/10/22 21:41	34.875
15/06/11 5:31:01	36.148	15/06/11 5:37:01	36.159	2015/6/11 5:43	36.102	15/06/11 5:27:01	36.42	2015/6/9 22:36	37.462	15/06/09 22:18:01	37.174	2015/6/11 5:37	36.192	2015/6/11 5:39	36.876	2015/6/11 5:25	35.648	2015/6/11 5:40	35.411	15/06/11 5:36:01	35.998	14/06/12 3:07:01	37.704	14/06/12 3:22:01	37.536	2020/8/9 1:03	36	2020/8/9 1:07	36.312	2020/7/2 20:38	37.75	2020/6/26 0:02	37.375	2020/6/26 0:09	37.75	2020/6/28 19:32	37.312	2020/6/28 19:17	36.5	2020/6/28 19:43	37.312	2020/10/22 23:11	33.438	2020/10/23 1:38	33.75	2020/10/22 23:13	36.688	2020/10/22 23:11	33.625
15/06/11 7:01:01	35.65	15/06/11 7:07:01	36.159	2015/6/11 7:13	35.977	15/06/11 6:57:01	35.359	2015/6/10 0:06	37.649	15/06/09 23:48:01	37.922	2015/6/11 7:07	36.254	2015/6/11 7:09	36.127	2015/6/11 6:55	34.651	2015/6/11 7:10	34.787	15/06/11 7:06:01	35.498	14/06/12 4:37:01	36.831	14/06/12 4:52:01	37.286	2020/8/9 2:33	36	2020/8/9 2:37	35.5	2020/7/2 22:08	37	2020/6/26 1:32	37.312	2020/6/26 1:39	37.812	2020/6/28 21:02	37.5	2020/6/28 20:47	35.625	2020/6/28 21:13	37.188	2020/10/23 0:41	36.688	2020/10/23 3:08	34.062	2020/10/23 0:43	36.938	2020/10/23 0:41	34.062
15/06/11 8:31:01	35.089	15/06/11 8:37:01	35.411	2015/6/11 8:43	35.977	15/06/11 8:27:01	34.922	2015/6/10 1:36	37.836	15/06/10 1:18:01	38.171	2015/6/11 8:37	36.13	2015/6/11 8:39	36.127	2015/6/11 8:25	34.776	2015/6/11 8:40	34.413	15/06/11 8:36:01	35.248	14/06/12 6:07:01	37.33	14/06/12 6:22:01	37.286	2020/8/9 4:03	36.625	2020/8/9 4:07	36.188	2020/7/2 23:38	36.562	2020/6/26 3:02	37.688	2020/6/26 3:09	37.562	2020/6/28 22:32	37.5	2020/6/28 22:17	36.812	2020/6/28 22:43	37.312	2020/10/23 2:11	37.125	2020/10/23 4:38	32.75	2020/10/23 2:13	36.688	2020/10/23 2:11	34
15/06/11 10:01:01	35.276	15/06/11 10:07:01	35.535	2015/6/11 10:13	36.539	15/06/11 9:57:01	35.983	2015/6/10 3:06	37.649	15/06/10 2:48:01	37.922	2015/6/11 10:07	36.379	2015/6/11 10:09	35.878	2015/6/11 9:55	35.025	2015/6/11 10:10	34.912	15/06/11 10:06:01	35.186	14/06/12 7:37:01	37.08	14/06/12 7:52:01	37.349	2020/8/9 5:33	35.688	2020/8/9 5:37	36.062	2020/7/3 1:08	37.062	2020/6/26 4:32	37.5	2020/6/26 4:39	37.25	2020/6/29 0:02	37.312	2020/6/28 23:47	36.625	2020/6/29 0:13	37.188	2020/10/23 3:41	37.188	2020/10/23 6:08	33.312	2020/10/23 3:43	36.688	2020/10/23 3:41	33.062
15/06/11 11:31:01	35.65	15/06/11 11:37:01	35.66	2015/6/11 11:43	35.977	15/06/11 11:27:01	36.232	2015/6/10 4:36	38.022	15/06/10 4:18:01	38.295	2015/6/11 11:37	36.254	2015/6/11 11:39	35.753	2015/6/11 11:25	35.337	2015/6/11 11:40	35.286	15/06/11 11:36:01	35.873	14/06/12 9:07:01	36.955	14/06/12 9:22:01	36.912	2020/8/9 7:03	35.562	2020/8/9 7:07	36.375	2020/7/3 2:38	37.062	2020/6/26 6:02	37.25	2020/6/26 6:09	37.125	2020/6/29 1:32	37.25	2020/6/29 1:17	36.625	2020/6/29 1:43	36.25	2020/10/23 5:11	37.312	2020/10/23 7:38	34.125	2020/10/23 5:13	36.875	2020/10/23 5:11	32.25
15/06/11 13:01:01	35.588	15/06/11 13:07:01	35.723	2015/6/11 13:13	36.226	15/06/11 12:57:01	35.171	2015/6/10 6:06	37.773	15/06/10 5:48:01	38.109	2015/6/11 13:07	36.504	2015/6/11 13:09	36.501	2015/6/11 12:55	35.087	2015/6/11 13:10	35.099	15/06/11 13:06:01	35.498	14/06/12 10:37:01	37.517	14/06/12 10:52:01	37.162	2020/8/9 8:33	36.688	2020/8/9 8:37	36.188	2020/7/3 4:08	36.938	2020/6/26 7:32	36.25	2020/6/26 7:39	36.938	2020/6/29 3:02	37.312	2020/6/29 2:47	36.188	2020/6/29 3:13	36.75	2020/10/23 6:41	37.125	2020/10/23 9:08	34.25	2020/10/23 6:43	36.5	2020/10/23 6:41	32.75
15/06/11 14:31:01	35.775	15/06/11 14:37:01	36.035	2015/6/11 14:43	36.913	15/06/11 14:27:01	36.17	2015/6/10 7:36	37.338	15/06/10 7:18:01	38.046	2015/6/11 14:37	36.254	2015/6/11 14:39	36.751	2015/6/11 14:25	35.461	2015/6/11 14:40	35.972	15/06/11 14:36:01	35.373	14/06/12 12:07:01	36.893	14/06/12 12:22:01	36.912	2020/8/9 10:03	35.5	2020/8/9 10:07	35.812	2020/7/3 5:38	37.125	2020/6/26 9:02	36.438	2020/6/26 9:09	36.812	2020/6/29 4:32	36.812	2020/6/29 4:17	37.125	2020/6/29 4:43	36.688	2020/10/23 8:11	35.812	2020/10/23 10:38	32.688	2020/10/23 8:13	36.312	2020/10/23 8:11	33.375
15/06/11 16:01:01	35.401	15/06/11 16:07:01	35.785	2015/6/11 16:13	36.039	15/06/11 15:57:01	35.359	2015/6/10 9:06	37.213	15/06/10 8:48:01	37.049	2015/6/11 16:07	36.441	2015/6/11 16:09	36.065	2015/6/11 15:55	35.274	2015/6/11 16:10	36.409	15/06/11 16:06:01	36.559	14/06/12 13:37:01	36.893	14/06/12 13:52:01	37.162	2020/8/9 11:33	35.875	2020/8/9 11:37	36.625	2020/7/3 7:08	36.562	2020/6/26 10:32	36.438	2020/6/26 10:39	36.75	2020/6/29 6:02	36.875	2020/6/29 5:47	35.875	2020/6/29 6:13	36.25	2020/10/23 9:41	36.5	2020/10/23 12:08	33.625	2020/10/23 9:43	35.938	2020/10/23 9:41	34
15/06/11 17:31:01	35.588	15/06/11 17:37:01	36.534	2015/6/11 17:43	36.351	15/06/11 17:27:01	35.546	2015/6/10 10:36	36.964	15/06/10 10:18:01	37.049	2015/6/11 17:37	36.566	2015/6/11 17:39	36.065	2015/6/11 17:25	35.025	2015/6/11 17:40	36.035	15/06/11 17:36:01	35.248	14/06/12 15:07:01	37.205	14/06/12 15:22:01	37.224	2020/8/9 13:03	36	2020/8/9 13:07	36.125	2020/7/3 8:38	36.75	2020/6/26 12:02	36.938	2020/6/26 12:09	36.938	2020/6/29 7:32	37.062	2020/6/29 7:17	36.188	2020/6/29 7:43	36.5	2020/10/23 11:11	36.75	2020/10/23 13:38	33.5	2020/10/23 11:13	36.062	2020/10/23 11:11	33.875
15/06/11 19:01:01	35.588	15/06/11 19:07:01	36.284	2015/6/11 19:13	36.726	15/06/11 18:57:01	35.671	2015/6/10 12:06	36.964	15/06/10 11:48:01	37.111	2015/6/11 19:07	36.815	2015/6/11 19:09	35.878	2015/6/11 18:55	35.025	2015/6/11 19:10	35.161	15/06/11 19:06:01	35.436	14/06/12 16:37:01	37.33	14/06/12 16:52:01	37.099	2020/8/9 14:33	35.812	2020/8/9 14:37	35.938	2020/7/3 10:08	36.812	2020/6/26 13:32	36.25	2020/6/26 13:39	36.625	2020/6/29 9:02	36.5	2020/6/29 8:47	36	2020/6/29 9:13	36.062	2020/10/23 12:41	35.5	2020/10/23 15:08	33.688	2020/10/23 12:43	36.125	2020/10/23 12:41	33.938
15/06/11 20:31:01	35.65	15/06/11 20:37:01	35.847	2015/6/11 20:43	36.601	15/06/11 20:27:01	35.608	2015/6/10 13:36	37.151	15/06/10 13:18:01	37.049	2015/6/11 20:37	37.687	2015/6/11 20:39	36.626	2015/6/11 20:25	35.461	2015/6/11 20:40	35.848	15/06/11 20:36:01	35.748	14/06/12 18:07:01	36.768	14/06/12 18:22:01	37.286	2020/8/9 16:03	36	2020/8/9 16:07	36	2020/7/3 11:38	36.438	2020/6/26 15:02	36.812	2020/6/26 15:09	36.875	2020/6/29 10:32	36.812	2020/6/29 10:17	36.188	2020/6/29 10:43	36.125	2020/10/23 14:11	36.125	2020/10/23 16:38	32.688	2020/10/23 14:13	36.125	2020/10/23 14:11	33.938
15/06/11 22:01:01	36.335	15/06/11 22:07:01	36.409	2015/6/11 22:13	36.226	15/06/11 21:57:01	36.357	2015/6/10 15:06	36.964	15/06/10 14:48:01	36.987	2015/6/11 22:07	37.75	2015/6/11 22:09	37	2015/6/11 21:55	35.337	2015/6/11 22:10	35.785	15/06/11 22:06:01	36.06	14/06/12 19:37:01	37.579	14/06/12 19:52:01	37.536	2020/8/9 17:33	35.75	2020/8/9 17:37	35.562	2020/7/3 13:08	37	2020/6/26 16:32	37.188	2020/6/26 16:39	36.625	2020/6/29 12:02	36.75	2020/6/29 11:47	37.062	2020/6/29 12:13	36.125	2020/10/23 15:41	36.938	2020/10/23 18:08	33.812	2020/10/23 15:43	36.5	2020/10/23 15:41	34.688
15/06/11 23:31:01	36.024	15/06/11 23:37:01	37.095	2015/6/11 23:43	36.539	15/06/11 23:27:01	36.232	2015/6/10 16:36	37.213	15/06/10 16:18:01	37.548	2015/6/11 23:37	38.186	2015/6/11 23:39	36.876	2015/6/11 23:25	35.586	2015/6/11 23:40	35.598	15/06/11 23:36:01	35.998	14/06/12 21:07:01	38.016	14/06/12 21:22:01	37.847	2020/8/9 19:03	36.125	2020/8/9 19:07	36.188	2020/7/3 14:38	36.688	2020/6/26 18:02	36.938	2020/6/26 18:09	37.062	2020/6/29 13:32	36.125	2020/6/29 13:17	36.812	2020/6/29 13:43	36.25	2020/10/23 17:11	35.75	2020/10/23 19:38	32.062	2020/10/23 17:13	36.188	2020/10/23 17:11	33.125
15/06/12 1:01:01	35.712	15/06/12 1:07:01	36.159	2015/6/12 1:13	36.913	15/06/12 0:57:01	35.421	2015/6/10 18:06	37.524	15/06/10 17:48:01	37.298	2015/6/12 1:07	36.94	2015/6/12 1:09	36.688	2015/6/12 0:55	35.399	2015/6/12 1:10	35.536	15/06/12 1:06:01	36.684	14/06/12 22:37:01	38.764	14/06/12 22:52:01	38.034	2020/8/9 20:33	36.25	2020/8/9 20:37	36.5	2020/7/3 16:08	37.062	2020/6/26 19:32	36.688	2020/6/26 19:39	37.562	2020/6/29 15:02	36.25	2020/6/29 14:47	37.125	2020/6/29 15:13	36.625	2020/10/23 18:41	36.375	2020/10/23 21:08	34.375	2020/10/23 18:43	36.438	2020/10/23 18:41	34.312
15/06/12 2:31:01	35.961	15/06/12 2:37:01	36.596	2015/6/12 2:43	37.35	15/06/12 2:27:01	36.544	2015/6/10 19:36	36.653	15/06/10 19:18:01	37.61	2015/6/12 2:37	37.687	2015/6/12 2:39	37	2015/6/12 2:25	35.711	2015/6/12 2:40	35.785	15/06/12 2:36:01	36.247	14/06/13 0:07:01	37.704	14/06/13 0:22:01	38.159	2020/8/9 22:03	36.75	2020/8/9 22:07	36.625	2020/7/3 17:38	37.125	2020/6/26 21:02	37	2020/6/26 21:09	37.5	2020/6/29 16:32	36.062	2020/6/29 16:17	37	2020/6/29 16:43	36.75	2020/10/23 20:11	36.625	2020/10/23 22:38	32.562	2020/10/23 20:13	36.75	2020/10/23 20:11	34
15/06/12 4:01:01	36.647	15/06/12 4:07:01	36.471	2015/6/12 4:13	36.664	15/06/12 3:57:01	35.608	2015/6/10 21:06	37.213	15/06/10 20:48:01	37.61	2015/6/12 4:07	36.566	2015/6/12 4:09	36.876	2015/6/12 3:55	35.898	2015/6/12 4:10	35.723	15/06/12 4:06:01	35.56	14/06/13 1:37:01	38.577	14/06/13 1:52:01	37.411	2020/8/9 23:33	36.562	2020/8/9 23:37	36.312	2020/7/3 19:08	37.125	2020/6/26 22:32	37.125	2020/6/26 22:39	37.688	2020/6/29 18:02	36.875	2020/6/29 17:47	36.688	2020/6/29 18:13	36.25	2020/10/23 21:41	37.25	2020/10/24 0:08	33.562	2020/10/23 21:43	37	2020/10/23 21:41	33.938
15/06/12 5:31:01	36.273	15/06/12 5:37:01	35.91	2015/6/12 5:43	34.915	15/06/12 5:27:01	35.858	2015/6/10 22:36	37.275	15/06/10 22:18:01	37.859	2015/6/12 5:37	37.064	2015/6/12 5:39	36.439	2015/6/12 5:25	35.15	2015/6/12 5:40	35.473	15/06/12 5:36:01	35.248	14/06/13 3:07:01	37.143	14/06/13 3:22:01	37.536	2020/8/10 1:03	36.375	2020/8/10 1:07	36.688	2020/7/3 20:38	37.812	2020/6/27 0:02	37.312	2020/6/27 0:09	38.312	2020/6/29 19:32	37.25	2020/6/29 19:17	37.25	2020/6/29 19:43	36.812	2020/10/23 23:11	36.75	2020/10/24 1:38	31.5	2020/10/23 23:13	36.625	2020/10/23 23:11	34.062
15/06/12 7:01:01	35.401	15/06/12 7:07:01	35.723	2015/6/12 7:13	36.039	15/06/12 6:57:01	35.171	2015/6/11 0:06	37.773	15/06/10 23:48:01	38.233	2015/6/12 7:07	36.254	2015/6/12 7:09	36.002	2015/6/12 6:55	34.589	2015/6/12 7:10	34.974	15/06/12 7:06:01	34.998	14/06/13 4:37:01	37.267	14/06/13 4:52:01	37.411	2020/8/10 2:33	36.438	2020/8/10 2:37	36.312	2020/7/3 22:08	37.312	2020/6/27 1:32	37.188	2020/6/27 1:39	37.312	2020/6/29 21:02	37.562	2020/6/29 20:47	37.938	2020/6/29 21:13	37.312	2020/10/24 0:41	37.5	2020/10/24 3:08	34.25	2020/10/24 0:43	36.438	2020/10/24 0:41	33
15/06/12 8:31:01	35.027	15/06/12 8:37:01	35.972	2015/6/12 8:43	35.977	15/06/12 8:27:01	35.296	2015/6/11 1:36	37.711	15/06/11 1:18:01	38.358	2015/6/12 8:37	36.753	2015/6/12 8:39	35.691	2015/6/12 8:25	34.963	2015/6/12 8:40	35.286	15/06/12 8:36:01	35.123	14/06/13 6:07:01	37.33	14/06/13 6:22:01	36.912	2020/8/10 4:03	36.562	2020/8/10 4:07	36.188	2020/7/3 23:38	36.562	2020/6/27 3:02	37.562	2020/6/27 3:09	37.875	2020/6/29 22:32	37.438	2020/6/29 22:17	37.125	2020/6/29 22:43	36.812	2020/10/24 2:11	37.25	2020/10/24 4:38	33.188	2020/10/24 2:13	36.875	2020/10/24 2:11	33.25
15/06/12 10:01:01	35.027	15/06/12 10:07:01	35.224	2015/6/12 10:13	36.789	15/06/12 9:57:01	35.047	2015/6/11 3:06	37.898	15/06/11 2:48:01	37.859	2015/6/12 10:07	36.192	2015/6/12 10:09	35.815	2015/6/12 9:55	34.526	2015/6/12 10:10	34.849	15/06/12 10:06:01	34.873	14/06/13 7:37:01	37.392	14/06/13 7:52:01	37.162	2020/8/10 5:33	36.75	2020/8/10 5:37	35.75	2020/7/4 1:08	38.062	2020/6/27 4:32	37.188	2020/6/27 4:39	35.938	2020/6/30 0:02	37.562	2020/6/29 23:47	37.188	2020/6/30 0:13	36.812	2020/10/24 3:41	36.938	2020/10/24 6:08	32.688	2020/10/24 3:43	37.312	2020/10/24 3:41	33.25
15/06/12 11:31:01	35.214	15/06/12 11:37:01	35.91	2015/6/12 11:43	36.226	15/06/12 11:27:01	35.047	2015/6/11 4:36	37.711	15/06/11 4:18:01	37.485	2015/6/12 11:37	36.379	2015/6/12 11:39	35.94	2015/6/12 11:25	34.838	2015/6/12 11:40	34.912	15/06/12 11:36:01	35.186	14/06/13 9:07:01	37.143	14/06/13 9:22:01	37.224	2020/8/10 7:03	36.062	2020/8/10 7:07	35.938	2020/7/4 2:38	36.75	2020/6/27 6:02	36.812	2020/6/27 6:09	36.438	2020/6/30 1:32	37.625	2020/6/30 1:17	36.938	2020/6/30 1:43	37.188	2020/10/24 5:11	37.062	2020/10/24 7:38	33	2020/10/24 5:13	36.812	2020/10/24 5:11	33.688
15/06/12 13:01:01	35.151	15/06/12 13:07:01	35.598	2015/6/12 13:13	36.726	15/06/12 12:57:01	35.796	2015/6/11 6:06	37.649	15/06/11 5:48:01	37.735	2015/6/12 13:07	36.067	2015/6/12 13:09	35.753	2015/6/12 12:55	34.963	2015/6/12 13:10	34.725	15/06/12 13:06:01	34.873	14/06/13 10:37:01	37.392	14/06/13 10:52:01	36.538	2020/8/10 8:33	35.312	2020/8/10 8:37	36.75	2020/7/4 4:08	37.688	2020/6/27 7:32	36.438	2020/6/27 7:39	35.438	2020/6/30 3:02	37.438	2020/6/30 2:47	37.562	2020/6/30 3:13	36.188	2020/10/24 6:41	36.875	2020/10/24 9:08	32.25	2020/10/24 6:43	35.75	2020/10/24 6:41	33.875
15/06/12 14:31:01	35.089	15/06/12 14:37:01	35.785	2015/6/12 14:43	36.601	15/06/12 14:27:01	35.483	2015/6/11 7:36	37.462	15/06/11 7:18:01	37.859	2015/6/12 14:37	36.566	2015/6/12 14:39	36.19	2015/6/12 14:25	35.212	2015/6/12 14:40	34.787	15/06/12 14:36:01	34.998	14/06/13 12:07:01	37.205	14/06/13 12:22:01	36.975	2020/8/10 10:03	35.312	2020/8/10 10:07	36.312	2020/7/4 5:38	36.5	2020/6/27 9:02	36.5	2020/6/27 9:09	35.688	2020/6/30 4:32	37.438	2020/6/30 4:17	36.688	2020/6/30 4:43	37.062	2020/10/24 8:11	36.938	2020/10/24 10:38	33.188	2020/10/24 8:13	35.5	2020/10/24 8:11	34.438
15/06/12 16:01:01	36.709	15/06/12 16:07:01	36.908	2015/6/12 16:13	37.35	15/06/12 15:57:01	36.919	2015/6/11 9:06	37.275	15/06/11 8:48:01	37.61	2015/6/12 16:07	37.75	2015/6/12 16:09	37.063	2015/6/12 15:55	35.96	2015/6/12 16:10	36.035	15/06/12 16:06:01	36.185	14/06/13 13:37:01	37.018	14/06/13 13:52:01	36.601	2020/8/10 11:33	35.688	2020/8/10 11:37	36.375	2020/7/4 7:08	36.625	2020/6/27 10:32	36.188	2020/6/27 10:39	35.562	2020/6/30 6:02	37.188	2020/6/30 5:47	36.938	2020/6/30 6:13	36.812	2020/10/24 9:41	35.25	2020/10/24 12:08	33.5	2020/10/24 9:43	35.812	2020/10/24 9:41	33.438
15/06/12 17:31:01	35.588	15/06/12 17:37:01	36.097	2015/6/12 17:43	37.163	15/06/12 17:27:01	36.856	2015/6/11 10:36	37.088	15/06/11 10:18:01	36.924	2015/6/12 17:37	37.189	2015/6/12 17:39	36.002	2015/6/12 17:25	35.898	2015/6/12 17:40	35.536	15/06/12 17:36:01	35.623	14/06/13 15:07:01	37.143	14/06/13 15:22:01	36.975	2020/8/10 13:03	35.625	2020/8/10 13:07	36.438	2020/7/4 8:38	36.375	2020/6/27 12:02	36.312	2020/6/27 12:09	36	2020/6/30 7:32	36.75	2020/6/30 7:17	37.188	2020/6/30 7:43	36.562	2020/10/24 11:11	35.75	2020/10/24 13:38	32.875	2020/10/24 11:13	35.938	2020/10/24 11:11	33.875
15/06/12 19:01:01	35.027	15/06/12 19:07:01	36.222	2015/6/12 19:13	36.664	15/06/12 18:57:01	35.796	2015/6/11 12:06	37.524	15/06/11 11:48:01	37.859	2015/6/12 19:07	38.684	2015/6/12 19:09	36.751	2015/6/12 18:55	35.648	2015/6/12 19:10	35.411	15/06/12 19:06:01	36.559	14/06/13 16:37:01	37.205	14/06/13 16:52:01	37.722	2020/8/10 14:33	35.562	2020/8/10 14:37	36.375	2020/7/4 10:08	37.25	2020/6/27 13:32	36.375	2020/6/27 13:39	36.375	2020/6/30 9:02	36.375	2020/6/30 8:47	36.062	2020/6/30 9:13	36.312	2020/10/24 12:41	35.562	2020/10/24 15:08	33.062	2020/10/24 12:43	36.062	2020/10/24 12:41	33.812
15/06/12 20:31:01	35.65	15/06/12 20:37:01	37.532	2015/6/12 20:43	37.413	15/06/12 20:27:01	36.919	2015/6/11 13:36	37.275	15/06/11 13:18:01	37.423	2015/6/12 20:37	37.314	2015/6/12 20:39	37.25	2015/6/12 20:25	35.461	2015/6/12 20:40	35.161	15/06/12 20:36:01	36.122	14/06/13 18:07:01	37.392	14/06/13 18:22:01	37.349	2020/8/10 16:03	35.875	2020/8/10 16:07	36.312	2020/7/4 11:38	36.188	2020/6/27 15:02	36.625	2020/6/27 15:09	35.562	2020/6/30 10:32	36.625	2020/6/30 10:17	36.562	2020/6/30 10:43	36.375	2020/10/24 14:11	36	2020/10/24 16:38	32.938	2020/10/24 14:13	36	2020/10/24 14:11	33.562
15/06/12 22:01:01	36.647	15/06/12 22:07:01	36.471	2015/6/12 22:13	37.288	15/06/12 21:57:01	36.42	2015/6/11 15:06	36.964	15/06/11 14:48:01	37.298	2015/6/12 22:07	37.937	2015/6/12 22:09	37.437	2015/6/12 21:55	36.147	2015/6/12 22:10	35.536	15/06/12 22:06:01	36.497	14/06/13 19:37:01	37.641	14/06/13 19:52:01	37.972	2020/8/10 17:33	35.688	2020/8/10 17:37	35.812	2020/7/4 13:08	36.25	2020/6/27 16:32	36.375	2020/6/27 16:39	35.312	2020/6/30 12:02	36.188	2020/6/30 11:47	36.5	2020/6/30 12:13	36.125	2020/10/24 15:41	35.125	2020/10/24 18:08	33.812	2020/10/24 15:43	35.875	2020/10/24 15:41	33.938
15/06/12 23:31:01	36.086	15/06/12 23:37:01	36.846	2015/6/12 23:43	36.976	15/06/12 23:27:01	36.17	2015/6/11 16:36	37.213	15/06/11 16:18:01	36.924	2015/6/12 23:37	37.874	2015/6/12 23:39	37.125	2015/6/12 23:25	36.147	2015/6/12 23:40	35.723	15/06/12 23:36:01	35.998	14/06/13 21:07:01	38.951	14/06/13 21:22:01	38.782	2020/8/10 19:03	36	2020/8/10 19:07	36.125	2020/7/4 14:38	36.312	2020/6/27 18:02	36.688	2020/6/27 18:09	36.312	2020/6/30 13:32	36.312	2020/6/30 13:17	36.312	2020/6/30 13:43	36.562	2020/10/24 17:11	36	2020/10/24 19:38	33.125	2020/10/24 17:13	36.125	2020/10/24 17:11	33.312
15/06/13 1:01:01	36.211	15/06/13 1:07:01	36.658	2015/6/13 1:13	37.101	15/06/13 0:57:01	36.732	2015/6/11 18:06	37.275	15/06/11 17:48:01	37.361	2015/6/13 1:07	38.061	2015/6/13 1:09	37	2015/6/13 0:55	36.272	2015/6/13 1:10	36.222	15/06/13 1:06:01	36.247	14/06/13 22:37:01	38.078	14/06/13 22:52:01	38.345	2020/8/10 20:33	36.25	2020/8/10 20:37	36.688	2020/7/4 16:08	36.75	2020/6/27 19:32	36.188	2020/6/27 19:39	36.125	2020/6/30 15:02	36.125	2020/6/30 14:47	36.375	2020/6/30 15:13	36.188	2020/10/24 18:41	36.938	2020/10/24 21:08	34	2020/10/24 18:43	36.188	2020/10/24 18:41	34.062
15/06/13 2:31:01	36.273	15/06/13 2:37:01	36.471	2015/6/13 2:43	37.788	15/06/13 2:27:01	37.044	2015/6/11 19:36	37.4	15/06/11 19:18:01	36.987	2015/6/13 2:37	37.874	2015/6/13 2:39	37.187	2015/6/13 2:25	36.77	2015/6/13 2:40	36.284	15/06/13 2:36:01	36.559	14/06/14 0:07:01	38.327	14/06/14 0:22:01	37.286	2020/8/10 22:03	36.625	2020/8/10 22:07	36.312	2020/7/4 17:38	36.938	2020/6/27 21:02	36.688	2020/6/27 21:09	35.188	2020/6/30 16:32	36.562	2020/6/30 16:17	36.75	2020/6/30 16:43	36.5	2020/10/24 20:11	36.438	2020/10/24 22:38	33.625	2020/10/24 20:13	35.5	2020/10/24 20:11	33.688
15/06/13 4:01:01	35.463	15/06/13 4:07:01	36.658	2015/6/13 4:13	37.101	15/06/13 3:57:01	35.983	2015/6/11 21:06	37.462	15/06/11 20:48:01	37.298	2015/6/13 4:07	37.376	2015/6/13 4:09	36.813	2015/6/13 3:55	36.396	2015/6/13 4:10	36.409	15/06/13 4:06:01	36.809	14/06/14 1:37:01	37.828	14/06/14 1:52:01	37.847	2020/8/10 23:33	36.688	2020/8/10 23:37	36.25	2020/7/4 19:08	36.875	2020/6/27 22:32	36.562	2020/6/27 22:39	36.562	2020/6/30 18:02	36.812	2020/6/30 17:47	36.75	2020/6/30 18:13	36.438	2020/10/24 21:41	37.312	2020/10/25 0:08	33.812	2020/10/24 21:43	37.062	2020/10/24 21:41	33.188
15/06/13 5:31:01	36.024	15/06/13 5:37:01	37.033	2015/6/13 5:43	37.038	15/06/13 5:27:01	37.231	2015/6/11 22:36	37.587	15/06/11 22:18:01	37.672	2015/6/13 5:37	36.628	2015/6/13 5:39	36.501	2015/6/13 5:25	37.144	2015/6/13 5:40	36.908	15/06/13 5:36:01	36.435	14/06/14 3:07:01	38.203	14/06/14 3:22:01	37.909	2020/8/11 1:03	36.688	2020/8/11 1:07	36.375	2020/7/4 20:38	37.188	2020/6/28 0:02	37.062	2020/6/28 0:09	37	2020/6/30 19:32	36.688	2020/6/30 19:17	37	2020/6/30 19:43	36.688	2020/10/24 23:11	36.625	2020/10/25 1:38	33.875	2020/10/24 23:13	36.938	2020/10/24 23:11	33.812
15/06/13 7:01:01	35.338	15/06/13 7:07:01	35.972	2015/6/13 7:13	36.539	15/06/13 6:57:01	36.295	2015/6/12 0:06	38.022	15/06/11 23:48:01	38.171	2015/6/13 7:07	36.441	2015/6/13 7:09	36.439	2015/6/13 6:55	36.334	2015/6/13 7:10	36.347	15/06/13 7:06:01	35.56	14/06/14 4:37:01	37.143	14/06/14 4:52:01	37.349	2020/8/11 2:33	36.25	2020/8/11 2:37	36.562	2020/7/4 22:08	36.812	2020/6/28 1:32	36.812	2020/6/28 1:39	37.188	2020/6/30 21:02	37.25	2020/6/30 20:47	37	2020/6/30 21:13	37.125	2020/10/25 0:41	36.312	2020/10/25 3:08	31.5	2020/10/25 0:43	36.812	2020/10/25 0:41	33.125
15/06/13 8:31:01	35.027	15/06/13 8:37:01	36.284	2015/6/13 8:43	37.038	15/06/13 8:27:01	36.544	2015/6/12 1:36	38.209	15/06/12 1:18:01	38.482	2015/6/13 8:37	36.94	2015/6/13 8:39	36.127	2015/6/13 8:25	36.085	2015/6/13 8:40	35.972	15/06/13 8:36:01	36.247	14/06/14 6:07:01	37.018	14/06/14 6:22:01	37.286	2020/8/11 4:03	36.25	2020/8/11 4:07	36.375	2020/7/4 23:38	37.438	2020/6/28 3:02	36.312	2020/6/28 3:09	36.5	2020/6/30 22:32	36.875	2020/6/30 22:17	36.562	2020/6/30 22:43	37.062	2020/10/25 2:11	37.5	2020/10/25 4:38	33.438	2020/10/25 2:13	37.312	2020/10/25 2:11	34.438
15/06/13 10:01:01	34.778	15/06/13 10:07:01	35.847	2015/6/13 10:13	37.163	15/06/13 9:57:01	36.669	2015/6/12 3:06	38.271	15/06/12 2:48:01	38.358	2015/6/13 10:07	36.566	2015/6/13 10:09	36.002	2015/6/13 9:55	35.711	2015/6/13 10:10	35.972	15/06/13 10:06:01	36.06	14/06/14 7:37:01	37.205	14/06/14 7:52:01	37.099	2020/8/11 5:33	35.25	2020/8/11 5:37	36.688	2020/7/5 1:08	36.75	2020/6/28 4:32	36.938	2020/6/28 4:39	35.812	2020/7/1 0:02	37.5	2020/6/30 23:47	36.75	2020/7/1 0:13	36.812	2020/10/25 3:41	37.312	2020/10/25 6:08	32.375	2020/10/25 3:43	36.375	2020/10/25 3:41	33.875
15/06/13 11:31:01	35.027	15/06/13 11:37:01	35.847	2015/6/13 11:43	36.789	15/06/13 11:27:01	36.856	2015/6/12 4:36	38.022	15/06/12 4:18:01	38.607	2015/6/13 11:37	36.566	2015/6/13 11:39	35.878	2015/6/13 11:25	36.022	2015/6/13 11:40	36.347	15/06/13 11:36:01	36.185	14/06/14 9:07:01	37.267	14/06/14 9:22:01	37.099	2020/8/11 7:03	35.625	2020/8/11 7:07	36	2020/7/5 2:38	37.625	2020/6/28 6:02	37.188	2020/6/28 6:09	35.938	2020/7/1 1:32	37.5	2020/7/1 1:17	37.062	2020/7/1 1:43	36.875	2020/10/25 5:11	36.938	2020/10/25 7:38	33.938	2020/10/25 5:13	37.125	2020/10/25 5:11	33.5
15/06/13 13:01:01	35.338	15/06/13 13:07:01	36.035	2015/6/13 13:13	36.664	15/06/13 12:57:01	36.607	2015/6/12 6:06	37.836	15/06/12 5:48:01	38.358	2015/6/13 13:07	36.628	2015/6/13 13:09	36.377	2015/6/13 12:55	36.209	2015/6/13 13:10	36.472	15/06/13 13:06:01	35.685	14/06/14 10:37:01	37.579	14/06/14 10:52:01	37.411	2020/8/11 8:33	35.938	2020/8/11 8:37	36	2020/7/5 4:08	37	2020/6/28 7:32	35.875	2020/6/28 7:39	34.938	2020/7/1 3:02	37.25	2020/7/1 2:47	36.375	2020/7/1 3:13	36.562	2020/10/25 6:41	37	2020/10/25 9:08	34.375	2020/10/25 6:43	36.562	2020/10/25 6:41	33.812
15/06/13 14:31:01	35.089	15/06/13 14:37:01	36.596	2015/6/13 14:43	36.851	15/06/13 14:27:01	36.794	2015/6/12 7:36	37.587	15/06/12 7:18:01	37.548	2015/6/13 14:37	36.753	2015/6/13 14:39	35.815	2015/6/13 14:25	36.396	2015/6/13 14:40	36.035	15/06/13 14:36:01	36.31	14/06/14 12:07:01	37.33	14/06/14 12:22:01	37.473	2020/8/11 10:03	36.5	2020/8/11 10:07	36.062	2020/7/5 5:38	36.625	2020/6/28 9:02	35.875	2020/6/28 9:09	36.125	2020/7/1 4:32	37.25	2020/7/1 4:17	36.438	2020/7/1 4:43	37.125	2020/10/25 8:11	35.938	2020/10/25 10:38	34.062	2020/10/25 8:13	35.75	2020/10/25 8:11	33.812
15/06/13 16:01:01	35.338	15/06/13 16:07:01	36.097	2015/6/13 16:13	36.851	15/06/13 15:57:01	36.544	2015/6/12 9:06	37.4	15/06/12 8:48:01	37.174	2015/6/13 16:07	36.317	2015/6/13 16:09	36.19	2015/6/13 15:55	35.96	2015/6/13 16:10	36.347	15/06/13 16:06:01	36.122	14/06/14 13:37:01	36.768	14/06/14 13:52:01	37.224	2020/8/11 11:33	35.75	2020/8/11 11:37	35.875	2020/7/5 7:08	36.75	2020/6/28 10:32	36.188	2020/6/28 10:39	35.562	2020/7/1 6:02	37.125	2020/7/1 5:47	36.688	2020/7/1 6:13	36.625	2020/10/25 9:41	36.188	2020/10/25 12:08	33.562	2020/10/25 9:43	36.438	2020/10/25 9:41	33.562
15/06/13 17:31:01	34.965	15/06/13 17:37:01	36.409	2015/6/13 17:43	37.226	15/06/13 17:27:01	36.919	2015/6/12 10:36	37.151	15/06/12 10:18:01	37.174	2015/6/13 17:37	37.064	2015/6/13 17:39	36.564	2015/6/13 17:25	36.209	2015/6/13 17:40	36.222	15/06/13 17:36:01	36.185	14/06/14 15:07:01	37.33	14/06/14 15:22:01	36.85	2020/8/11 13:03	36.25	2020/8/11 13:07	36.875	2020/7/5 8:38	37.125	2020/6/28 12:02	35.938	2020/6/28 12:09	34.188	2020/7/1 7:32	36.875	2020/7/1 7:17	36.688	2020/7/1 7:43	36.562	2020/10/25 11:11	35.562	2020/10/25 13:38	33.25	2020/10/25 11:13	35.125	2020/10/25 11:11	34.062
15/06/13 19:01:01	35.276	15/06/13 19:07:01	36.409	2015/6/13 19:13	36.726	15/06/13 18:57:01	36.981	2015/6/12 12:06	37.4	15/06/12 11:48:01	37.298	2015/6/13 19:07	36.628	2015/6/13 19:09	35.815	2015/6/13 18:55	36.957	2015/6/13 19:10	36.035	15/06/13 19:06:01	36.247	14/06/14 16:37:01	37.766	14/06/14 16:52:01	37.411	2020/8/11 14:33	35.875	2020/8/11 14:37	35.875	2020/7/5 10:08	36.188	2020/6/28 13:32	35.812	2020/6/28 13:39	35.688	2020/7/1 9:02	36.438	2020/7/1 8:47	36.312	2020/7/1 9:13	36.375	2020/10/25 12:41	35.812	2020/10/25 15:08	33.25	2020/10/25 12:43	35.688	2020/10/25 12:41	33.125
15/06/13 20:31:01	35.338	15/06/13 20:37:01	36.284	2015/6/13 20:43	37.038	15/06/13 20:27:01	36.232	2015/6/12 13:36	37.088	15/06/12 13:18:01	37.361	2015/6/13 20:37	36.94	2015/6/13 20:39	36.751	2015/6/13 20:25	36.272	2015/6/13 20:40	36.846	15/06/13 20:36:01	36.872	14/06/14 18:07:01	37.205	14/06/14 18:22:01	37.099	2020/8/11 16:03	36.188	2020/8/11 16:07	36.438	2020/7/5 11:38	36.375	2020/6/28 15:02	35.812	2020/6/28 15:09	35.938	2020/7/1 10:32	36.75	2020/7/1 10:17	35.875	2020/7/1 10:43	36.188	2020/10/25 14:11	36	2020/10/25 16:38	34	2020/10/25 14:13	35.625	2020/10/25 14:11	34.062
15/06/13 22:01:01	35.775	15/06/13 22:07:01	36.721	2015/6/13 22:13	36.976	15/06/13 21:57:01	37.48	2015/6/12 15:06	37.213	15/06/12 14:48:01	37.361	2015/6/13 22:07	37.75	2015/6/13 22:09	37	2015/6/13 21:55	36.646	2015/6/13 22:10	37.158	15/06/13 22:06:01	36.747	14/06/14 19:37:01	36.644	14/06/14 19:52:01	36.912	2020/8/11 17:33	36.562	2020/8/11 17:37	36.812	2020/7/5 13:08	36.625	2020/6/28 16:32	35.938	2020/6/28 16:39	35.438	2020/7/1 12:02	36.25	2020/7/1 11:47	36	2020/7/1 12:13	36.375	2020/10/25 15:41	36	2020/10/25 18:08	33.75	2020/10/25 15:43	35.625	2020/10/25 15:41	33.312
15/06/13 23:31:01	36.024	15/06/13 23:37:01	36.97	2015/6/13 23:43	36.913	15/06/13 23:27:01	36.669	2015/6/12 16:36	37.338	15/06/12 16:18:01	37.361	2015/6/13 23:37	37.314	2015/6/13 23:39	36.938	2015/6/13 23:25	36.521	2015/6/13 23:40	36.721	15/06/13 23:36:01	36.372	14/06/14 21:07:01	38.078	14/06/14 21:22:01	38.345	2020/8/11 19:03	36.562	2020/8/11 19:07	36.375	2020/7/5 14:38	36.562	2020/6/28 18:02	35.938	2020/6/28 18:09	35.625	2020/7/1 13:32	36.375	2020/7/1 13:17	36.375	2020/7/1 13:43	36.312	2020/10/25 17:11	35.875	2020/10/25 19:38	33.688	2020/10/25 17:13	35.375	2020/10/25 17:11	34.5
15/06/14 1:01:01	36.148	15/06/14 1:07:01	36.347	2015/6/14 1:13	36.976	15/06/14 0:57:01	37.044	2015/6/12 18:06	37.275	15/06/12 17:48:01	37.423	2015/6/14 1:07	36.69	2015/6/14 1:09	36.751	2015/6/14 0:55	36.957	2015/6/14 1:10	36.659	15/06/14 1:06:01	36.622	14/06/14 22:37:01	37.517	14/06/14 22:52:01	36.414	2020/8/11 20:33	36.188	2020/8/11 20:37	36.312	2020/7/5 16:08	36.688	2020/6/28 19:32	36.938	2020/6/28 19:39	36.125	2020/7/1 15:02	36.25	2020/7/1 14:47	36	2020/7/1 15:13	36	2020/10/25 18:41	35.938	2020/10/25 21:08	32.812	2020/10/25 18:43	35.812	2020/10/25 18:41	34.062
15/06/14 2:31:01	36.024	15/06/14 2:37:01	37.158	2015/6/14 2:43	36.351	15/06/14 2:27:01	36.232	2015/6/12 19:36	37.213	15/06/12 19:18:01	37.236	2015/6/14 2:37	37.501	2015/6/14 2:39	37.125	2015/6/14 2:25	36.833	2015/6/14 2:40	36.347	15/06/14 2:36:01	36.747	14/06/15 0:07:01	37.33	14/06/15 0:22:01	37.224	2020/8/11 22:03	36.062	2020/8/11 22:07	36.375	2020/7/5 17:38	36.562	2020/6/28 21:02	37.312	2020/6/28 21:09	35.625	2020/7/1 16:32	36.125	2020/7/1 16:17	36.312	2020/7/1 16:43	36.25	2020/10/25 20:11	37.062	2020/10/25 22:38	33	2020/10/25 20:13	36.75	2020/10/25 20:11	34.625
15/06/14 4:01:01	35.089	15/06/14 4:07:01	36.846	2015/6/14 4:13	36.539	15/06/14 3:57:01	37.293	2015/6/12 21:06	37.213	15/06/12 20:48:01	37.859	2015/6/14 4:07	36.566	2015/6/14 4:09	36.876	2015/6/14 3:55	36.334	2015/6/14 4:10	36.846	15/06/14 4:06:01	35.935	14/06/15 1:37:01	37.579	14/06/15 1:52:01	36.227	2020/8/11 23:33	36.25	2020/8/11 23:37	36.438	2020/7/5 19:08	36.812	2020/6/28 22:32	36.812	2020/6/28 22:39	35.375	2020/7/1 18:02	37.062	2020/7/1 17:47	36.188	2020/7/1 18:13	36.312	2020/10/25 21:41	37.312	2020/10/26 0:08	31.125	2020/10/25 21:43	36.75	2020/10/25 21:41	34.25
15/06/14 5:31:01	36.086	15/06/14 5:37:01	36.846	2015/6/14 5:43	35.914	15/06/14 5:27:01	35.983	2015/6/12 22:36	37.4	15/06/12 22:18:01	37.423	2015/6/14 5:37	36.815	2015/6/14 5:39	36.751	2015/6/14 5:25	36.459	2015/6/14 5:40	36.659	15/06/14 5:36:01	36.247	14/06/15 3:07:01	37.08	14/06/15 3:22:01	36.289	2020/8/12 1:03	36.875	2020/8/12 1:07	36.875	2020/7/5 20:38	37.062	2020/6/29 0:02	37.5	2020/6/29 0:09	36.75	2020/7/1 19:32	36.562	2020/7/1 19:17	37	2020/7/1 19:43	36.438	2020/10/25 23:11	35.938	2020/10/26 1:38	33.312	2020/10/25 23:13	36.688	2020/10/25 23:11	33.562
15/06/14 7:01:01	36.148	15/06/14 7:07:01	36.534	2015/6/14 7:13	35.602	15/06/14 6:57:01	36.794	2015/6/13 0:06	38.209	15/06/12 23:48:01	37.859	2015/6/14 7:07	36.504	2015/6/14 7:09	36.127	2015/6/14 6:55	36.459	2015/6/14 7:10	36.721	15/06/14 7:06:01	36.622	14/06/15 4:37:01	36.269	14/06/15 4:52:01	36.414	2020/8/12 2:33	36.812	2020/8/12 2:37	35.875	2020/7/5 22:08	37.312	2020/6/29 1:32	37.062	2020/6/29 1:39	36.938	2020/7/1 21:02	36.75	2020/7/1 20:47	36.688	2020/7/1 21:13	37.188	2020/10/26 0:41	36.25	2020/10/26 3:08	33.625	2020/10/26 0:43	36.562	2020/10/26 0:41	34.125
15/06/14 8:31:01	34.715	15/06/14 8:37:01	35.535	2015/6/14 8:43	35.602	15/06/14 8:27:01	36.42	2015/6/13 1:36	38.271	15/06/13 1:18:01	38.545	2015/6/14 8:37	36.067	2015/6/14 8:39	35.129	2015/6/14 8:25	35.274	2015/6/14 8:40	35.224	15/06/14 8:36:01	35.436	14/06/15 6:07:01	37.08	14/06/15 6:22:01	36.227	2020/8/12 4:03	36.688	2020/8/12 4:07	36.312	2020/7/5 23:38	36.688	2020/6/29 3:02	37.312	2020/6/29 3:09	35.438	2020/7/1 22:32	37.25	2020/7/1 22:17	36.75	2020/7/1 22:43	36.875	2020/10/26 2:11	36.812	2020/10/26 4:38	33.062	2020/10/26 2:13	36.938	2020/10/26 2:11	34.812
15/06/14 10:01:01	35.899	15/06/14 10:07:01	36.222	2015/6/14 10:13	35.914	15/06/14 9:57:01	36.108	2015/6/13 3:06	38.209	15/06/13 2:48:01	38.046	2015/6/14 10:07	36.13	2015/6/14 10:09	35.628	2015/6/14 9:55	35.711	2015/6/14 10:10	35.785	15/06/14 10:06:01	36.185	14/06/15 7:37:01	36.831	14/06/15 7:52:01	37.099	2020/8/12 5:33	35.25	2020/8/12 5:37	35.875	2020/7/6 1:08	37.438	2020/6/29 4:32	36.875	2020/6/29 4:39	35.875	2020/7/2 0:02	37.438	2020/7/1 23:47	36.625	2020/7/2 0:13	37.25	2020/10/26 3:41	37.625	2020/10/26 6:08	34.062	2020/10/26 3:43	36.5	2020/10/26 3:41	34.312
15/06/14 11:31:01	34.279	15/06/14 11:37:01	35.66	2015/6/14 11:43	36.289	15/06/14 11:27:01	36.045	2015/6/13 4:36	38.209	15/06/13 4:18:01	38.171	2015/6/14 11:37	36.566	2015/6/14 11:39	35.815	2015/6/14 11:25	36.022	2015/6/14 11:40	35.91	15/06/14 11:36:01	35.498	14/06/15 9:07:01	36.269	14/06/15 9:22:01	36.352	2020/8/12 7:03	36.188	2020/8/12 7:07	36	2020/7/6 2:38	36.562	2020/6/29 6:02	37	2020/6/29 6:09	35.5	2020/7/2 1:32	37.312	2020/7/2 1:17	36.25	2020/7/2 1:43	36.438	2020/10/26 5:11	36.688	2020/10/26 7:38	32.375	2020/10/26 5:13	37.125	2020/10/26 5:11	33.5
15/06/14 13:01:01	34.528	15/06/14 13:07:01	36.097	2015/6/14 13:13	36.351	15/06/14 12:57:01	36.42	2015/6/13 6:06	38.334	15/06/13 5:48:01	38.109	2015/6/14 13:07	36.379	2015/6/14 13:09	36.065	2015/6/14 12:55	36.022	2015/6/14 13:10	36.409	15/06/14 13:06:01	35.56	14/06/15 10:37:01	36.269	14/06/15 10:52:01	36.352	2020/8/12 8:33	35.188	2020/8/12 8:37	35.875	2020/7/6 4:08	37.5	2020/6/29 7:32	36.312	2020/6/29 7:39	35.625	2020/7/2 3:02	37.062	2020/7/2 2:47	36.375	2020/7/2 3:13	37.125	2020/10/26 6:41	37	2020/10/26 9:08	33.938	2020/10/26 6:43	36.438	2020/10/26 6:41	32.875
15/06/14 14:31:01	34.715	15/06/14 14:37:01	35.972	2015/6/14 14:43	35.727	15/06/14 14:27:01	36.357	2015/6/13 7:36	37.524	15/06/13 7:18:01	37.797	2015/6/14 14:37	36.192	2015/6/14 14:39	35.94	2015/6/14 14:25	35.835	2015/6/14 14:40	35.972	15/06/14 14:36:01	36.372	14/06/15 12:07:01	36.269	14/06/15 12:22:01	36.289	2020/8/12 10:03	35.125	2020/8/12 10:07	35.75	2020/7/6 5:38	36.812	2020/6/29 9:02	36	2020/6/29 9:09	35.375	2020/7/2 4:32	36.812	2020/7/2 4:17	36.812	2020/7/2 4:43	37.625	2020/10/26 8:11	36.125	2020/10/26 10:38	34	2020/10/26 8:13	36.438	2020/10/26 8:11	34
15/06/14 16:01:01	35.151	15/06/14 16:07:01	36.159	2015/6/14 16:13	36.351	15/06/14 15:57:01	36.732	2015/6/13 9:06	37.338	15/06/13 8:48:01	37.548	2015/6/14 16:07	36.94	2015/6/14 16:09	36.19	2015/6/14 15:55	36.459	2015/6/14 16:10	35.785	15/06/14 16:06:01	35.998	14/06/15 13:37:01	37.018	14/06/15 13:52:01	36.601	2020/8/12 11:33	35.562	2020/8/12 11:37	35.688	2020/7/6 7:08	37.188	2020/6/29 10:32	36.25	2020/6/29 10:39	34.812	2020/7/2 6:02	36.938	2020/7/2 5:47	36.375	2020/7/2 6:13	36.688	2020/10/26 9:41	36.75	2020/10/26 12:08	32.188	2020/10/26 9:43	35.625	2020/10/26 9:41	34.25
15/06/14 17:31:01	35.089	15/06/14 17:37:01	36.284	2015/6/14 17:43	35.914	15/06/14 17:27:01	36.732	2015/6/13 10:36	37.4	15/06/13 10:18:01	37.485	2015/6/14 17:37	36.504	2015/6/14 17:39	36.439	2015/6/14 17:25	36.272	2015/6/14 17:40	36.16	15/06/14 17:36:01	36.06	14/06/15 15:07:01	36.269	14/06/15 15:22:01	36.476	2020/8/12 13:03	35.5	2020/8/12 13:07	36.062	2020/7/6 8:38	36.812	2020/6/29 12:02	36.188	2020/6/29 12:09	38	2020/7/2 7:32	36.5	2020/7/2 7:17	36.562	2020/7/2 7:43	36.438	2020/10/26 11:11	35.25	2020/10/26 13:38	32.562	2020/10/26 11:13	35.75	2020/10/26 11:11	33.125
15/06/14 19:01:01	34.965	15/06/14 19:07:01	36.222	2015/6/14 19:13	36.226	15/06/14 18:57:01	36.42	2015/6/13 12:06	36.777	15/06/13 11:48:01	37.236	2015/6/14 19:07	37.251	2015/6/14 19:09	35.691	2015/6/14 18:55	36.272	2015/6/14 19:10	36.534	15/06/14 19:06:01	35.81	14/06/15 16:37:01	36.768	14/06/15 16:52:01	35.978	2020/8/12 14:33	36	2020/8/12 14:37	35.625	2020/7/6 10:08	36.562	2020/6/29 13:32	36.438	2020/6/29 13:39	37.125	2020/7/2 9:02	36.375	2020/7/2 8:47	36.812	2020/7/2 9:13	36.75	2020/10/26 12:41	35.75	2020/10/26 15:08	34.188	2020/10/26 12:43	36.562	2020/10/26 12:41	34.062
15/06/14 20:31:01	35.151	15/06/14 20:37:01	36.347	2015/6/14 20:43	36.664	15/06/14 20:27:01	35.92	2015/6/13 13:36	37.151	15/06/13 13:18:01	37.361	2015/6/14 20:37	37.002	2015/6/14 20:39	36.19	2015/6/14 20:25	35.835	2015/6/14 20:40	36.409	15/06/14 20:36:01	36.872	14/06/15 18:07:01	37.018	14/06/15 18:22:01	36.601	2020/8/12 16:03	35.625	2020/8/12 16:07	35.812	2020/7/6 11:38	36.188	2020/6/29 15:02	36.688	2020/6/29 15:09	36.5	2020/7/2 10:32	37.125	2020/7/2 10:17	36.75	2020/7/2 10:43	37.062	2020/10/26 14:11	35.625	2020/10/26 16:38	34.5	2020/10/26 14:13	35.438	2020/10/26 14:11	33.312
15/06/14 22:01:01	35.837	15/06/14 22:07:01	36.783	2015/6/14 22:13	36.289	15/06/14 21:57:01	36.856	2015/6/13 15:06	37.151	15/06/13 14:48:01	37.361	2015/6/14 22:07	37.314	2015/6/14 22:09	37.25	2015/6/14 21:55	36.334	2015/6/14 22:10	36.846	15/06/14 22:06:01	36.559	14/06/15 19:37:01	37.205	14/06/15 19:52:01	36.725	2020/8/12 17:33	35.938	2020/8/12 17:37	35.812	2020/7/6 13:08	35.938	2020/6/29 16:32	36	2020/6/29 16:39	36.938	2020/7/2 12:02	36.688	2020/7/2 11:47	36.875	2020/7/2 12:13	36.5	2020/10/26 15:41	35.625	2020/10/26 18:08	32.812	2020/10/26 15:43	35.625	2020/10/26 15:41	34.062
15/06/14 23:31:01	35.65	15/06/14 23:37:01	36.409	2015/6/14 23:43	36.664	15/06/14 23:27:01	36.856	2015/6/13 16:36	37.275	15/06/13 16:18:01	37.423	2015/6/14 23:37	38.186	2015/6/14 23:39	37	2015/6/14 23:25	36.396	2015/6/14 23:40	37.033	15/06/14 23:36:01	36.31	14/06/15 21:07:01	37.454	14/06/15 21:22:01	36.788	2020/8/12 19:03	35.812	2020/8/12 19:07	36.125	2020/7/6 14:38	35.75	2020/6/29 18:02	36.188	2020/6/29 18:09	36.938	2020/7/2 13:32	36.375	2020/7/2 13:17	36.812	2020/7/2 13:43	36.062	2020/10/26 17:11	36.5	2020/10/26 19:38	33.438	2020/10/26 17:13	35.812	2020/10/26 17:11	32.938
15/06/15 1:01:01	35.961	15/06/15 1:07:01	36.783	2015/6/15 1:13	36.414	15/06/15 0:57:01	36.42	2015/6/13 18:06	37.213	15/06/13 17:48:01	36.737	2015/6/15 1:07	36.753	2015/6/15 1:09	36.751	2015/6/15 0:55	36.459	2015/6/15 1:10	36.721	15/06/15 1:06:01	37.309	14/06/15 22:37:01	36.644	14/06/15 22:52:01	37.037	2020/8/12 20:33	36.562	2020/8/12 20:37	36.625	2020/7/6 16:08	36.312	2020/6/29 19:32	36.375	2020/6/29 19:39	38.25	2020/7/2 15:02	36.562	2020/7/2 14:47	36.312	2020/7/2 15:13	36.312	2020/10/26 18:41	35.688	2020/10/26 21:08	33.938	2020/10/26 18:43	36	2020/10/26 18:41	33.875
15/06/15 2:31:01	36.086	15/06/15 2:37:01	37.22	2015/6/15 2:43	36.601	15/06/15 2:27:01	36.856	2015/6/13 19:36	37.213	15/06/13 19:18:01	37.298	2015/6/15 2:37	37.501	2015/6/15 2:39	36.564	2015/6/15 2:25	36.833	2015/6/15 2:40	36.596	15/06/15 2:36:01	36.372	14/06/16 0:07:01	36.519	14/06/16 0:22:01	36.352	2020/8/12 22:03	36.312	2020/8/12 22:07	36.562	2020/7/6 17:38	36.625	2020/6/29 21:02	37.438	2020/6/29 21:09	36.875	2020/7/2 16:32	36.938	2020/7/2 16:17	36.375	2020/7/2 16:43	36.25	2020/10/26 20:11	36.562	2020/10/26 22:38	32.375	2020/10/26 20:13	36.438	2020/10/26 20:11	34.062
15/06/15 4:01:01	35.588	15/06/15 4:07:01	36.721	2015/6/15 4:13	36.726	15/06/15 3:57:01	36.794	2015/6/13 21:06	37.338	15/06/13 20:48:01	37.049	2015/6/15 4:07	37.127	2015/6/15 4:09	36.751	2015/6/15 3:55	36.459	2015/6/15 4:10	36.846	15/06/15 4:06:01	36.31	14/06/16 1:37:01	36.706	14/06/16 1:52:01	35.978	2020/8/12 23:33	36.688	2020/8/12 23:37	36.125	2020/7/6 19:08	36.75	2020/6/29 22:32	36.938	2020/6/29 22:39	37.188	2020/7/2 18:02	36.688	2020/7/2 17:47	36.875	2020/7/2 18:13	36.5	2020/10/26 21:41	37.25	2020/10/27 0:08	32	2020/10/26 21:43	37.062	2020/10/26 21:41	34.062
15/06/15 5:31:01	35.65	15/06/15 5:37:01	36.471	2015/6/15 5:43	36.351	15/06/15 5:27:01	37.106	2015/6/13 22:36	37.338	15/06/13 22:18:01	37.174	2015/6/15 5:37	36.067	2015/6/15 5:39	36.751	2015/6/15 5:25	36.085	2015/6/15 5:40	36.347	15/06/15 5:36:01	35.81	14/06/16 3:07:01	36.955	14/06/16 3:22:01	36.538	2020/8/13 1:03	36.562	2020/8/13 1:07	36.625	2020/7/6 20:38	37.188	2020/6/30 0:02	37.062	2020/6/30 0:09	37.312	2020/7/2 19:32	37.062	2020/7/2 19:17	37.438	2020/7/2 19:43	36.875	2020/10/26 23:11	36.312	2020/10/27 1:38	33.938	2020/10/26 23:13	36.75	2020/10/26 23:11	33.188
15/06/15 7:01:01	35.525	15/06/15 7:07:01	35.972	2015/6/15 7:13	36.601	15/06/15 6:57:01	36.669	2015/6/14 0:06	37.711	15/06/13 23:48:01	37.423	2015/6/15 7:07	36.13	2015/6/15 7:09	36.127	2015/6/15 6:55	35.773	2015/6/15 7:10	36.284	15/06/15 7:06:01	35.186	14/06/16 4:37:01	37.143	14/06/16 4:52:01	36.227	2020/8/13 2:33	36.938	2020/8/13 2:37	35.875	2020/7/6 22:08	37.188	2020/6/30 1:32	36.875	2020/6/30 1:39	37.5	2020/7/2 21:02	38.375	2020/7/2 20:47	37.062	2020/7/2 21:13	37.375	2020/10/27 0:41	36.188	2020/10/27 3:08	31.562	2020/10/27 0:43	36.375	2020/10/27 0:41	33.75
15/06/15 8:31:01	35.588	15/06/15 8:37:01	35.723	2015/6/15 8:43	36.601	15/06/15 8:27:01	36.669	2015/6/14 1:36	37.836	15/06/14 1:18:01	38.171	2015/6/15 8:37	36.441	2015/6/15 8:39	35.503	2015/6/15 8:25	35.399	2015/6/15 8:40	36.16	15/06/15 8:36:01	35.498	14/06/16 6:07:01	36.581	14/06/16 6:22:01	35.541	2020/8/13 4:03	36.562	2020/8/13 4:07	35.938	2020/7/6 23:38	36.438	2020/6/30 3:02	36.938	2020/6/30 3:09	37.062	2020/7/2 22:32	37.125	2020/7/2 22:17	36.75	2020/7/2 22:43	37.562	2020/10/27 2:11	36.5	2020/10/27 4:38	32.125	2020/10/27 2:13	36.625	2020/10/27 2:11	33.812
15/06/15 10:01:01	35.401	15/06/15 10:07:01	35.099	2015/6/15 10:13	35.914	15/06/15 9:57:01	36.295	2015/6/14 3:06	37.524	15/06/14 2:48:01	38.046	2015/6/15 10:07	36.005	2015/6/15 10:09	35.503	2015/6/15 9:55	36.085	2015/6/15 10:10	35.848	15/06/15 10:06:01	36.122	14/06/16 7:37:01	35.583	14/06/16 7:52:01	35.229	2020/8/13 5:33	35.25	2020/8/13 5:37	36.438	2020/7/7 1:08	37.375	2020/6/30 4:32	36.875	2020/6/30 4:39	36.375	2020/7/3 0:02	37.312	2020/7/2 23:47	36.875	2020/7/3 0:13	37.062	2020/10/27 3:41	37.188	2020/10/27 6:08	32.062	2020/10/27 3:43	36.688	2020/10/27 3:41	34.25
15/06/15 11:31:01	34.965	15/06/15 11:37:01	35.348	2015/6/15 11:43	36.289	15/06/15 11:27:01	35.608	2015/6/14 4:36	37.773	15/06/14 4:18:01	37.922	2015/6/15 11:37	36.005	2015/6/15 11:39	35.628	2015/6/15 11:25	35.773	2015/6/15 11:40	35.785	15/06/15 11:36:01	35.311	14/06/16 9:07:01	35.708	14/06/16 9:22:01	35.666	2020/8/13 7:03	35.625	2020/8/13 7:07	36.312	2020/7/7 2:38	36.5	2020/6/30 6:02	36.375	2020/6/30 6:09	36.688	2020/7/3 1:32	37.375	2020/7/3 1:17	37.062	2020/7/3 1:43	37.188	2020/10/27 5:11	37	2020/10/27 7:38	32.562	2020/10/27 5:13	37.188	2020/10/27 5:11	33.938
15/06/15 13:01:01	35.338	15/06/15 13:07:01	35.723	2015/6/15 13:13	36.226	15/06/15 12:57:01	36.108	2015/6/14 6:06	37.649	15/06/14 5:48:01	37.61	2015/6/15 13:07	36.067	2015/6/15 13:09	36.065	2015/6/15 12:55	35.648	2015/6/15 13:10	36.659	15/06/15 13:06:01	35.748	14/06/16 10:37:01	35.958	14/06/16 10:52:01	35.853	2020/8/13 8:33	36.188	2020/8/13 8:37	35.312	2020/7/7 4:08	38.562	2020/6/30 7:32	36.438	2020/6/30 7:39	36.25	2020/7/3 3:02	37.125	2020/7/3 2:47	36.375	2020/7/3 3:13	37.125	2020/10/27 6:41	37.188	2020/10/27 9:08	33.25	2020/10/27 6:43	36.188	2020/10/27 6:41	34.062
15/06/15 14:31:01	35.525	15/06/15 14:37:01	35.91	2015/6/15 14:43	36.539	15/06/15 14:27:01	36.232	2015/6/14 7:36	37.462	15/06/14 7:18:01	37.236	2015/6/15 14:37	36.254	2015/6/15 14:39	35.878	2015/6/15 14:25	36.396	2015/6/15 14:40	35.848	15/06/15 14:36:01	35.498	14/06/16 12:07:01	36.768	14/06/16 12:22:01	35.791	2020/8/13 10:03	35.312	2020/8/13 10:07	35.812	2020/7/7 5:38	36.312	2020/6/30 9:02	36.75	2020/6/30 9:09	36.75	2020/7/3 4:32	36	2020/7/3 4:17	37.875	2020/7/3 4:43	36.688	2020/10/27 8:11	35.75	2020/10/27 10:38	33.938	2020/10/27 8:13	36.125	2020/10/27 8:11	33.188
15/06/15 16:01:01	36.024	15/06/15 16:07:01	36.284	2015/6/15 16:13	36.789	15/06/15 15:57:01	36.669	2015/6/14 9:06	37.275	15/06/14 8:48:01	37.111	2015/6/15 16:07	37.127	2015/6/15 16:09	35.691	2015/6/15 15:55	36.209	2015/6/15 16:10	36.16	15/06/15 16:06:01	35.685	14/06/16 13:37:01	35.833	14/06/16 13:52:01	36.227	2020/8/13 11:33	36.5	2020/8/13 11:37	37.062	2020/7/7 7:08	36.812	2020/6/30 10:32	36.562	2020/6/30 10:39	36.875	2020/7/3 6:02	37.125	2020/7/3 5:47	36.438	2020/7/3 6:13	37.062	2020/10/27 9:41	36.312	2020/10/27 12:08	32.875	2020/10/27 9:43	35.375	2020/10/27 9:41	33.5
15/06/15 17:31:01	35.837	15/06/15 17:37:01	35.723	2015/6/15 17:43	36.726	15/06/15 17:27:01	36.232	2015/6/14 10:36	37.026	15/06/14 10:18:01	37.361	2015/6/15 17:37	36.317	2015/6/15 17:39	36.002	2015/6/15 17:25	35.773	2015/6/15 17:40	36.097	15/06/15 17:36:01	36.122	14/06/16 15:07:01	36.394	14/06/16 15:22:01	35.728	2020/8/13 13:03	35.625	2020/8/13 13:07	35.812	2020/7/7 8:38	36.625	2020/6/30 12:02	35.75	2020/6/30 12:09	36.375	2020/7/3 7:32	36.812	2020/7/3 7:17	36.812	2020/7/3 7:43	36.312	2020/10/27 11:11	34.688	2020/10/27 13:38	32.938	2020/10/27 11:13	35.5	2020/10/27 11:11	33.688
15/06/15 19:01:01	35.588	15/06/15 19:07:01	35.66	2015/6/15 19:13	36.851	15/06/15 18:57:01	36.544	2015/6/14 12:06	37.026	15/06/14 11:48:01	37.423	2015/6/15 19:07	37.064	2015/6/15 19:09	36.002	2015/6/15 18:55	35.648	2015/6/15 19:10	36.16	15/06/15 19:06:01	36.372	14/06/16 16:37:01	36.644	14/06/16 16:52:01	35.541	2020/8/13 14:33	35.938	2020/8/13 14:37	36.25	2020/7/7 10:08	36.375	2020/6/30 13:32	35.5	2020/6/30 13:39	36.5	2020/7/3 9:02	36.438	2020/7/3 8:47	36.125	2020/7/3 9:13	36.438	2020/10/27 12:41	36.188	2020/10/27 15:08	33.312	2020/10/27 12:43	35.562	2020/10/27 12:41	33.5
15/06/15 20:31:01	36.398	15/06/15 20:37:01	36.783	2015/6/15 20:43	36.976	15/06/15 20:27:01	36.794	2015/6/14 13:36	36.964	15/06/14 13:18:01	37.111	2015/6/15 20:37	36.753	2015/6/15 20:39	36.439	2015/6/15 20:25	35.898	2015/6/15 20:40	36.534	15/06/15 20:36:01	36.497	14/06/16 18:07:01	36.082	14/06/16 18:22:01	36.476	2020/8/13 16:03	35.438	2020/8/13 16:07	35.812	2020/7/7 11:38	36.938	2020/6/30 15:02	36.125	2020/6/30 15:09	35.062	2020/7/3 10:32	37	2020/7/3 10:17	36.875	2020/7/3 10:43	36.312	2020/10/27 14:11	35.438	2020/10/27 16:38	32.562	2020/10/27 14:13	36.188	2020/10/27 14:11	33.812
15/06/15 22:01:01	36.834	15/06/15 22:07:01	36.222	2015/6/15 22:13	36.414	15/06/15 21:57:01	36.357	2015/6/14 15:06	36.653	15/06/14 14:48:01	37.111	2015/6/15 22:07	38.061	2015/6/15 22:09	36.314	2015/6/15 21:55	35.898	2015/6/15 22:10	36.721	15/06/15 22:06:01	36.31	14/06/16 19:37:01	36.332	14/06/16 19:52:01	36.538	2020/8/13 17:33	35.812	2020/8/13 17:37	36.188	2020/7/7 13:08	36.312	2020/6/30 16:32	35.75	2020/6/30 16:39	36.625	2020/7/3 12:02	36.25	2020/7/3 11:47	36.5	2020/7/3 12:13	36.438	2020/10/27 15:41	35.25	2020/10/27 18:08	34.188	2020/10/27 15:43	36.312	2020/10/27 15:41	33.75
15/06/15 23:31:01	36.584	15/06/15 23:37:01	35.91	2015/6/15 23:43	36.539	15/06/15 23:27:01	36.482	2015/6/14 16:36	37.026	15/06/14 16:18:01	37.423	2015/6/15 23:37	37.251	2015/6/15 23:39	36.564	2015/6/15 23:25	36.147	2015/6/15 23:40	36.284	15/06/15 23:36:01	36.872	14/06/16 21:07:01	36.831	14/06/16 21:22:01	36.04	2020/8/13 19:03	35.75	2020/8/13 19:07	36.438	2020/7/7 14:38	36.125	2020/6/30 18:02	36.688	2020/6/30 18:09	36.562	2020/7/3 13:32	36.125	2020/7/3 13:17	36.375	2020/7/3 13:43	36.688	2020/10/27 17:11	35.938	2020/10/27 19:38	34.25	2020/10/27 17:13	36.188	2020/10/27 17:11	33.938
15/06/16 1:01:01	36.709	15/06/16 1:07:01	36.409	2015/6/16 1:13	37.226	15/06/16 0:57:01	36.357	2015/6/14 18:06	37.088	15/06/14 17:48:01	36.862	2015/6/16 1:07	37.127	2015/6/16 1:09	36.751	2015/6/16 0:55	36.708	2015/6/16 1:10	36.284	15/06/16 1:06:01	36.559	14/06/16 22:37:01	36.893	14/06/16 22:52:01	35.978	2020/8/13 20:33	36.375	2020/8/13 20:37	36.688	2020/7/7 16:08	36.375	2020/6/30 19:32	36.688	2020/6/30 19:39	37.875	2020/7/3 15:02	36.75	2020/7/3 14:47	36.188	2020/7/3 15:13	36.812	2020/10/27 18:41	35.5	2020/10/27 21:08	32.25	2020/10/27 18:43	36.188	2020/10/27 18:41	34
15/06/16 2:31:01	36.522	15/06/16 2:37:01	36.97	2015/6/16 2:43	36.913	15/06/16 2:27:01	36.17	2015/6/14 19:36	36.964	15/06/14 19:18:01	37.485	2015/6/16 2:37	37.064	2015/6/16 2:39	36.564	2015/6/16 2:25	36.334	2015/6/16 2:40	36.721	15/06/16 2:36:01	36.622	14/06/17 0:07:01	36.581	14/06/17 0:22:01	36.912	2020/8/13 22:03	36.562	2020/8/13 22:07	35.875	2020/7/7 17:38	36.5	2020/6/30 21:02	36.688	2020/6/30 21:09	36.875	2020/7/3 16:32	36.438	2020/7/3 16:17	36.688	2020/7/3 16:43	36.562	2020/10/27 20:11	35.938	2020/10/27 22:38	33.625	2020/10/27 20:13	36.812	2020/10/27 20:11	33.625
15/06/16 4:01:01	36.584	15/06/16 4:07:01	36.159	2015/6/16 4:13	36.664	15/06/16 3:57:01	35.983	2015/6/14 21:06	36.715	15/06/14 20:48:01	37.361	2015/6/16 4:07	36.753	2015/6/16 4:09	37.437	2015/6/16 3:55	36.147	2015/6/16 4:10	36.472	15/06/16 4:06:01	36.497	14/06/17 1:37:01	36.457	14/06/17 1:52:01	36.725	2020/8/13 23:33	36.062	2020/8/13 23:37	36.5	2020/7/7 19:08	36.688	2020/6/30 22:32	36.875	2020/6/30 22:39	36.25	2020/7/3 18:02	35.75	2020/7/3 17:47	36.5	2020/7/3 18:13	36.688	2020/10/27 21:41	36.812	2020/10/28 0:08	32.188	2020/10/27 21:43	36.688	2020/10/27 21:41	33.812
15/06/16 5:31:01	36.647	15/06/16 5:37:01	36.658	2015/6/16 5:43	36.664	15/06/16 5:27:01	36.607	2015/6/14 22:36	36.777	15/06/14 22:18:01	37.298	2015/6/16 5:37	36.69	2015/6/16 5:39	36.626	2015/6/16 5:25	36.521	2015/6/16 5:40	36.409	15/06/16 5:36:01	36.372	14/06/17 3:07:01	36.768	14/06/17 3:22:01	35.915	2020/8/14 1:03	36.375	2020/8/14 1:07	35.75	2020/7/7 20:38	36.812	2020/7/1 0:02	36.875	2020/7/1 0:09	37.5	2020/7/3 19:32	36.688	2020/7/3 19:17	37.375	2020/7/3 19:43	36.312	2020/10/27 23:11	36.688	2020/10/28 1:38	30.625	2020/10/27 23:13	36.75	2020/10/27 23:11	33.75
15/06/16 7:01:01	36.522	15/06/16 7:07:01	36.471	2015/6/16 7:13	36.164	15/06/16 6:57:01	36.17	2015/6/15 0:06	37.338	15/06/14 23:48:01	37.859	2015/6/16 7:07	35.756	2015/6/16 7:09	36.252	2015/6/16 6:55	36.77	2015/6/16 7:10	35.598	15/06/16 7:06:01	36.559	14/06/17 4:37:01	37.08	14/06/17 4:52:01	36.227	2020/8/14 2:33	35.938	2020/8/14 2:37	36.25	2020/7/7 22:08	37.562	2020/7/1 1:32	37.125	2020/7/1 1:39	37.438	2020/7/3 21:02	37.062	2020/7/3 20:47	37.438	2020/7/3 21:13	37.125	2020/10/28 0:41	37.375	2020/10/28 3:08	33.438	2020/10/28 0:43	37.125	2020/10/28 0:41	34.312
15/06/16 8:31:01	36.086	15/06/16 8:37:01	35.286	2015/6/16 8:43	36.289	15/06/16 8:27:01	35.733	2015/6/15 1:36	37.649	15/06/15 1:18:01	38.046	2015/6/16 8:37	36.005	2015/6/16 8:39	35.691	2015/6/16 8:25	34.963	2015/6/16 8:40	35.66	15/06/16 8:36:01	35.311	14/06/17 6:07:01	36.02	14/06/17 6:22:01	35.853	2020/8/14 4:03	36.688	2020/8/14 4:07	35.188	2020/7/7 23:38	36.25	2020/7/1 3:02	36.875	2020/7/1 3:09	36.312	2020/7/3 22:32	37.062	2020/7/3 22:17	37.5	2020/7/3 22:43	37.438	2020/10/28 2:11	37.188	2020/10/28 4:38	33.438	2020/10/28 2:13	36.75	2020/10/28 2:11	34.562
15/06/16 10:01:01	35.961	15/06/16 10:07:01	36.347	2015/6/16 10:13	36.976	15/06/16 9:57:01	36.232	2015/6/15 3:06	37.773	15/06/15 2:48:01	37.672	2015/6/16 10:07	37.064	2015/6/16 10:09	35.94	2015/6/16 9:55	34.9	2015/6/16 10:10	35.224	15/06/16 10:06:01	35.623	14/06/17 7:37:01	36.955	14/06/17 7:52:01	35.354	2020/8/14 5:33	36.312	2020/8/14 5:37	35.875	2020/7/8 1:08	37	2020/7/1 4:32	36.75	2020/7/1 4:39	36.75	2020/7/4 0:02	37	2020/7/3 23:47	37.062	2020/7/4 0:13	37.312	2020/10/28 3:41	37	2020/10/28 6:08	33.312	2020/10/28 3:43	37.062	2020/10/28 3:41	34.375
15/06/16 11:31:01	36.211	15/06/16 11:37:01	35.286	2015/6/16 11:43	36.289	15/06/16 11:27:01	35.608	2015/6/15 4:36	37.587	15/06/15 4:18:01	37.797	2015/6/16 11:37	36.13	2015/6/16 11:39	35.815	2015/6/16 11:25	35.15	2015/6/16 11:40	35.224	15/06/16 11:36:01	35.56	14/06/17 9:07:01	36.768	14/06/17 9:22:01	36.601	2020/8/14 7:03	36.188	2020/8/14 7:07	35.5	2020/7/8 2:38	37	2020/7/1 6:02	37.062	2020/7/1 6:09	36.25	2020/7/4 1:32	37.125	2020/7/4 1:17	37.875	2020/7/4 1:43	37.438	2020/10/28 5:11	36.625	2020/10/28 7:38	32.75	2020/10/28 5:13	37.188	2020/10/28 5:11	33.375
15/06/16 13:01:01	36.46	15/06/16 13:07:01	35.972	2015/6/16 13:13	35.727	15/06/16 12:57:01	36.794	2015/6/15 6:06	37.649	15/06/15 5:48:01	37.672	2015/6/16 13:07	36.192	2015/6/16 13:09	36.19	2015/6/16 12:55	35.835	2015/6/16 13:10	35.723	15/06/16 13:06:01	35.623	14/06/17 10:37:01	36.955	14/06/17 10:52:01	36.165	2020/8/14 8:33	35	2020/8/14 8:37	36.25	2020/7/8 4:08	37.75	2020/7/1 7:32	35.688	2020/7/1 7:39	35.062	2020/7/4 3:02	35.812	2020/7/4 2:47	37	2020/7/4 3:13	36.875	2020/10/28 6:41	37.062	2020/10/28 9:08	33.75	2020/10/28 6:43	36	2020/10/28 6:41	33.438
15/06/16 14:31:01	35.588	15/06/16 14:37:01	35.473	2015/6/16 14:43	36.414	15/06/16 14:27:01	36.482	2015/6/15 7:36	37.462	15/06/15 7:18:01	37.236	2015/6/16 14:37	36.317	2015/6/16 14:39	35.94	2015/6/16 14:25	35.15	2015/6/16 14:40	35.785	15/06/16 14:36:01	35.685	14/06/17 12:07:01	36.207	14/06/17 12:22:01	36.476	2020/8/14 10:03	36.25	2020/8/14 10:07	35.75	2020/7/8 5:38	37.125	2020/7/1 9:02	35.812	2020/7/1 9:09	35.125	2020/7/4 4:32	37.562	2020/7/4 4:17	36.938	2020/7/4 4:43	37.312	2020/10/28 8:11	36.812	2020/10/28 10:38	33.562	2020/10/28 8:13	36.625	2020/10/28 8:11	33
15/06/16 16:01:01	36.273	15/06/16 16:07:01	35.598	2015/6/16 16:13	36.414	15/06/16 15:57:01	35.858	2015/6/15 9:06	37.275	15/06/15 8:48:01	37.423	2015/6/16 16:07	36.815	2015/6/16 16:09	36.065	2015/6/16 15:55	35.337	2015/6/16 16:10	35.91	15/06/16 16:06:01	35.436	14/06/17 13:37:01	36.082	14/06/17 13:52:01	36.102	2020/8/14 11:33	35.5	2020/8/14 11:37	36.312	2020/7/8 7:08	35.938	2020/7/1 10:32	35.812	2020/7/1 10:39	35.875	2020/7/4 6:02	36.938	2020/7/4 5:47	37.188	2020/7/4 6:13	36.938	2020/10/28 9:41	36.125	2020/10/28 12:08	33.562	2020/10/28 9:43	35.25	2020/10/28 9:41	32.875
15/06/16 17:31:01	36.086	15/06/16 17:37:01	35.66	2015/6/16 17:43	36.226	15/06/16 17:27:01	35.608	2015/6/15 10:36	37.836	15/06/15 10:18:01	37.922	2015/6/16 17:37	36.13	2015/6/16 17:39	36.688	2015/6/16 17:25	35.15	2015/6/16 17:40	35.785	15/06/16 17:36:01	35.498	14/06/17 15:07:01	36.269	14/06/17 15:22:01	35.728	2020/8/14 13:03	36.312	2020/8/14 13:07	35.688	2020/7/8 8:38	36.75	2020/7/1 12:02	36.562	2020/7/1 12:09	34.938	2020/7/4 7:32	36.312	2020/7/4 7:17	36.75	2020/7/4 7:43	36.25	2020/10/28 11:11	35.688	2020/10/28 13:38	33.438	2020/10/28 11:13	35.125	2020/10/28 11:11	33.625
15/06/16 19:01:01	36.024	15/06/16 19:07:01	35.91	2015/6/16 19:13	36.601	15/06/16 18:57:01	36.108	2015/6/15 12:06	36.902	15/06/15 11:48:01	37.174	2015/6/16 19:07	37.064	2015/6/16 19:09	36.314	2015/6/16 18:55	35.524	2015/6/16 19:10	35.723	15/06/16 19:06:01	35.873	14/06/17 16:37:01	36.457	14/06/17 16:52:01	36.601	2020/8/14 14:33	35.625	2020/8/14 14:37	36.25	2020/7/8 10:08	36.688	2020/7/1 13:32	35.688	2020/7/1 13:39	35.562	2020/7/4 9:02	37	2020/7/4 8:47	36	2020/7/4 9:13	36.25	2020/10/28 12:41	36	2020/10/28 15:08	33.625	2020/10/28 12:43	35.562	2020/10/28 12:41	33.312
15/06/16 20:31:01	36.647	15/06/16 20:37:01	36.222	2015/6/16 20:43	35.477	15/06/16 20:27:01	36.482	2015/6/15 13:36	36.777	15/06/15 13:18:01	37.236	2015/6/16 20:37	36.94	2015/6/16 20:39	36.751	2015/6/16 20:25	35.586	2015/6/16 20:40	36.347	15/06/16 20:36:01	36.247	14/06/17 18:07:01	36.394	14/06/17 18:22:01	36.04	2020/8/14 16:03	35.625	2020/8/14 16:07	36.062	2020/7/8 11:38	35.812	2020/7/1 15:02	36.062	2020/7/1 15:09	34.875	2020/7/4 10:32	36.375	2020/7/4 10:17	36.375	2020/7/4 10:43	36.438	2020/10/28 14:11	35.938	2020/10/28 16:38	33.125	2020/10/28 14:13	35.375	2020/10/28 14:11	33.875
15/06/16 22:01:01	36.398	15/06/16 22:07:01	35.785	2015/6/16 22:13	36.601	15/06/16 21:57:01	36.856	2015/6/15 15:06	37.026	15/06/15 14:48:01	36.987	2015/6/16 22:07	36.94	2015/6/16 22:09	37.187	2015/6/16 21:55	36.521	2015/6/16 22:10	37.033	15/06/16 22:06:01	35.873	14/06/17 19:37:01	36.768	14/06/17 19:52:01	36.102	2020/8/14 17:33	36.062	2020/8/14 17:37	36.062	2020/7/8 13:08	36.25	2020/7/1 16:32	35.875	2020/7/1 16:39	35.125	2020/7/4 12:02	36	2020/7/4 11:47	36.75	2020/7/4 12:13	36.25	2020/10/28 15:41	36.188	2020/10/28 18:08	34.188	2020/10/28 15:43	35.938	2020/10/28 15:41	33.375
15/06/16 23:31:01	36.273	15/06/16 23:37:01	36.035	2015/6/16 23:43	36.164	15/06/16 23:27:01	35.858	2015/6/15 16:36	37.213	15/06/15 16:18:01	37.298	2015/6/16 23:37	37.002	2015/6/16 23:39	36.876	2015/6/16 23:25	36.396	2015/6/16 23:40	36.534	15/06/16 23:36:01	36.809	14/06/17 21:07:01	36.457	14/06/17 21:22:01	36.85	2020/8/14 19:03	36	2020/8/14 19:07	35.875	2020/7/8 14:38	35.938	2020/7/1 18:02	36.25	2020/7/1 18:09	35.312	2020/7/4 13:32	35.938	2020/7/4 13:17	36.125	2020/7/4 13:43	36.375	2020/10/28 17:11	36.25	2020/10/28 19:38	33.875	2020/10/28 17:13	35.625	2020/10/28 17:11	34
15/06/17 1:01:01	36.024	15/06/17 1:07:01	37.033	2015/6/17 1:13	36.726	15/06/17 0:57:01	36.607	2015/6/15 18:06	37.213	15/06/15 17:48:01	36.8	2015/6/17 1:07	36.753	2015/6/17 1:09	36.876	2015/6/17 0:55	35.648	2015/6/17 1:10	36.409	15/06/17 1:06:01	36.809	14/06/17 22:37:01	36.893	14/06/17 22:52:01	36.788	2020/8/14 20:33	36.125	2020/8/14 20:37	36.188	2020/7/8 16:08	35.75	2020/7/1 19:32	36.5	2020/7/1 19:39	35.812	2020/7/4 15:02	36.375	2020/7/4 14:47	36.562	2020/7/4 15:13	37	2020/10/28 18:41	35.375	2020/10/28 21:08	33.625	2020/10/28 18:43	36.438	2020/10/28 18:41	33
15/06/17 2:31:01	36.771	15/06/17 2:37:01	36.596	2015/6/17 2:43	36.476	15/06/17 2:27:01	36.482	2015/6/15 19:36	37.088	15/06/15 19:18:01	37.236	2015/6/17 2:37	37.812	2015/6/17 2:39	36.751	2015/6/17 2:25	36.396	2015/6/17 2:40	36.596	15/06/17 2:36:01	36.31	14/06/18 0:07:01	36.519	14/06/18 0:22:01	36.289	2020/8/14 22:03	36.438	2020/8/14 22:07	36.125	2020/7/8 17:38	36.062	2020/7/1 21:02	36.75	2020/7/1 21:09	35.625	2020/7/4 16:32	36.062	2020/7/4 16:17	36.562	2020/7/4 16:43	36.688	2020/10/28 20:11	35.938	2020/10/28 22:38	33.312	2020/10/28 20:13	36.188	2020/10/28 20:11	33.688
15/06/17 4:01:01	36.273	15/06/17 4:07:01	36.159	2015/6/17 4:13	36.726	15/06/17 3:57:01	37.168	2015/6/15 21:06	37.088	15/06/15 20:48:01	37.111	2015/6/17 4:07	36.504	2015/6/17 4:09	36.813	2015/6/17 3:55	36.209	2015/6/17 4:10	36.846	15/06/17 4:06:01	36.622	14/06/18 1:37:01	37.08	14/06/18 1:52:01	36.538	2020/8/14 23:33	35.5	2020/8/14 23:37	36.375	2020/7/8 19:08	36.875	2020/7/1 22:32	36.438	2020/7/1 22:39	36.25	2020/7/4 18:02	36	2020/7/4 17:47	36.75	2020/7/4 18:13	36.625	2020/10/28 21:41	36.562	2020/10/29 0:08	33.062	2020/10/28 21:43	36.812	2020/10/28 21:41	33.938
15/06/17 5:31:01	36.211	15/06/17 5:37:01	36.596	2015/6/17 5:43	36.851	15/06/17 5:27:01	36.544	2015/6/15 22:36	37.338	15/06/15 22:18:01	37.111	2015/6/17 5:37	36.379	2015/6/17 5:39	36.564	2015/6/17 5:25	36.77	2015/6/17 5:40	36.222	15/06/17 5:36:01	36.435	14/06/18 3:07:01	37.08	14/06/18 3:22:01	36.725	2020/8/15 1:03	36.75	2020/8/15 1:07	36.062	2020/7/8 20:38	36.25	2020/7/2 0:02	36.812	2020/7/2 0:09	35.188	2020/7/4 19:32	36.5	2020/7/4 19:17	37.062	2020/7/4 19:43	36.812	2020/10/28 23:11	36.375	2020/10/29 1:38	32.5	2020/10/28 23:13	36.125	2020/10/28 23:11	33.625
15/06/17 7:01:01	36.335	15/06/17 7:07:01	36.097	2015/6/17 7:13	36.601	15/06/17 6:57:01	36.482	2015/6/16 0:06	37.4	15/06/15 23:48:01	37.797	2015/6/17 7:07	35.818	2015/6/17 7:09	36.377	2015/6/17 6:55	35.461	2015/6/17 7:10	35.66	15/06/17 7:06:01	35.373	14/06/18 4:37:01	37.018	14/06/18 4:52:01	36.725	2020/8/15 2:33	35.625	2020/8/15 2:37	36.562	2020/7/8 22:08	36.562	2020/7/2 1:32	36.375	2020/7/2 1:39	35	2020/7/4 21:02	37.562	2020/7/4 20:47	37.375	2020/7/4 21:13	37.625	2020/10/29 0:41	36.938	2020/10/29 3:08	32.5	2020/10/29 0:43	36.438	2020/10/29 0:41	33.688
15/06/17 8:31:01	35.837	15/06/17 8:37:01	36.035	2015/6/17 8:43	36.476	15/06/17 8:27:01	36.607	2015/6/16 1:36	38.334	15/06/16 1:18:01	38.358	2015/6/17 8:37	36.005	2015/6/17 8:39	36.252	2015/6/17 8:25	35.15	2015/6/17 8:40	35.91	15/06/17 8:36:01	36.497	14/06/18 6:07:01	36.644	14/06/18 6:22:01	36.165	2020/8/15 4:03	36.562	2020/8/15 4:07	35.75	2020/7/8 23:38	36	2020/7/2 3:02	36.75	2020/7/2 3:09	34.688	2020/7/4 22:32	36.438	2020/7/4 22:17	37.25	2020/7/4 22:43	37.5	2020/10/29 2:11	36.688	2020/10/29 4:38	32.5	2020/10/29 2:13	36.5	2020/10/29 2:11	34.125
15/06/17 10:01:01	35.214	15/06/17 10:07:01	35.598	2015/6/17 10:13	36.226	15/06/17 9:57:01	36.108	2015/6/16 3:06	38.209	15/06/16 2:48:01	38.358	2015/6/17 10:07	36.13	2015/6/17 10:09	36.065	2015/6/17 9:55	35.96	2015/6/17 10:10	35.972	15/06/17 10:06:01	34.811	14/06/18 7:37:01	36.02	14/06/18 7:52:01	36.912	2020/8/15 5:33	37.062	2020/8/15 5:37	35.688	2020/7/9 1:08	36.312	2020/7/2 4:32	36.5	2020/7/2 4:39	36.5	2020/7/5 0:02	37.375	2020/7/4 23:47	37	2020/7/5 0:13	37.062	2020/10/29 3:41	36.562	2020/10/29 6:08	31.625	2020/10/29 3:43	36.812	2020/10/29 3:41	33.875
15/06/17 11:31:01	35.588	15/06/17 11:37:01	35.66	2015/6/17 11:43	36.351	15/06/17 11:27:01	36.108	2015/6/16 4:36	38.147	15/06/16 4:18:01	38.295	2015/6/17 11:37	36.317	2015/6/17 11:39	35.94	2015/6/17 11:25	35.15	2015/6/17 11:40	35.66	15/06/17 11:36:01	35.311	14/06/18 9:07:01	35.895	14/06/18 9:22:01	36.352	2020/8/15 7:03	35.062	2020/8/15 7:07	35.812	2020/7/9 2:38	37.25	2020/7/2 6:02	36.625	2020/7/2 6:09	35.375	2020/7/5 1:32	36.938	2020/7/5 1:17	38.312	2020/7/5 1:43	37.5	2020/10/29 5:11	36.5	2020/10/29 7:38	32.938	2020/10/29 5:13	37.062	2020/10/29 5:11	34.125
15/06/17 13:01:01	35.588	15/06/17 13:07:01	34.974	2015/6/17 13:13	35.977	15/06/17 12:57:01	35.671	2015/6/16 6:06	37.898	15/06/16 5:48:01	38.358	2015/6/17 13:07	37.002	2015/6/17 13:09	36.314	2015/6/17 12:55	35.212	2015/6/17 13:10	35.161	15/06/17 13:06:01	35.061	14/06/18 10:37:01	36.457	14/06/18 10:52:01	36.414	2020/8/15 8:33	35.25	2020/8/15 8:37	36	2020/7/9 4:08	36.062	2020/7/2 7:32	36.5	2020/7/2 7:39	36	2020/7/5 3:02	37.25	2020/7/5 2:47	36.938	2020/7/5 3:13	37.5	2020/10/29 6:41	36.875	2020/10/29 9:08	34.188	2020/10/29 6:43	37	2020/10/29 6:41	33.625
15/06/17 14:31:01	35.775	15/06/17 14:37:01	36.159	2015/6/17 14:43	36.226	15/06/17 14:27:01	35.858	2015/6/16 7:36	38.147	15/06/16 7:18:01	38.482	2015/6/17 14:37	36.441	2015/6/17 14:39	35.878	2015/6/17 14:25	35.648	2015/6/17 14:40	35.723	15/06/17 14:36:01	35.56	14/06/18 12:07:01	36.207	14/06/18 12:22:01	36.227	2020/8/15 10:03	35.25	2020/8/15 10:07	36.312	2020/7/9 5:38	37	2020/7/2 9:02	35.688	2020/7/2 9:09	36.062	2020/7/5 4:32	37.25	2020/7/5 4:17	37.938	2020/7/5 4:43	37.375	2020/10/29 8:11	36.562	2020/10/29 10:38	34.125	2020/10/29 8:13	35.562	2020/10/29 8:11	33.812
15/06/17 16:01:01	35.712	15/06/17 16:07:01	35.473	2015/6/17 16:13	36.164	15/06/17 15:57:01	35.733	2015/6/16 9:06	37.524	15/06/16 8:48:01	37.735	2015/6/17 16:07	36.94	2015/6/17 16:09	35.878	2015/6/17 15:55	35.337	2015/6/17 16:10	35.536	15/06/17 16:06:01	35.623	14/06/18 13:37:01	36.644	14/06/18 13:52:01	36.165	2020/8/15 11:33	35.312	2020/8/15 11:37	35.875	2020/7/9 7:08	36	2020/7/2 10:32	37.062	2020/7/2 10:39	38.188	2020/7/5 6:02	36.875	2020/7/5 5:47	36.875	2020/7/5 6:13	36.812	2020/10/29 9:41	36.312	2020/10/29 12:08	32.438	2020/10/29 9:43	35.438	2020/10/29 9:41	33.625
15/06/17 17:31:01	35.525	15/06/17 17:37:01	35.535	2015/6/17 17:43	36.539	15/06/17 17:27:01	35.796	2015/6/16 10:36	37.088	15/06/16 10:18:01	37.298	2015/6/17 17:37	36.254	2015/6/17 17:39	36.501	2015/6/17 17:25	35.461	2015/6/17 17:40	35.785	15/06/17 17:36:01	36.185	14/06/18 15:07:01	36.207	14/06/18 15:22:01	36.289	2020/8/15 13:03	35.875	2020/8/15 13:07	36.875	2020/7/9 8:38	35.625	2020/7/2 12:02	36.438	2020/7/2 12:09	36.875	2020/7/5 7:32	37	2020/7/5 7:17	36.875	2020/7/5 7:43	36.625	2020/10/29 11:11	36.062	2020/10/29 13:38	32.125	2020/10/29 11:13	35.812	2020/10/29 11:11	33.688
15/06/17 19:01:01	36.273	15/06/17 19:07:01	35.847	2015/6/17 19:13	35.727	15/06/17 18:57:01	35.92	2015/6/16 12:06	37.026	15/06/16 11:48:01	36.8	2015/6/17 19:07	36.504	2015/6/17 19:09	36.751	2015/6/17 18:55	35.648	2015/6/17 19:10	35.66	15/06/17 19:06:01	36.06	14/06/18 16:37:01	36.082	14/06/18 16:52:01	36.352	2020/8/15 14:33	35.688	2020/8/15 14:37	36	2020/7/9 10:08	35.875	2020/7/2 13:32	36.438	2020/7/2 13:39	36.688	2020/7/5 9:02	36.812	2020/7/5 8:47	36.625	2020/7/5 9:13	36.312	2020/10/29 12:41	36.875	2020/10/29 15:08	33.938	2020/10/29 12:43	36.312	2020/10/29 12:41	34.062
15/06/17 20:31:01	36.398	15/06/17 20:37:01	35.723	2015/6/17 20:43	37.101	15/06/17 20:27:01	36.17	2015/6/16 13:36	37.088	15/06/16 13:18:01	37.361	2015/6/17 20:37	36.628	2015/6/17 20:39	36.626	2015/6/17 20:25	35.15	2015/6/17 20:40	35.785	15/06/17 20:36:01	35.998	14/06/18 18:07:01	36.581	14/06/18 18:22:01	36.227	2020/8/15 16:03	35.875	2020/8/15 16:07	35.812	2020/7/9 11:38	36.375	2020/7/2 15:02	36.375	2020/7/2 15:09	35.688	2020/7/5 10:32	36	2020/7/5 10:17	36.25	2020/7/5 10:43	36.312	2020/10/29 14:11	35.812	2020/10/29 16:38	33.688	2020/10/29 14:13	35.125	2020/10/29 14:11	32.312
15/06/17 22:01:01	36.273	15/06/17 22:07:01	35.473	2015/6/17 22:13	36.414	15/06/17 21:57:01	35.92	2015/6/16 15:06	37.213	15/06/16 14:48:01	37.548	2015/6/17 22:07	37.874	2015/6/17 22:09	36.938	2015/6/17 21:55	35.773	2015/6/17 22:10	36.409	15/06/17 22:06:01	35.935	14/06/18 19:37:01	36.644	14/06/18 19:52:01	36.788	2020/8/15 17:33	35.625	2020/8/15 17:37	36.438	2020/7/9 13:08	36.312	2020/7/2 16:32	36.5	2020/7/2 16:39	36.688	2020/7/5 12:02	36.125	2020/7/5 11:47	36.562	2020/7/5 12:13	36	2020/10/29 15:41	36.188	2020/10/29 18:08	33.812	2020/10/29 15:43	36.438	2020/10/29 15:41	34
15/06/17 23:31:01	36.086	15/06/17 23:37:01	36.471	2015/6/17 23:43	36.039	15/06/17 23:27:01	36.732	2015/6/16 16:36	37.213	15/06/16 16:18:01	37.298	2015/6/17 23:37	36.753	2015/6/17 23:39	36.688	2015/6/17 23:25	36.209	2015/6/17 23:40	36.659	15/06/17 23:36:01	36.684	14/06/18 21:07:01	37.267	14/06/18 21:22:01	36.85	2020/8/15 19:03	35.812	2020/8/15 19:07	35.75	2020/7/9 14:38	35.125	2020/7/2 18:02	36.125	2020/7/2 18:09	36.875	2020/7/5 13:32	36.125	2020/7/5 13:17	36.312	2020/7/5 13:43	36.438	2020/10/29 17:11	35.812	2020/10/29 19:38	32.75	2020/10/29 17:13	35.125	2020/10/29 17:11	32.875
15/06/18 1:01:01	35.961	15/06/18 1:07:01	35.91	2015/6/18 1:13	36.476	15/06/18 0:57:01	35.608	2015/6/16 18:06	37.151	15/06/16 17:48:01	37.735	2015/6/18 1:07	37.064	2015/6/18 1:09	37.187	2015/6/18 0:55	35.337	2015/6/18 1:10	36.347	15/06/18 1:06:01	36.684	14/06/18 22:37:01	37.267	14/06/18 22:52:01	36.725	2020/8/15 20:33	36.75	2020/8/15 20:37	36.688	2020/7/9 16:08	35.938	2020/7/2 19:32	36.688	2020/7/2 19:39	36.75	2020/7/5 15:02	36.5	2020/7/5 14:47	36.688	2020/7/5 15:13	36.562	2020/10/29 18:41	35.438	2020/10/29 21:08	33.5	2020/10/29 18:43	35.312	2020/10/29 18:41	35.062
15/06/18 2:31:01	37.207	15/06/18 2:37:01	36.159	2015/6/18 2:43	36.976	15/06/18 2:27:01	36.17	2015/6/16 19:36	37.275	15/06/16 19:18:01	37.672	2015/6/18 2:37	37.189	2015/6/18 2:39	37.25	2015/6/18 2:25	36.272	2015/6/18 2:40	35.785	15/06/18 2:36:01	36.747	14/06/19 0:07:01	37.392	14/06/19 0:22:01	36.663	2020/8/15 22:03	37.062	2020/8/15 22:07	36	2020/7/9 17:38	35.875	2020/7/2 21:02	36.938	2020/7/2 21:09	37.688	2020/7/5 16:32	36.438	2020/7/5 16:17	36.375	2020/7/5 16:43	36.438	2020/10/29 20:11	35.375	2020/10/29 22:38	33	2020/10/29 20:13	35.812	2020/10/29 20:11	34.125
15/06/18 4:01:01	36.398	15/06/18 4:07:01	36.347	2015/6/18 4:13	36.351	15/06/18 3:57:01	37.231	2015/6/16 21:06	37.4	15/06/16 20:48:01	37.236	2015/6/18 4:07	35.818	2015/6/18 4:09	36.501	2015/6/18 3:55	36.396	2015/6/18 4:10	36.222	15/06/18 4:06:01	36.997	14/06/19 1:37:01	37.392	14/06/19 1:52:01	37.224	2020/8/15 23:33	36.312	2020/8/15 23:37	36.125	2020/7/9 19:08	35.812	2020/7/2 22:32	37.125	2020/7/2 22:39	37.25	2020/7/5 18:02	36.375	2020/7/5 17:47	36.5	2020/7/5 18:13	36.25	2020/10/29 21:41	36.625	2020/10/30 0:08	32.5	2020/10/29 21:43	37.125	2020/10/29 21:41	34.688
15/06/18 5:31:01	35.712	15/06/18 5:37:01	36.159	2015/6/18 5:43	36.289	15/06/18 5:27:01	36.295	2015/6/16 22:36	37.151	15/06/16 22:18:01	37.361	2015/6/18 5:37	36.753	2015/6/18 5:39	36.938	2015/6/18 5:25	36.396	2015/6/18 5:40	36.222	15/06/18 5:36:01	35.685	14/06/19 3:07:01	37.392	14/06/19 3:22:01	37.099	2020/8/16 1:03	36.625	2020/8/16 1:07	36.188	2020/7/9 20:38	36.062	2020/7/3 0:02	36.938	2020/7/3 0:09	37	2020/7/5 19:32	36.812	2020/7/5 19:17	36.625	2020/7/5 19:43	36.562	2020/10/29 23:11	36.188	2020/10/30 1:38	33.812	2020/10/29 23:13	36.312	2020/10/29 23:11	33
15/06/18 7:01:01	36.46	15/06/18 7:07:01	36.596	2015/6/18 7:13	36.039	15/06/18 6:57:01	36.732	2015/6/17 0:06	37.462	15/06/16 23:48:01	37.672	2015/6/18 7:07	35.88	2015/6/18 7:09	36.252	2015/6/18 6:55	35.835	2015/6/18 7:10	35.972	15/06/18 7:06:01	36.06	14/06/19 4:37:01	37.392	14/06/19 4:52:01	36.04	2020/8/16 2:33	36.25	2020/8/16 2:37	35.562	2020/7/9 22:08	36.438	2020/7/3 1:32	37.125	2020/7/3 1:39	37.125	2020/7/5 21:02	37.562	2020/7/5 20:47	36.875	2020/7/5 21:13	37.125	2020/10/30 0:41	35.875	2020/10/30 3:08	33	2020/10/30 0:43	36.062	2020/10/30 0:41	34.312
15/06/18 8:31:01	35.588	15/06/18 8:37:01	36.097	2015/6/18 8:43	36.601	15/06/18 8:27:01	35.546	2015/6/17 1:36	38.271	15/06/17 1:18:01	38.109	2015/6/18 8:37	35.693	2015/6/18 8:39	35.878	2015/6/18 8:25	35.835	2015/6/18 8:40	35.723	15/06/18 8:36:01	36.122	14/06/19 6:07:01	36.332	14/06/19 6:22:01	36.04	2020/8/16 4:03	36.25	2020/8/16 4:07	36.625	2020/7/9 23:38	36.375	2020/7/3 3:02	36.812	2020/7/3 3:09	36.938	2020/7/5 22:32	37	2020/7/5 22:17	36.5	2020/7/5 22:43	37.375	2020/10/30 2:11	36.5	2020/10/30 4:38	33.562	2020/10/30 2:13	37.062	2020/10/30 2:11	32.562
15/06/18 10:01:01	35.401	15/06/18 10:07:01	36.347	2015/6/18 10:13	36.102	15/06/18 9:57:01	35.296	2015/6/17 3:06	38.271	15/06/17 2:48:01	37.485	2015/6/18 10:07	35.444	2015/6/18 10:09	35.753	2015/6/18 9:55	36.147	2015/6/18 10:10	35.286	15/06/18 10:06:01	35.248	14/06/19 7:37:01	36.207	14/06/19 7:52:01	36.352	2020/8/16 5:33	36	2020/8/16 5:37	36.25	2020/7/10 1:08	37.375	2020/7/3 4:32	37.062	2020/7/3 4:39	37	2020/7/6 0:02	35.062	2020/7/5 23:47	36.562	2020/7/6 0:13	37.062	2020/10/30 3:41	37.062	2020/10/30 6:08	33.875	2020/10/30 3:43	36.938	2020/10/30 3:41	33.812
15/06/18 11:31:01	35.151	15/06/18 11:37:01	36.159	2015/6/18 11:43	36.039	15/06/18 11:27:01	35.983	2015/6/17 4:36	38.147	15/06/17 4:18:01	37.859	2015/6/18 11:37	35.506	2015/6/18 11:39	35.628	2015/6/18 11:25	34.776	2015/6/18 11:40	34.912	15/06/18 11:36:01	35.623	14/06/19 9:07:01	36.394	14/06/19 9:22:01	36.289	2020/8/16 7:03	35.5	2020/8/16 7:07	35.375	2020/7/10 2:38	37.5	2020/7/3 6:02	37	2020/7/3 6:09	37	2020/7/6 1:32	37.125	2020/7/6 1:17	37.312	2020/7/6 1:43	37	2020/10/30 5:11	37	2020/10/30 7:38	32.312	2020/10/30 5:13	36.438	2020/10/30 5:11	34.5
15/06/18 13:01:01	35.214	15/06/18 13:07:01	35.847	2015/6/18 13:13	36.039	15/06/18 12:57:01	35.733	2015/6/17 6:06	38.085	15/06/17 5:48:01	37.049	2015/6/18 13:07	35.818	2015/6/18 13:09	36.065	2015/6/18 12:55	35.399	2015/6/18 13:10	34.787	15/06/18 13:06:01	36.247	14/06/19 10:37:01	36.332	14/06/19 10:52:01	36.102	2020/8/16 8:33	35.188	2020/8/16 8:37	35.625	2020/7/10 4:08	36.5	2020/7/3 7:32	36.938	2020/7/3 7:39	36.75	2020/7/6 3:02	37.5	2020/7/6 2:47	37.125	2020/7/6 3:13	37.562	2020/10/30 6:41	37.125	2020/10/30 9:08	33.438	2020/10/30 6:43	36.938	2020/10/30 6:41	33.375
15/06/18 14:31:01	36.522	15/06/18 14:37:01	35.411	2015/6/18 14:43	36.164	15/06/18 14:27:01	36.295	2015/6/17 7:36	38.271	15/06/17 7:18:01	37.922	2015/6/18 14:37	36.441	2015/6/18 14:39	36.002	2015/6/18 14:25	35.96	2015/6/18 14:40	35.848	15/06/18 14:36:01	35.685	14/06/19 12:07:01	36.207	14/06/19 12:22:01	36.538	2020/8/16 10:03	35.75	2020/8/16 10:07	35.5	2020/7/10 5:38	37.688	2020/7/3 9:02	36.062	2020/7/3 9:09	36.375	2020/7/6 4:32	36.875	2020/7/6 4:17	36.812	2020/7/6 4:43	37.312	2020/10/30 8:11	36.75	2020/10/30 10:38	33.125	2020/10/30 8:13	36.562	2020/10/30 8:11	33.812
15/06/18 16:01:01	36.584	15/06/18 16:07:01	35.66	2015/6/18 16:13	35.852	15/06/18 15:57:01	35.92	2015/6/17 9:06	37.462	15/06/17 8:48:01	36.987	2015/6/18 16:07	36.566	2015/6/18 16:09	35.94	2015/6/18 15:55	35.898	2015/6/18 16:10	35.972	15/06/18 16:06:01	35.935	14/06/19 13:37:01	36.955	14/06/19 13:52:01	36.414	2020/8/16 11:33	35.812	2020/8/16 11:37	35.688	2020/7/10 7:08	37.125	2020/7/3 10:32	36.438	2020/7/3 10:39	36.5	2020/7/6 6:02	35.312	2020/7/6 5:47	37.188	2020/7/6 6:13	36.938	2020/10/30 9:41	34.688	2020/10/30 12:08	33.312	2020/10/30 9:43	35.562	2020/10/30 9:41	33.25
15/06/18 17:31:01	36.086	15/06/18 17:37:01	36.035	2015/6/18 17:43	36.164	15/06/18 17:27:01	36.357	2015/6/17 10:36	37.213	15/06/17 10:18:01	37.236	2015/6/18 17:37	36.192	2015/6/18 17:39	36.501	2015/6/18 17:25	35.835	2015/6/18 17:40	35.91	15/06/18 17:36:01	35.623	14/06/19 15:07:01	36.831	14/06/19 15:22:01	36.289	2020/8/16 13:03	35.125	2020/8/16 13:07	36.375	2020/7/10 8:38	36.438	2020/7/3 12:02	36.875	2020/7/3 12:09	36.438	2020/7/6 7:32	37.062	2020/7/6 7:17	36.938	2020/7/6 7:43	36.375	2020/10/30 11:11	36.188	2020/10/30 13:38	32.312	2020/10/30 11:13	36	2020/10/30 11:11	33.188
15/06/18 19:01:01	35.775	15/06/18 19:07:01	36.534	2015/6/18 19:13	36.351	15/06/18 18:57:01	36.607	2015/6/17 12:06	36.964	15/06/17 11:48:01	36.924	2015/6/18 19:07	36.067	2015/6/18 19:09	36.314	2015/6/18 18:55	36.022	2015/6/18 19:10	35.286	15/06/18 19:06:01	36.247	14/06/19 16:37:01	36.955	14/06/19 16:52:01	35.978	2020/8/16 14:33	35.75	2020/8/16 14:37	35.562	2020/7/10 10:08	36.125	2020/7/3 13:32	36.75	2020/7/3 13:39	36.438	2020/7/6 9:02	36.562	2020/7/6 8:47	36	2020/7/6 9:13	35.875	2020/10/30 12:41	35.625	2020/10/30 15:08	33.688	2020/10/30 12:43	35.312	2020/10/30 12:41	33.625
15/06/18 20:31:01	36.148	15/06/18 20:37:01	36.222	2015/6/18 20:43	36.289	15/06/18 20:27:01	36.482	2015/6/17 13:36	37.275	15/06/17 13:18:01	37.111	2015/6/18 20:37	36.441	2015/6/18 20:39	35.628	2015/6/18 20:25	35.773	2015/6/18 20:40	35.723	15/06/18 20:36:01	36.122	14/06/19 18:07:01	36.394	14/06/19 18:22:01	36.165	2020/8/16 16:03	35.625	2020/8/16 16:07	36.312	2020/7/10 11:38	36.562	2020/7/3 15:02	36.75	2020/7/3 15:09	36.75	2020/7/6 10:32	36.438	2020/7/6 10:17	36.5	2020/7/6 10:43	36.062	2020/10/30 14:11	36.062	2020/10/30 16:38	33.75	2020/10/30 14:13	35.5	2020/10/30 14:11	33.688
15/06/18 22:01:01	36.211	15/06/18 22:07:01	35.972	2015/6/18 22:13	37.038	15/06/18 21:57:01	36.17	2015/6/17 15:06	37.275	15/06/17 14:48:01	37.174	2015/6/18 22:07	36.877	2015/6/18 22:09	36.813	2015/6/18 21:55	36.209	2015/6/18 22:10	36.534	15/06/18 22:06:01	35.935	14/06/19 19:37:01	36.457	14/06/19 19:52:01	36.601	2020/8/16 17:33	35.562	2020/8/16 17:37	35.75	2020/7/10 13:08	36.375	2020/7/3 16:32	36.562	2020/7/3 16:39	36.375	2020/7/6 12:02	36.625	2020/7/6 11:47	36.25	2020/7/6 12:13	35.812	2020/10/30 15:41	36.5	2020/10/30 18:08	33.375	2020/10/30 15:43	35.312	2020/10/30 15:41	34.312
15/06/18 23:31:01	36.522	15/06/18 23:37:01	36.658	2015/6/18 23:43	37.288	15/06/18 23:27:01	35.858	2015/6/17 16:36	37.213	15/06/17 16:18:01	37.111	2015/6/18 23:37	36.69	2015/6/18 23:39	36.688	2015/6/18 23:25	36.459	2015/6/18 23:40	36.16	15/06/18 23:36:01	36.185	14/06/19 21:07:01	36.519	14/06/19 21:22:01	36.414	2020/8/16 19:03	35.688	2020/8/16 19:07	36.188	2020/7/10 14:38	35.875	2020/7/3 18:02	36.875	2020/7/3 18:09	36.25	2020/7/6 13:32	36.062	2020/7/6 13:17	36.25	2020/7/6 13:43	35.938	2020/10/30 17:11	35.5	2020/10/30 19:38	33.562	2020/10/30 17:13	36.062	2020/10/30 17:11	33.312
15/06/19 1:01:01	36.211	15/06/19 1:07:01	36.347	2015/6/19 1:13	36.226	15/06/19 0:57:01	36.295	2015/6/17 18:06	37.4	15/06/17 17:48:01	37.548	2015/6/19 1:07	37.563	2015/6/19 1:09	36.377	2015/6/19 0:55	36.459	2015/6/19 1:10	36.409	15/06/19 1:06:01	37.121	14/06/19 22:37:01	36.519	14/06/19 22:52:01	36.601	2020/8/16 20:33	36.812	2020/8/16 20:37	36.5	2020/7/10 16:08	36.312	2020/7/3 19:32	36.688	2020/7/3 19:39	36.688	2020/7/6 15:02	36.312	2020/7/6 14:47	36.188	2020/7/6 15:13	36.562	2020/10/30 18:41	36.625	2020/10/30 21:08	34	2020/10/30 18:43	35.75	2020/10/30 18:41	33.312
15/06/19 2:31:01	36.024	15/06/19 2:37:01	36.035	2015/6/19 2:43	36.476	15/06/19 2:27:01	36.732	2015/6/17 19:36	37.151	15/06/17 19:18:01	37.236	2015/6/19 2:37	37.251	2015/6/19 2:39	37.063	2015/6/19 2:25	35.274	2015/6/19 2:40	36.534	15/06/19 2:36:01	36.372	14/06/20 0:07:01	37.143	14/06/20 0:22:01	36.538	2020/8/16 22:03	36.812	2020/8/16 22:07	36.125	2020/7/10 17:38	36.125	2020/7/3 21:02	37.188	2020/7/3 21:09	37.125	2020/7/6 16:32	36.312	2020/7/6 16:17	36.812	2020/7/6 16:43	36.188	2020/10/30 20:11	36.188	2020/10/30 22:38	33.688	2020/10/30 20:13	35.938	2020/10/30 20:11	33.812
15/06/19 4:01:01	36.584	15/06/19 4:07:01	36.284	2015/6/19 4:13	36.664	15/06/19 3:57:01	35.608	2015/6/17 21:06	37.213	15/06/17 20:48:01	36.737	2015/6/19 4:07	36.753	2015/6/19 4:09	36.813	2015/6/19 3:55	36.646	2015/6/19 4:10	36.16	15/06/19 4:06:01	35.748	14/06/20 1:37:01	37.018	14/06/20 1:52:01	36.788	2020/8/16 23:33	35.75	2020/8/16 23:37	36.188	2020/7/10 19:08	36.125	2020/7/3 22:32	36.75	2020/7/3 22:39	37.25	2020/7/6 18:02	36.312	2020/7/6 17:47	36.312	2020/7/6 18:13	36.812	2020/10/30 21:41	37.438	2020/10/31 0:08	34.125	2020/10/30 21:43	36.625	2020/10/30 21:41	34.75
15/06/19 5:31:01	36.024	15/06/19 5:37:01	36.97	2015/6/19 5:43	36.601	15/06/19 5:27:01	35.608	2015/6/17 22:36	37.275	15/06/17 22:18:01	37.548	2015/6/19 5:37	36.566	2015/6/19 5:39	36.501	2015/6/19 5:25	35.835	2015/6/19 5:40	36.908	15/06/19 5:36:01	36.31	14/06/20 3:07:01	36.893	14/06/20 3:22:01	36.975	2020/8/17 1:03	35.625	2020/8/17 1:07	36.375	2020/7/10 20:38	36.562	2020/7/4 0:02	37.375	2020/7/4 0:09	36.5	2020/7/6 19:32	36.562	2020/7/6 19:17	36.625	2020/7/6 19:43	36.875	2020/10/30 23:11	36.562	2020/10/31 1:38	34.25	2020/10/30 23:13	37	2020/10/30 23:11	33.75
15/06/19 7:01:01	36.709	15/06/19 7:07:01	36.596	2015/6/19 7:13	36.164	15/06/19 6:57:01	35.92	2015/6/18 0:06	37.4	15/06/17 23:48:01	37.174	2015/6/19 7:07	35.382	2015/6/19 7:09	36.314	2015/6/19 6:55	36.396	2015/6/19 7:10	35.723	15/06/19 7:06:01	36.497	14/06/20 4:37:01	37.143	14/06/20 4:52:01	36.352	2020/8/17 2:33	36.625	2020/8/17 2:37	36.25	2020/7/10 22:08	37.375	2020/7/4 1:32	37.5	2020/7/4 1:39	37.312	2020/7/6 21:02	37.438	2020/7/6 20:47	38.188	2020/7/6 21:13	37	2020/10/31 0:41	36.438	2020/10/31 3:08	33.875	2020/10/31 0:43	36.062	2020/10/31 0:41	34
15/06/19 8:31:01	35.837	15/06/19 8:37:01	35.411	2015/6/19 8:43	36.289	15/06/19 8:27:01	35.608	2015/6/18 1:36	37.836	15/06/18 1:18:01	37.361	2015/6/19 8:37	35.569	2015/6/19 8:39	36.19	2015/6/19 8:25	35.835	2015/6/19 8:40	35.723	15/06/19 8:36:01	35.373	14/06/20 6:07:01	36.269	14/06/20 6:22:01	36.102	2020/8/17 4:03	35.688	2020/8/17 4:07	37.062	2020/7/10 23:38	36.812	2020/7/4 3:02	37.375	2020/7/4 3:09	37.75	2020/7/6 22:32	36.812	2020/7/6 22:17	37.062	2020/7/6 22:43	37.125	2020/10/31 2:11	36.312	2020/10/31 4:38	33.688	2020/10/31 2:13	37.125	2020/10/31 2:11	33.5
15/06/19 10:01:01	35.401	15/06/19 10:07:01	35.598	2015/6/19 10:13	36.289	15/06/19 9:57:01	35.983	2015/6/18 3:06	37.587	15/06/18 2:48:01	38.109	2015/6/19 10:07	35.756	2015/6/19 10:09	35.503	2015/6/19 9:55	34.713	2015/6/19 10:10	35.099	15/06/19 10:06:01	34.936	14/06/20 7:37:01	35.708	14/06/20 7:52:01	35.915	2020/8/17 5:33	36.25	2020/8/17 5:37	36	2020/7/11 1:08	37.188	2020/7/4 4:32	37.25	2020/7/4 4:39	36.625	2020/7/7 0:02	37.688	2020/7/6 23:47	37.375	2020/7/7 0:13	37.062	2020/10/31 3:41	36.188	2020/10/31 6:08	33.688	2020/10/31 3:43	35.812	2020/10/31 3:41	33.812
15/06/19 11:31:01	35.525	15/06/19 11:37:01	34.787	2015/6/19 11:43	35.789	15/06/19 11:27:01	35.171	2015/6/18 4:36	37.711	15/06/18 4:18:01	37.174	2015/6/19 11:37	36.067	2015/6/19 11:39	35.441	2015/6/19 11:25	34.713	2015/6/19 11:40	34.912	15/06/19 11:36:01	35.81	14/06/20 9:07:01	35.895	14/06/20 9:22:01	35.728	2020/8/17 7:03	36.5	2020/8/17 7:07	36.25	2020/7/11 2:38	36.312	2020/7/4 6:02	36.062	2020/7/4 6:09	37.062	2020/7/7 1:32	37.125	2020/7/7 1:17	36.875	2020/7/7 1:43	36.375	2020/10/31 5:11	37.375	2020/10/31 7:38	34.375	2020/10/31 5:13	36.75	2020/10/31 5:11	34
15/06/19 13:01:01	35.276	15/06/19 13:07:01	35.411	2015/6/19 13:13	36.226	15/06/19 12:57:01	35.608	2015/6/18 6:06	38.085	15/06/18 5:48:01	37.672	2015/6/19 13:07	36.628	2015/6/19 13:09	36.127	2015/6/19 12:55	35.087	2015/6/19 13:10	35.785	15/06/19 13:06:01	35.311	14/06/20 10:37:01	36.207	14/06/20 10:52:01	36.165	2020/8/17 8:33	34.938	2020/8/17 8:37	36.062	2020/7/11 4:08	37.562	2020/7/4 7:32	36.938	2020/7/4 7:39	35.938	2020/7/7 3:02	37.125	2020/7/7 2:47	36.75	2020/7/7 3:13	37.562	2020/10/31 6:41	37.188	2020/10/31 9:08	32.688	2020/10/31 6:43	37.25	2020/10/31 6:41	34.312
15/06/19 14:31:01	36.771	15/06/19 14:37:01	36.222	2015/6/19 14:43	36.289	15/06/19 14:27:01	36.108	2015/6/18 7:36	37.275	15/06/18 7:18:01	37.735	2015/6/19 14:37	36.005	2015/6/19 14:39	35.254	2015/6/19 14:25	36.272	2015/6/19 14:40	35.785	15/06/19 14:36:01	35.061	14/06/20 12:07:01	36.457	14/06/20 12:22:01	36.227	2020/8/17 10:03	35.312	2020/8/17 10:07	35.375	2020/7/11 5:38	37.062	2020/7/4 9:02	36.688	2020/7/4 9:09	36.25	2020/7/7 4:32	37.5	2020/7/7 4:17	36.938	2020/7/7 4:43	37.062	2020/10/31 8:11	36.688	2020/10/31 10:38	33.062	2020/10/31 8:13	36.188	2020/10/31 8:11	33.938
15/06/19 16:01:01	36.398	15/06/19 16:07:01	37.719	2015/6/19 16:13	36.351	15/06/19 15:57:01	36.669	2015/6/18 9:06	37.649	15/06/18 8:48:01	36.613	2015/6/19 16:07	37.501	2015/6/19 16:09	37	2015/6/19 15:55	36.646	2015/6/19 16:10	36.846	15/06/19 16:06:01	36.809	14/06/20 13:37:01	35.895	14/06/20 13:52:01	36.165	2020/8/17 11:33	36.5	2020/8/17 11:37	36.438	2020/7/11 7:08	36	2020/7/4 10:32	36.812	2020/7/4 10:39	36.75	2020/7/7 6:02	37	2020/7/7 5:47	37.062	2020/7/7 6:13	36.812	2020/10/31 9:41	35.875	2020/10/31 12:08	33.562	2020/10/31 9:43	35.25	2020/10/31 9:41	34.125
15/06/19 17:31:01	35.401	15/06/19 17:37:01	36.097	2015/6/19 17:43	35.852	15/06/19 17:27:01	36.544	2015/6/18 10:36	36.964	15/06/18 10:18:01	37.485	2015/6/19 17:37	36.379	2015/6/19 17:39	36.626	2015/6/19 17:25	36.085	2015/6/19 17:40	36.721	15/06/19 17:36:01	36.684	14/06/20 15:07:01	36.831	14/06/20 15:22:01	34.98	2020/8/17 13:03	35.5	2020/8/17 13:07	35.625	2020/7/11 8:38	36.438	2020/7/4 12:02	36.438	2020/7/4 12:09	36.625	2020/7/7 7:32	37.062	2020/7/7 7:17	37.25	2020/7/7 7:43	36.688	2020/10/31 11:11	36.562	2020/10/31 13:38	33.438	2020/10/31 11:13	36.062	2020/10/31 11:11	33.25
15/06/19 19:01:01	36.647	15/06/19 19:07:01	35.972	2015/6/19 19:13	35.914	15/06/19 18:57:01	35.608	2015/6/18 12:06	38.52	15/06/18 11:48:01	38.919	2015/6/19 19:07	36.13	2015/6/19 19:09	36.065	2015/6/19 18:55	35.025	2015/6/19 19:10	35.785	15/06/19 19:06:01	36.435	14/06/20 16:37:01	37.454	14/06/20 16:52:01	36.85	2020/8/17 14:33	35.688	2020/8/17 14:37	35.625	2020/7/11 10:08	36.5	2020/7/4 13:32	36.125	2020/7/4 13:39	36.25	2020/7/7 9:02	36.75	2020/7/7 8:47	36.562	2020/7/7 9:13	36	2020/10/31 12:41	35.625	2020/10/31 15:08	33.688	2020/10/31 12:43	35.125	2020/10/31 12:41	33.938
15/06/19 20:31:01	35.961	15/06/19 20:37:01	35.91	2015/6/19 20:43	36.164	15/06/19 20:27:01	36.856	2015/6/18 13:36	37.213	15/06/18 13:18:01	37.174	2015/6/19 20:37	36.504	2015/6/19 20:39	36.564	2015/6/19 20:25	36.521	2015/6/19 20:40	35.286	15/06/19 20:36:01	35.186	14/06/20 18:07:01	36.145	14/06/20 18:22:01	36.663	2020/8/17 16:03	35.375	2020/8/17 16:07	35.812	2020/7/11 11:38	36.062	2020/7/4 15:02	36.5	2020/7/4 15:09	36.312	2020/7/7 10:32	35.125	2020/7/7 10:17	36.125	2020/7/7 10:43	36.125	2020/10/31 14:11	35.938	2020/10/31 16:38	33.688	2020/10/31 14:13	35.625	2020/10/31 14:11	33.375
15/06/19 22:01:01	36.086	15/06/19 22:07:01	35.66	2015/6/19 22:13	36.664	15/06/19 21:57:01	36.607	2015/6/18 15:06	36.839	15/06/18 14:48:01	37.049	2015/6/19 22:07	37.999	2015/6/19 22:09	36.564	2015/6/19 21:55	36.147	2015/6/19 22:10	35.785	15/06/19 22:06:01	35.873	14/06/20 19:37:01	36.519	14/06/20 19:52:01	36.414	2020/8/17 17:33	35.812	2020/8/17 17:37	36.562	2020/7/11 13:08	36.188	2020/7/4 16:32	36.688	2020/7/4 16:39	37.188	2020/7/7 12:02	36.562	2020/7/7 11:47	36.688	2020/7/7 12:13	36.125	2020/10/31 15:41	35.938	2020/10/31 18:08	34.5	2020/10/31 15:43	35.625	2020/10/31 15:41	33.938
15/06/19 23:31:01	36.584	15/06/19 23:37:01	35.785	2015/6/19 23:43	36.539	15/06/19 23:27:01	36.42	2015/6/18 16:36	36.653	15/06/18 16:18:01	37.423	2015/6/19 23:37	37.002	2015/6/19 23:39	37.125	2015/6/19 23:25	37.02	2015/6/19 23:40	36.409	15/06/19 23:36:01	35.311	14/06/20 21:07:01	37.33	14/06/20 21:22:01	37.598	2020/8/17 19:03	35.125	2020/8/17 19:07	36.25	2020/7/11 14:38	36.062	2020/7/4 18:02	36.438	2020/7/4 18:09	36.5	2020/7/7 13:32	36.125	2020/7/7 13:17	36.562	2020/7/7 13:43	36.312	2020/10/31 17:11	35.938	2020/10/31 19:38	33.375	2020/10/31 17:13	35.875	2020/10/31 17:11	34.25
15/06/20 1:01:01	35.899	15/06/20 1:07:01	35.535	2015/6/20 1:13	36.226	15/06/20 0:57:01	36.482	2015/6/18 18:06	37.213	15/06/18 17:48:01	37.111	2015/6/20 1:07	37.376	2015/6/20 1:09	36.501	2015/6/20 0:55	36.272	2015/6/20 1:10	35.91	15/06/20 1:06:01	35.81	14/06/20 22:37:01	37.205	14/06/20 22:52:01	36.352	2020/8/17 20:33	35.875	2020/8/17 20:37	37.062	2020/7/11 16:08	35.75	2020/7/4 19:32	36.812	2020/7/4 19:39	36.188	2020/7/7 15:02	35.188	2020/7/7 14:47	36.812	2020/7/7 15:13	36.188	2020/10/31 18:41	35.438	2020/10/31 21:08	32.625	2020/10/31 18:43	35.5	2020/10/31 18:41	33.438
15/06/20 2:31:01	36.46	15/06/20 2:37:01	36.347	2015/6/20 2:43	36.476	15/06/20 2:27:01	36.232	2015/6/18 19:36	37.275	15/06/18 19:18:01	37.361	2015/6/20 2:37	37.501	2015/6/20 2:39	36.626	2015/6/20 2:25	35.15	2015/6/20 2:40	36.472	15/06/20 2:36:01	35.873	14/06/21 0:07:01	36.768	14/06/21 0:22:01	36.975	2020/8/17 22:03	36	2020/8/17 22:07	36.625	2020/7/11 17:38	36.125	2020/7/4 21:02	37	2020/7/4 21:09	36.688	2020/7/7 16:32	36.312	2020/7/7 16:17	36.438	2020/7/7 16:43	37.125	2020/10/31 20:11	35.625	2020/10/31 22:38	33.625	2020/10/31 20:13	35.938	2020/10/31 20:11	33.625
15/06/20 4:01:01	36.335	15/06/20 4:07:01	37.22	2015/6/20 4:13	36.664	15/06/20 3:57:01	36.981	2015/6/18 21:06	36.902	15/06/18 20:48:01	36.8	2015/6/20 4:07	37.251	2015/6/20 4:09	36.688	2015/6/20 3:55	36.521	2015/6/20 4:10	36.222	15/06/20 4:06:01	36.872	14/06/21 1:37:01	36.644	14/06/21 1:52:01	36.975	2020/8/17 23:33	36.562	2020/8/17 23:37	35.875	2020/7/11 19:08	36.562	2020/7/4 22:32	37.375	2020/7/4 22:39	36.562	2020/7/7 18:02	36.562	2020/7/7 17:47	36.438	2020/7/7 18:13	36.5	2020/10/31 21:41	36.375	2020/11/1 0:08	34.562	2020/10/31 21:43	37.062	2020/10/31 21:41	33.875
15/06/20 5:31:01	36.335	15/06/20 5:37:01	37.095	2015/6/20 5:43	37.226	15/06/20 5:27:01	36.732	2015/6/18 22:36	37.026	15/06/18 22:18:01	36.924	2015/6/20 5:37	37.064	2015/6/20 5:39	36.439	2015/6/20 5:25	36.209	2015/6/20 5:40	36.472	15/06/20 5:36:01	35.373	14/06/21 3:07:01	36.831	14/06/21 3:22:01	36.476	2020/8/18 1:03	35.625	2020/8/18 1:07	36.438	2020/7/11 20:38	36.875	2020/7/5 0:02	37.062	2020/7/5 0:09	37.125	2020/7/7 19:32	36.625	2020/7/7 19:17	36.812	2020/7/7 19:43	36.5	2020/10/31 23:11	36.375	2020/11/1 1:38	33.812	2020/10/31 23:13	36.25	2020/10/31 23:11	34
15/06/20 7:01:01	36.148	15/06/20 7:07:01	37.158	2015/6/20 7:13	36.102	15/06/20 6:57:01	36.919	2015/6/19 0:06	37.4	15/06/18 23:48:01	37.548	2015/6/20 7:07	36.877	2015/6/20 7:09	35.628	2015/6/20 6:55	36.147	2015/6/20 7:10	36.472	15/06/20 7:06:01	35.873	14/06/21 4:37:01	37.267	14/06/21 4:52:01	35.978	2020/8/18 2:33	37.062	2020/8/18 2:37	36.75	2020/7/11 22:08	37.188	2020/7/5 1:32	37.125	2020/7/5 1:39	36.375	2020/7/7 21:02	37.562	2020/7/7 20:47	37.25	2020/7/7 21:13	37.125	2020/11/1 0:41	36.812	2020/11/1 3:08	32.5	2020/11/1 0:43	36.375	2020/11/1 0:41	34.25
15/06/20 8:31:01	35.899	15/06/20 8:37:01	36.284	2015/6/20 8:43	36.102	15/06/20 8:27:01	35.983	2015/6/19 1:36	37.4	15/06/19 1:18:01	38.295	2015/6/20 8:37	36.441	2015/6/20 8:39	35.441	2015/6/20 8:25	35.898	2015/6/20 8:40	36.846	15/06/20 8:36:01	34.936	14/06/21 6:07:01	36.145	14/06/21 6:22:01	36.102	2020/8/18 4:03	34.938	2020/8/18 4:07	36.312	2020/7/11 23:38	36.438	2020/7/5 3:02	37.188	2020/7/5 3:09	37.688	2020/7/7 22:32	36.062	2020/7/7 22:17	37.188	2020/7/7 22:43	36.812	2020/11/1 2:11	35.938	2020/11/1 4:38	32.125	2020/11/1 2:13	36.688	2020/11/1 2:11	34.688
15/06/20 10:01:01	35.961	15/06/20 10:07:01	35.847	2015/6/20 10:13	36.289	15/06/20 9:57:01	35.421	2015/6/19 3:06	37.649	15/06/19 2:48:01	38.109	2015/6/20 10:07	36.317	2015/6/20 10:09	35.691	2015/6/20 9:55	35.15	2015/6/20 10:10	36.409	15/06/20 10:06:01	35.935	14/06/21 7:37:01	36.955	14/06/21 7:52:01	36.289	2020/8/18 5:33	36.312	2020/8/18 5:37	36.562	2020/7/12 1:08	36.562	2020/7/5 4:32	37.125	2020/7/5 4:39	37.312	2020/7/8 0:02	37.062	2020/7/7 23:47	37.5	2020/7/8 0:13	36.625	2020/11/1 3:41	36.312	2020/11/1 6:08	34	2020/11/1 3:43	36.688	2020/11/1 3:41	34.25
15/06/20 11:31:01	36.273	15/06/20 11:37:01	36.222	2015/6/20 11:43	36.601	15/06/20 11:27:01	35.858	2015/6/19 4:36	37.836	15/06/19 4:18:01	37.859	2015/6/20 11:37	36.566	2015/6/20 11:39	34.942	2015/6/20 11:25	35.274	2015/6/20 11:40	36.097	15/06/20 11:36:01	34.686	14/06/21 9:07:01	36.02	14/06/21 9:22:01	36.165	2020/8/18 7:03	34.812	2020/8/18 7:07	36	2020/7/12 2:38	37.188	2020/7/5 6:02	36.625	2020/7/5 6:09	36.688	2020/7/8 1:32	36.5	2020/7/8 1:17	37.062	2020/7/8 1:43	36.812	2020/11/1 5:11	36.875	2020/11/1 7:38	33.625	2020/11/1 5:13	36.25	2020/11/1 5:11	34.938
15/06/20 13:01:01	35.837	15/06/20 13:07:01	36.097	2015/6/20 13:13	36.476	15/06/20 12:57:01	36.232	2015/6/19 6:06	37.773	15/06/19 5:48:01	37.548	2015/6/20 13:07	36.628	2015/6/20 13:09	34.942	2015/6/20 12:55	35.524	2015/6/20 13:10	36.409	15/06/20 13:06:01	34.811	14/06/21 10:37:01	36.581	14/06/21 10:52:01	36.289	2020/8/18 8:33	34.938	2020/8/18 8:37	35.875	2020/7/12 4:08	36.5	2020/7/5 7:32	36.75	2020/7/5 7:39	36.438	2020/7/8 3:02	37	2020/7/8 2:47	37.062	2020/7/8 3:13	37.312	2020/11/1 6:41	36.75	2020/11/1 9:08	33.062	2020/11/1 6:43	36.625	2020/11/1 6:41	34
15/06/20 14:31:01	36.335	15/06/20 14:37:01	36.284	2015/6/20 14:43	36.226	15/06/20 14:27:01	36.42	2015/6/19 7:36	37.711	15/06/19 7:18:01	38.171	2015/6/20 14:37	36.254	2015/6/20 14:39	35.379	2015/6/20 14:25	35.586	2015/6/20 14:40	36.284	15/06/20 14:36:01	35.248	14/06/21 12:07:01	36.269	14/06/21 12:22:01	36.227	2020/8/18 10:03	35.562	2020/8/18 10:07	36	2020/7/12 5:38	37.562	2020/7/5 9:02	36.375	2020/7/5 9:09	36.062	2020/7/8 4:32	37.312	2020/7/8 4:17	37.062	2020/7/8 4:43	36.562	2020/11/1 8:11	36.625	2020/11/1 10:38	33.312	2020/11/1 8:13	36.75	2020/11/1 8:11	33.25
15/06/20 16:01:01	35.899	15/06/20 16:07:01	35.723	2015/6/20 16:13	36.351	15/06/20 15:57:01	36.544	2015/6/19 9:06	37.773	15/06/19 8:48:01	37.361	2015/6/20 16:07	36.753	2015/6/20 16:09	35.316	2015/6/20 15:55	36.209	2015/6/20 16:10	36.16	15/06/20 16:06:01	35.373	14/06/21 13:37:01	36.644	14/06/21 13:52:01	36.414	2020/8/18 11:33	35.062	2020/8/18 11:37	35.875	2020/7/12 7:08	36.875	2020/7/5 10:32	36.062	2020/7/5 10:39	36.562	2020/7/8 6:02	36.562	2020/7/8 5:47	36.25	2020/7/8 6:13	37	2020/11/1 9:41	36.312	2020/11/1 12:08	33.875	2020/11/1 9:43	35.75	2020/11/1 9:41	33.812
15/06/20 17:31:01	36.522	15/06/20 17:37:01	35.847	2015/6/20 17:43	36.164	15/06/20 17:27:01	35.796	2015/6/19 10:36	37.338	15/06/19 10:18:01	37.672	2015/6/20 17:37	37.064	2015/6/20 17:39	35.067	2015/6/20 17:25	35.586	2015/6/20 17:40	35.972	15/06/20 17:36:01	35.311	14/06/21 15:07:01	36.145	14/06/21 15:22:01	36.601	2020/8/18 13:03	35.688	2020/8/18 13:07	36.312	2020/7/12 8:38	36.5	2020/7/5 12:02	36.062	2020/7/5 12:09	36.188	2020/7/8 7:32	36.938	2020/7/8 7:17	36.812	2020/7/8 7:43	36.375	2020/11/1 11:11	35.438	2020/11/1 13:38	34.312	2020/11/1 11:13	35.938	2020/11/1 11:11	35.312
15/06/20 19:01:01	36.086	15/06/20 19:07:01	36.159	2015/6/20 19:13	36.539	15/06/20 18:57:01	36.045	2015/6/19 12:06	37.026	15/06/19 11:48:01	37.672	2015/6/20 19:07	37.064	2015/6/20 19:09	36.065	2015/6/20 18:55	36.147	2015/6/20 19:10	36.284	15/06/20 19:06:01	35.436	14/06/21 16:37:01	36.955	14/06/21 16:52:01	36.538	2020/8/18 14:33	35.375	2020/8/18 14:37	36.25	2020/7/12 10:08	36.688	2020/7/5 13:32	36	2020/7/5 13:39	36.562	2020/7/8 9:02	36.75	2020/7/8 8:47	36.375	2020/7/8 9:13	36.438	2020/11/1 12:41	36.062	2020/11/1 15:08	32.875	2020/11/1 12:43	35.562	2020/11/1 12:41	34
15/06/20 20:31:01	36.584	15/06/20 20:37:01	36.035	2015/6/20 20:43	36.601	15/06/20 20:27:01	36.919	2015/6/19 13:36	36.964	15/06/19 13:18:01	37.797	2015/6/20 20:37	37.812	2015/6/20 20:39	35.94	2015/6/20 20:25	35.898	2015/6/20 20:40	36.908	15/06/20 20:36:01	35.436	14/06/21 18:07:01	36.644	14/06/21 18:22:01	36.476	2020/8/18 16:03	35.875	2020/8/18 16:07	35.75	2020/7/12 11:38	35.438	2020/7/5 15:02	36.5	2020/7/5 15:09	36.875	2020/7/8 10:32	36.562	2020/7/8 10:17	36.438	2020/7/8 10:43	35.812	2020/11/1 14:11	35.625	2020/11/1 16:38	33.938	2020/11/1 14:13	35.625	2020/11/1 14:11	33.75
15/06/20 22:01:01	36.834	15/06/20 22:07:01	36.222	2015/6/20 22:13	36.789	15/06/20 21:57:01	37.044	2015/6/19 15:06	37.275	15/06/19 14:48:01	36.987	2015/6/20 22:07	38.56	2015/6/20 22:09	36.501	2015/6/20 21:55	36.396	2015/6/20 22:10	36.596	15/06/20 22:06:01	36.497	14/06/21 19:37:01	37.08	14/06/21 19:52:01	36.975	2020/8/18 17:33	35.25	2020/8/18 17:37	36.312	2020/7/12 13:08	35.75	2020/7/5 16:32	35.75	2020/7/5 16:39	36.875	2020/7/8 12:02	36.438	2020/7/8 11:47	36	2020/7/8 12:13	36	2020/11/1 15:41	36.25	2020/11/1 18:08	33.625	2020/11/1 15:43	35.625	2020/11/1 15:41	34.375
15/06/20 23:31:01	36.273	15/06/20 23:37:01	36.534	2015/6/20 23:43	36.539	15/06/20 23:27:01	36.232	2015/6/19 16:36	37.338	15/06/19 16:18:01	37.174	2015/6/20 23:37	37.812	2015/6/20 23:39	36.065	2015/6/20 23:25	36.272	2015/6/20 23:40	36.721	15/06/20 23:36:01	35.685	14/06/21 21:07:01	36.893	14/06/21 21:22:01	37.224	2020/8/18 19:03	35.188	2020/8/18 19:07	36.125	2020/7/12 14:38	36.062	2020/7/5 18:02	36.25	2020/7/5 18:09	36.625	2020/7/8 13:32	36.5	2020/7/8 13:17	36.5	2020/7/8 13:43	35.875	2020/11/1 17:11	36.062	2020/11/1 19:38	33.688	2020/11/1 17:13	36.562	2020/11/1 17:11	33.812
15/06/21 1:01:01	36.584	15/06/21 1:07:01	36.783	2015/6/21 1:13	37.163	15/06/21 0:57:01	36.357	2015/6/19 18:06	36.839	15/06/19 17:48:01	37.174	2015/6/21 1:07	37.812	2015/6/21 1:09	35.94	2015/6/21 0:55	36.272	2015/6/21 1:10	36.409	15/06/21 1:06:01	36.622	14/06/21 22:37:01	36.768	14/06/21 22:52:01	36.601	2020/8/18 20:33	35.5	2020/8/18 20:37	36.562	2020/7/12 16:08	36.375	2020/7/5 19:32	36.688	2020/7/5 19:39	36.438	2020/7/8 15:02	36.375	2020/7/8 14:47	36.5	2020/7/8 15:13	36.438	2020/11/1 18:41	35.562	2020/11/1 21:08	33.375	2020/11/1 18:43	35.438	2020/11/1 18:41	34
15/06/21 2:31:01	36.211	15/06/21 2:37:01	36.846	2015/6/21 2:43	36.351	15/06/21 2:27:01	36.232	2015/6/19 19:36	37.4	15/06/19 19:18:01	37.485	2015/6/21 2:37	37.563	2015/6/21 2:39	36.751	2015/6/21 2:25	36.022	2015/6/21 2:40	36.534	15/06/21 2:36:01	35.935	14/06/22 0:07:01	37.267	14/06/22 0:22:01	36.912	2020/8/18 22:03	35.875	2020/8/18 22:07	35.938	2020/7/12 17:38	36.062	2020/7/5 21:02	36.75	2020/7/5 21:09	37.188	2020/7/8 16:32	36.438	2020/7/8 16:17	36.438	2020/7/8 16:43	36.562	2020/11/1 20:11	35.625	2020/11/1 22:38	33.562	2020/11/1 20:13	35.875	2020/11/1 20:11	34.062
15/06/21 4:01:01	36.335	15/06/21 4:07:01	36.534	2015/6/21 4:13	36.601	15/06/21 3:57:01	36.108	2015/6/19 21:06	36.964	15/06/19 20:48:01	37.236	2015/6/21 4:07	37.127	2015/6/21 4:09	36.501	2015/6/21 3:55	35.96	2015/6/21 4:10	36.721	15/06/21 4:06:01	35.56	14/06/22 1:37:01	37.205	14/06/22 1:52:01	37.037	2020/8/18 23:33	36.188	2020/8/18 23:37	36.562	2020/7/12 19:08	36.125	2020/7/5 22:32	37.188	2020/7/5 22:39	37.188	2020/7/8 18:02	36.812	2020/7/8 17:47	36.375	2020/7/8 18:13	36.812	2020/11/1 21:41	36.25	2020/11/2 0:08	34.438	2020/11/1 21:43	36.875	2020/11/1 21:41	34.188
15/06/21 5:31:01	36.086	15/06/21 5:37:01	36.534	2015/6/21 5:43	36.164	15/06/21 5:27:01	35.92	2015/6/19 22:36	37.462	15/06/19 22:18:01	37.672	2015/6/21 5:37	36.815	2015/6/21 5:39	36.688	2015/6/21 5:25	36.396	2015/6/21 5:40	36.596	15/06/21 5:36:01	35.873	14/06/22 3:07:01	37.143	14/06/22 3:22:01	36.85	2020/8/19 1:03	36.375	2020/8/19 1:07	36.25	2020/7/12 20:38	36.75	2020/7/6 0:02	37.062	2020/7/6 0:09	36.875	2020/7/8 19:32	36.625	2020/7/8 19:17	35.875	2020/7/8 19:43	36.125	2020/11/1 23:11	36.75	2020/11/2 1:38	33.625	2020/11/1 23:13	35.625	2020/11/1 23:11	35.062
15/06/21 7:01:01	36.335	15/06/21 7:07:01	36.284	2015/6/21 7:13	36.726	15/06/21 6:57:01	36.232	2015/6/20 0:06	37.587	15/06/19 23:48:01	37.049	2015/6/21 7:07	36.628	2015/6/21 7:09	36.501	2015/6/21 6:55	36.209	2015/6/21 7:10	36.783	15/06/21 7:06:01	35.061	14/06/22 4:37:01	37.08	14/06/22 4:52:01	36.476	2020/8/19 2:33	36.688	2020/8/19 2:37	35.875	2020/7/12 22:08	36.25	2020/7/6 1:32	36.688	2020/7/6 1:39	37.875	2020/7/8 21:02	36.938	2020/7/8 20:47	36.688	2020/7/8 21:13	37	2020/11/2 0:41	35.938	2020/11/2 3:08	32.562	2020/11/2 0:43	35.812	2020/11/2 0:41	34.062
15/06/21 8:31:01	36.398	15/06/21 8:37:01	36.409	2015/6/21 8:43	35.914	15/06/21 8:27:01	36.295	2015/6/20 1:36	38.396	15/06/20 1:18:01	38.545	2015/6/21 8:37	36.379	2015/6/21 8:39	36.314	2015/6/21 8:25	36.646	2015/6/21 8:40	36.409	15/06/21 8:36:01	34.811	14/06/22 6:07:01	36.457	14/06/22 6:22:01	36.601	2020/8/19 4:03	35.438	2020/8/19 4:07	36.375	2020/7/12 23:38	36.938	2020/7/6 3:02	36.688	2020/7/6 3:09	37.625	2020/7/8 22:32	37.062	2020/7/8 22:17	37.188	2020/7/8 22:43	36.938	2020/11/2 2:11	36.188	2020/11/2 4:38	31.812	2020/11/2 2:13	36.688	2020/11/2 2:11	34.188
15/06/21 10:01:01	35.588	15/06/21 10:07:01	36.534	2015/6/21 10:13	35.914	15/06/21 9:57:01	35.858	2015/6/20 3:06	38.271	15/06/20 2:48:01	38.732	2015/6/21 10:07	36.441	2015/6/21 10:09	36.065	2015/6/21 9:55	36.459	2015/6/21 10:10	36.472	15/06/21 10:06:01	35.685	14/06/22 7:37:01	36.706	14/06/22 7:52:01	35.915	2020/8/19 5:33	35.938	2020/8/19 5:37	35.812	2020/7/13 1:08	36.938	2020/7/6 4:32	36.938	2020/7/6 4:39	37.5	2020/7/9 0:02	35.312	2020/7/8 23:47	36.5	2020/7/9 0:13	37	2020/11/2 3:41	36.312	2020/11/2 6:08	33.25	2020/11/2 3:43	36.688	2020/11/2 3:41	34.438
15/06/21 11:31:01	36.896	15/06/21 11:37:01	35.66	2015/6/21 11:43	35.914	15/06/21 11:27:01	35.733	2015/6/20 4:36	37.898	15/06/20 4:18:01	38.482	2015/6/21 11:37	36.441	2015/6/21 11:39	36.314	2015/6/21 11:25	35.15	2015/6/21 11:40	36.097	15/06/21 11:36:01	35.061	14/06/22 9:07:01	36.519	14/06/22 9:22:01	36.663	2020/8/19 7:03	35.875	2020/8/19 7:07	35.312	2020/7/13 2:38	37	2020/7/6 6:02	36.5	2020/7/6 6:09	36.25	2020/7/9 1:32	36.75	2020/7/9 1:17	36.688	2020/7/9 1:43	36.812	2020/11/2 5:11	36.188	2020/11/2 7:38	33.188	2020/11/2 5:13	36.875	2020/11/2 5:11	34.062
15/06/21 13:01:01	35.712	15/06/21 13:07:01	35.535	2015/6/21 13:13	35.914	15/06/21 12:57:01	35.983	2015/6/20 6:06	37.836	15/06/20 5:48:01	38.482	2015/6/21 13:07	36.628	2015/6/21 13:09	36.065	2015/6/21 12:55	36.085	2015/6/21 13:10	36.409	15/06/21 13:06:01	35.311	14/06/22 10:37:01	35.708	14/06/22 10:52:01	35.978	2020/8/19 8:33	35.75	2020/8/19 8:37	35.375	2020/7/13 4:08	36.938	2020/7/6 7:32	36.812	2020/7/6 7:39	37.25	2020/7/9 3:02	36.75	2020/7/9 2:47	37.062	2020/7/9 3:13	37.125	2020/11/2 6:41	37.562	2020/11/2 9:08	33.562	2020/11/2 6:43	36.938	2020/11/2 6:41	34.25
15/06/21 14:31:01	36.024	15/06/21 14:37:01	35.847	2015/6/21 14:43	36.102	15/06/21 14:27:01	36.045	2015/6/20 7:36	37.898	15/06/20 7:18:01	38.233	2015/6/21 14:37	36.192	2015/6/21 14:39	35.878	2015/6/21 14:25	35.711	2015/6/21 14:40	35.473	15/06/21 14:36:01	35.685	14/06/22 12:07:01	36.269	14/06/22 12:22:01	36.912	2020/8/19 10:03	35.562	2020/8/19 10:07	36	2020/7/13 5:38	37.5	2020/7/6 9:02	36.562	2020/7/6 9:09	36.188	2020/7/9 4:32	37.625	2020/7/9 4:17	36.938	2020/7/9 4:43	37	2020/11/2 8:11	37.25	2020/11/2 10:38	33.562	2020/11/2 8:13	36.875	2020/11/2 8:11	34.875
15/06/21 16:01:01	36.086	15/06/21 16:07:01	35.723	2015/6/21 16:13	36.039	15/06/21 15:57:01	36.794	2015/6/20 9:06	38.085	15/06/20 8:48:01	38.295	2015/6/21 16:07	36.379	2015/6/21 16:09	36.19	2015/6/21 15:55	35.586	2015/6/21 16:10	36.035	15/06/21 16:06:01	35.748	14/06/22 13:37:01	36.457	14/06/22 13:52:01	36.227	2020/8/19 11:33	35.125	2020/8/19 11:37	35.938	2020/7/13 7:08	36.5	2020/7/6 10:32	36.812	2020/7/6 10:39	36.5	2020/7/9 6:02	36.75	2020/7/9 5:47	37	2020/7/9 6:13	37.375	2020/11/2 9:41	36.812	2020/11/2 12:08	33.5	2020/11/2 9:43	35.188	2020/11/2 9:41	34
15/06/21 17:31:01	36.709	15/06/21 17:37:01	36.347	2015/6/21 17:43	36.414	15/06/21 17:27:01	36.607	2015/6/20 10:36	37.649	15/06/20 10:18:01	37.236	2015/6/21 17:37	36.69	2015/6/21 17:39	36.127	2015/6/21 17:25	35.461	2015/6/21 17:40	36.16	15/06/21 17:36:01	35.248	14/06/22 15:07:01	36.581	14/06/22 15:22:01	36.102	2020/8/19 13:03	35.5	2020/8/19 13:07	35.688	2020/7/13 8:38	35.812	2020/7/6 12:02	36.312	2020/7/6 12:09	36.75	2020/7/9 7:32	34.375	2020/7/9 7:17	36.812	2020/7/9 7:43	36.75	2020/11/2 11:11	35.5	2020/11/2 13:38	31.812	2020/11/2 11:13	36.188	2020/11/2 11:11	33.562
15/06/21 19:01:01	35.961	15/06/21 19:07:01	35.972	2015/6/21 19:13	35.914	15/06/21 18:57:01	35.92	2015/6/20 12:06	37.151	15/06/20 11:48:01	37.174	2015/6/21 19:07	37.002	2015/6/21 19:09	36.065	2015/6/21 18:55	35.025	2015/6/21 19:10	36.347	15/06/21 19:06:01	35.935	14/06/22 16:37:01	36.082	14/06/22 16:52:01	36.414	2020/8/19 14:33	34.625	2020/8/19 14:37	36.125	2020/7/13 10:08	35.812	2020/7/6 13:32	36.438	2020/7/6 13:39	36.812	2020/7/9 9:02	36.875	2020/7/9 8:47	35.938	2020/7/9 9:13	35.875	2020/11/2 12:41	35.562	2020/11/2 15:08	32.062	2020/11/2 12:43	35.188	2020/11/2 12:41	33.875
15/06/21 20:31:01	35.65	15/06/21 20:37:01	36.035	2015/6/21 20:43	35.914	15/06/21 20:27:01	35.671	2015/6/20 13:36	37.088	15/06/20 13:18:01	37.548	2015/6/21 20:37	37.127	2015/6/21 20:39	36.252	2015/6/21 20:25	35.835	2015/6/21 20:40	36.284	15/06/21 20:36:01	35.935	14/06/22 18:07:01	36.768	14/06/22 18:22:01	36.352	2020/8/19 16:03	35.25	2020/8/19 16:07	35.938	2020/7/13 11:38	35.438	2020/7/6 15:02	36	2020/7/6 15:09	36.188	2020/7/9 10:32	37.062	2020/7/9 10:17	37.625	2020/7/9 10:43	36.875	2020/11/2 14:11	35.375	2020/11/2 16:38	33.062	2020/11/2 14:13	35.812	2020/11/2 14:11	33.938
15/06/21 22:01:01	35.588	15/06/21 22:07:01	35.785	2015/6/21 22:13	36.539	15/06/21 21:57:01	36.482	2015/6/20 15:06	37.338	15/06/20 14:48:01	37.236	2015/6/21 22:07	37.687	2015/6/21 22:09	36.252	2015/6/21 21:55	36.334	2015/6/21 22:10	36.846	15/06/21 22:06:01	36.185	14/06/22 19:37:01	36.145	14/06/22 19:52:01	37.162	2020/8/19 17:33	36.125	2020/8/19 17:37	36.375	2020/7/13 13:08	35.812	2020/7/6 16:32	36.188	2020/7/6 16:39	36.25	2020/7/9 12:02	37.062	2020/7/9 11:47	36	2020/7/9 12:13	36.375	2020/11/2 15:41	36.25	2020/11/2 18:08	32.875	2020/11/2 15:43	35	2020/11/2 15:41	33.375
15/06/21 23:31:01	36.647	15/06/21 23:37:01	36.097	2015/6/21 23:43	36.726	15/06/21 23:27:01	37.855	2015/6/20 16:36	37.213	15/06/20 16:18:01	37.485	2015/6/21 23:37	37.874	2015/6/21 23:39	36.938	2015/6/21 23:25	36.895	2015/6/21 23:40	36.534	15/06/21 23:36:01	35.873	14/06/22 21:07:01	36.457	14/06/22 21:22:01	37.099	2020/8/19 19:03	35.75	2020/8/19 19:07	36.625	2020/7/13 14:38	35.438	2020/7/6 18:02	36.5	2020/7/6 18:09	36.938	2020/7/9 13:32	36.312	2020/7/9 13:17	35.938	2020/7/9 13:43	36.188	2020/11/2 17:11	35.5	2020/11/2 19:38	33.562	2020/11/2 17:13	35.438	2020/11/2 17:11	33.938
15/06/22 1:01:01	36.211	15/06/22 1:07:01	36.035	2015/6/22 1:13	36.226	15/06/22 0:57:01	36.669	2015/6/20 18:06	37.275	15/06/20 17:48:01	37.174	2015/6/22 1:07	36.753	2015/6/22 1:09	37.25	2015/6/22 0:55	35.898	2015/6/22 1:10	36.596	15/06/22 1:06:01	36.185	14/06/22 22:37:01	37.33	14/06/22 22:52:01	37.162	2020/8/19 20:33	35.688	2020/8/19 20:37	36.875	2020/7/13 16:08	35.812	2020/7/6 19:32	36.375	2020/7/6 19:39	36.812	2020/7/9 15:02	36.062	2020/7/9 14:47	35.625	2020/7/9 15:13	36.125	2020/11/2 18:41	36.125	2020/11/2 21:08	34.25	2020/11/2 18:43	35.25	2020/11/2 18:41	33.625
15/06/22 2:31:01	36.834	15/06/22 2:37:01	36.534	2015/6/22 2:43	36.476	15/06/22 2:27:01	36.42	2015/6/20 19:36	37.275	15/06/20 19:18:01	37.423	2015/6/22 2:37	37.189	2015/6/22 2:39	36.876	2015/6/22 2:25	36.459	2015/6/22 2:40	36.783	15/06/22 2:36:01	35.748	14/06/23 0:07:01	36.706	14/06/23 0:22:01	37.037	2020/8/19 22:03	36.5	2020/8/19 22:07	36.062	2020/7/13 17:38	35.562	2020/7/6 21:02	36.875	2020/7/6 21:09	37.188	2020/7/9 16:32	36.25	2020/7/9 16:17	36.25	2020/7/9 16:43	36.188	2020/11/2 20:11	35.938	2020/11/2 22:38	32.875	2020/11/2 20:13	35.25	2020/11/2 20:11	33.188
15/06/22 4:01:01	35.463	15/06/22 4:07:01	36.783	2015/6/22 4:13	36.726	15/06/22 3:57:01	37.293	2015/6/20 21:06	37.338	15/06/20 20:48:01	36.987	2015/6/22 4:07	36.815	2015/6/22 4:09	37	2015/6/22 3:55	36.272	2015/6/22 4:10	36.035	15/06/22 4:06:01	36.31	14/06/23 1:37:01	37.143	14/06/23 1:52:01	36.601	2020/8/19 23:33	35.625	2020/8/19 23:37	36	2020/7/13 19:08	35.875	2020/7/6 22:32	37.938	2020/7/6 22:39	37	2020/7/9 18:02	37	2020/7/9 17:47	36.375	2020/7/9 18:13	36.312	2020/11/2 21:41	36.188	2020/11/3 0:08	33.812	2020/11/2 21:43	36.625	2020/11/2 21:41	34.5
15/06/22 5:31:01	36.211	15/06/22 5:37:01	36.409	2015/6/22 5:43	36.539	15/06/22 5:27:01	36.295	2015/6/20 22:36	36.902	15/06/20 22:18:01	37.423	2015/6/22 5:37	36.753	2015/6/22 5:39	36.19	2015/6/22 5:25	36.272	2015/6/22 5:40	36.035	15/06/22 5:36:01	35.186	14/06/23 3:07:01	37.143	14/06/23 3:22:01	36.476	2020/8/20 1:03	36	2020/8/20 1:07	36.125	2020/7/13 20:38	36.375	2020/7/7 0:02	37.25	2020/7/7 0:09	36.688	2020/7/9 19:32	35.938	2020/7/9 19:17	36.188	2020/7/9 19:43	37.188	2020/11/2 23:11	36.375	2020/11/3 1:38	33.562	2020/11/2 23:13	35.812	2020/11/2 23:11	34.062
15/06/22 7:01:01	36.086	15/06/22 7:07:01	36.846	2015/6/22 7:13	35.914	15/06/22 6:57:01	36.607	2015/6/21 0:06	37.524	15/06/20 23:48:01	37.485	2015/6/22 7:07	37.251	2015/6/22 7:09	36.501	2015/6/22 6:55	36.396	2015/6/22 7:10	36.16	15/06/22 7:06:01	35.81	14/06/23 4:37:01	37.33	14/06/23 4:52:01	36.289	2020/8/20 2:33	35.688	2020/8/20 2:37	36.125	2020/7/13 22:08	36.125	2020/7/7 1:32	37.438	2020/7/7 1:39	37.25	2020/7/9 21:02	36.25	2020/7/9 20:47	37.25	2020/7/9 21:13	36.125	2020/11/3 0:41	35.875	2020/11/3 3:08	33.5	2020/11/3 0:43	35.938	2020/11/3 0:41	33.812
15/06/22 8:31:01	36.024	15/06/22 8:37:01	36.471	2015/6/22 8:43	36.102	15/06/22 8:27:01	36.045	2015/6/21 1:36	38.209	15/06/21 1:18:01	38.046	2015/6/22 8:37	36.441	2015/6/22 8:39	36.314	2015/6/22 8:25	36.459	2015/6/22 8:40	37.095	15/06/22 8:36:01	35.123	14/06/23 6:07:01	37.018	14/06/23 6:22:01	36.165	2020/8/20 4:03	36.438	2020/8/20 4:07	35.812	2020/7/13 23:38	36	2020/7/7 3:02	37.125	2020/7/7 3:09	36.875	2020/7/9 22:32	36.75	2020/7/9 22:17	36.812	2020/7/9 22:43	37.562	2020/11/3 2:11	36.062	2020/11/3 4:38	33.438	2020/11/3 2:13	35.812	2020/11/3 2:11	33.625
15/06/22 10:01:01	36.148	15/06/22 10:07:01	35.473	2015/6/22 10:13	36.039	15/06/22 9:57:01	35.483	2015/6/21 3:06	38.583	15/06/21 2:48:01	38.109	2015/6/22 10:07	36.067	2015/6/22 10:09	35.753	2015/6/22 9:55	35.212	2015/6/22 10:10	36.721	15/06/22 10:06:01	35.373	14/06/23 7:37:01	36.145	14/06/23 7:52:01	35.853	2020/8/20 5:33	36.312	2020/8/20 5:37	35.75	2020/7/14 1:08	36.188	2020/7/7 4:32	36.75	2020/7/7 4:39	36.875	2020/7/10 0:02	35.562	2020/7/9 23:47	36.688	2020/7/10 0:13	36.938	2020/11/3 3:41	36.938	2020/11/3 6:08	32.125	2020/11/3 3:43	36.062	2020/11/3 3:41	33.562
15/06/22 11:31:01	35.775	15/06/22 11:37:01	36.159	2015/6/22 11:43	35.602	15/06/22 11:27:01	36.17	2015/6/21 4:36	38.396	15/06/21 4:18:01	37.672	2015/6/22 11:37	36.441	2015/6/22 11:39	36.127	2015/6/22 11:25	35.025	2015/6/22 11:40	35.723	15/06/22 11:36:01	34.811	14/06/23 9:07:01	36.269	14/06/23 9:22:01	35.915	2020/8/20 7:03	35	2020/8/20 7:07	36.5	2020/7/14 2:38	35.625	2020/7/7 6:02	36.562	2020/7/7 6:09	36.688	2020/7/10 1:32	37.5	2020/7/10 1:17	36.75	2020/7/10 1:43	36.75	2020/11/3 5:11	36.375	2020/11/3 7:38	33.062	2020/11/3 5:13	36.562	2020/11/3 5:11	33.875
15/06/22 13:01:01	35.712	15/06/22 13:07:01	35.473	2015/6/22 13:13	36.289	15/06/22 12:57:01	36.108	2015/6/21 6:06	38.458	15/06/21 5:48:01	37.672	2015/6/22 13:07	36.317	2015/6/22 13:09	36.19	2015/6/22 12:55	35.648	2015/6/22 13:10	35.66	15/06/22 13:06:01	35.935	14/06/23 10:37:01	36.644	14/06/23 10:52:01	36.352	2020/8/20 8:33	34.5	2020/8/20 8:37	35.625	2020/7/14 4:08	36.75	2020/7/7 7:32	37.312	2020/7/7 7:39	36.688	2020/7/10 3:02	34.75	2020/7/10 2:47	37.312	2020/7/10 3:13	37.688	2020/11/3 6:41	37.25	2020/11/3 9:08	32.688	2020/11/3 6:43	37.188	2020/11/3 6:41	34.25
15/06/22 14:31:01	36.398	15/06/22 14:37:01	36.159	2015/6/22 14:43	36.164	15/06/22 14:27:01	36.108	2015/6/21 7:36	38.209	15/06/21 7:18:01	37.984	2015/6/22 14:37	36.753	2015/6/22 14:39	36.19	2015/6/22 14:25	35.773	2015/6/22 14:40	36.472	15/06/22 14:36:01	35.248	14/06/23 12:07:01	35.895	14/06/23 12:22:01	36.04	2020/8/20 10:03	35.625	2020/8/20 10:07	35.812	2020/7/14 5:38	36.25	2020/7/7 9:02	36.875	2020/7/7 9:09	36	2020/7/10 4:32	35.312	2020/7/10 4:17	36.875	2020/7/10 4:43	37.062	2020/11/3 8:11	36.75	2020/11/3 10:38	33.875	2020/11/3 8:13	36.312	2020/11/3 8:11	34.375
15/06/22 16:01:01	35.837	15/06/22 16:07:01	35.785	2015/6/22 16:13	35.977	15/06/22 15:57:01	35.858	2015/6/21 9:06	37.773	15/06/21 8:48:01	37.361	2015/6/22 16:07	36.504	2015/6/22 16:09	35.878	2015/6/22 15:55	35.586	2015/6/22 16:10	36.472	15/06/22 16:06:01	35.935	14/06/23 13:37:01	36.332	14/06/23 13:52:01	36.352	2020/8/20 11:33	37.062	2020/8/20 11:37	36.562	2020/7/14 7:08	35.375	2020/7/7 10:32	36	2020/7/7 10:39	36.25	2020/7/10 6:02	34.562	2020/7/10 5:47	37.125	2020/7/10 6:13	37.125	2020/11/3 9:41	34.938	2020/11/3 12:08	33.688	2020/11/3 9:43	36.062	2020/11/3 9:41	33.438
15/06/22 17:31:01	36.273	15/06/22 17:37:01	35.91	2015/6/22 17:43	35.54	15/06/22 17:27:01	36.045	2015/6/21 10:36	37.711	15/06/21 10:18:01	37.298	2015/6/22 17:37	36.317	2015/6/22 17:39	36.377	2015/6/22 17:25	36.272	2015/6/22 17:40	36.409	15/06/22 17:36:01	35.311	14/06/23 15:07:01	36.519	14/06/23 15:22:01	36.227	2020/8/20 13:03	35.438	2020/8/20 13:07	35.625	2020/7/14 8:38	36.062	2020/7/7 12:02	36.312	2020/7/7 12:09	36.25	2020/7/10 7:32	34.75	2020/7/10 7:17	37.125	2020/7/10 7:43	37	2020/11/3 11:11	35.562	2020/11/3 13:38	33.312	2020/11/3 11:13	34.688	2020/11/3 11:11	34.188
15/06/22 19:01:01	35.961	15/06/22 19:07:01	36.035	2015/6/22 19:13	35.914	15/06/22 18:57:01	36.856	2015/6/21 12:06	37.026	15/06/21 11:48:01	37.236	2015/6/22 19:07	36.566	2015/6/22 19:09	35.94	2015/6/22 18:55	35.835	2015/6/22 19:10	36.908	15/06/22 19:06:01	35.873	14/06/23 16:37:01	36.768	14/06/23 16:52:01	36.414	2020/8/20 14:33	35.812	2020/8/20 14:37	35.875	2020/7/14 10:08	36.25	2020/7/7 13:32	36.938	2020/7/7 13:39	36.312	2020/7/10 9:02	34.688	2020/7/10 8:47	36.875	2020/7/10 9:13	36.188	2020/11/3 12:41	36	2020/11/3 15:08	33.312	2020/11/3 12:43	35.562	2020/11/3 12:41	33.625
15/06/22 20:31:01	36.335	15/06/22 20:37:01	36.035	2015/6/22 20:43	36.913	15/06/22 20:27:01	35.858	2015/6/21 13:36	37.213	15/06/21 13:18:01	37.672	2015/6/22 20:37	37.002	2015/6/22 20:39	36.314	2015/6/22 20:25	36.147	2015/6/22 20:40	36.347	15/06/22 20:36:01	36.185	14/06/23 18:07:01	36.207	14/06/23 18:22:01	36.102	2020/8/20 16:03	35.062	2020/8/20 16:07	36.5	2020/7/14 11:38	34.75	2020/7/7 15:02	36	2020/7/7 15:09	36.625	2020/7/10 10:32	33.688	2020/7/10 10:17	36.125	2020/7/10 10:43	36.75	2020/11/3 14:11	35.375	2020/11/3 16:38	33.125	2020/11/3 14:13	35.562	2020/11/3 14:11	33.5
15/06/22 22:01:01	36.46	15/06/22 22:07:01	35.847	2015/6/22 22:13	35.914	15/06/22 21:57:01	36.232	2015/6/21 15:06	37.213	15/06/21 14:48:01	37.174	2015/6/22 22:07	37.501	2015/6/22 22:09	36.751	2015/6/22 21:55	36.396	2015/6/22 22:10	36.035	15/06/22 22:06:01	35.248	14/06/23 19:37:01	36.768	14/06/23 19:52:01	37.037	2020/8/20 17:33	35.062	2020/8/20 17:37	35.375	2020/7/14 13:08	35.312	2020/7/7 16:32	36.438	2020/7/7 16:39	36.438	2020/7/10 12:02	34.5	2020/7/10 11:47	36.375	2020/7/10 12:13	36.312	2020/11/3 15:41	35.938	2020/11/3 18:08	33.5	2020/11/3 15:43	35.188	2020/11/3 15:41	33.5
15/06/22 23:31:01	36.522	15/06/22 23:37:01	36.596	2015/6/22 23:43	36.664	15/06/22 23:27:01	37.168	2015/6/21 16:36	37.151	15/06/21 16:18:01	37.423	2015/6/22 23:37	37.002	2015/6/22 23:39	37.187	2015/6/22 23:25	36.334	2015/6/22 23:40	36.659	15/06/22 23:36:01	35.873	14/06/23 21:07:01	36.269	14/06/23 21:22:01	37.162	2020/8/20 19:03	35.688	2020/8/20 19:07	36.312	2020/7/14 14:38	35.25	2020/7/7 18:02	36.188	2020/7/7 18:09	36.188	2020/7/10 13:32	34.875	2020/7/10 13:17	36.375	2020/7/10 13:43	35.688	2020/11/3 17:11	35.312	2020/11/3 19:38	33.312	2020/11/3 17:13	35.125	2020/11/3 17:11	34.312
15/06/23 1:01:01	36.709	15/06/23 1:07:01	36.721	2015/6/23 1:13	36.039	15/06/23 0:57:01	36.232	2015/6/21 18:06	37.088	15/06/21 17:48:01	37.423	2015/6/23 1:07	36.877	2015/6/23 1:09	37.811	2015/6/23 0:55	36.396	2015/6/23 1:10	36.971	15/06/23 1:06:01	35.56	14/06/23 22:37:01	37.205	14/06/23 22:52:01	36.725	2020/8/20 20:33	36.562	2020/8/20 20:37	35.812	2020/7/14 16:08	36.312	2020/7/7 19:32	36.5	2020/7/7 19:39	36.5	2020/7/10 15:02	34.625	2020/7/10 14:47	35.875	2020/7/10 15:13	36.25	2020/11/3 18:41	36.25	2020/11/3 21:08	33.062	2020/11/3 18:43	35.062	2020/11/3 18:41	33.812
15/06/23 2:31:01	35.463	15/06/23 2:37:01	35.723	2015/6/23 2:43	36.289	15/06/23 2:27:01	35.546	2015/6/21 19:36	37.338	15/06/21 19:18:01	36.924	2015/6/23 2:37	37.064	2015/6/23 2:39	36.813	2015/6/23 2:25	36.022	2015/6/23 2:40	36.284	15/06/23 2:36:01	36.559	14/06/24 0:07:01	36.768	14/06/24 0:22:01	36.476	2020/8/20 22:03	36.188	2020/8/20 22:07	35.625	2020/7/14 17:38	36.312	2020/7/7 21:02	36.5	2020/7/7 21:09	36.812	2020/7/10 16:32	36.438	2020/7/10 16:17	36.375	2020/7/10 16:43	36.062	2020/11/3 20:11	35.688	2020/11/3 22:38	33.5	2020/11/3 20:13	35.562	2020/11/3 20:11	34.438
15/06/23 4:01:01	35.899	15/06/23 4:07:01	36.222	2015/6/23 4:13	37.101	15/06/23 3:57:01	36.357	2015/6/21 21:06	37.275	15/06/21 20:48:01	37.548	2015/6/23 4:07	37.376	2015/6/23 4:09	37	2015/6/23 3:55	36.085	2015/6/23 4:10	36.284	15/06/23 4:06:01	35.873	14/06/24 1:37:01	36.768	14/06/24 1:52:01	37.037	2020/8/20 23:33	36.188	2020/8/20 23:37	36.562	2020/7/14 19:08	35.438	2020/7/7 22:32	36.812	2020/7/7 22:39	36.75	2020/7/10 18:02	36.562	2020/7/10 17:47	36.312	2020/7/10 18:13	35.938	2020/11/3 21:41	35.938	2020/11/4 0:08	32.312	2020/11/3 21:43	35.938	2020/11/3 21:41	34.688
15/06/23 5:31:01	35.588	15/06/23 5:37:01	36.534	2015/6/23 5:43	36.039	15/06/23 5:27:01	36.17	2015/6/21 22:36	37.275	15/06/21 22:18:01	36.8	2015/6/23 5:37	37.314	2015/6/23 5:39	36.688	2015/6/23 5:25	37.082	2015/6/23 5:40	36.284	15/06/23 5:36:01	35.81	14/06/24 3:07:01	37.018	14/06/24 3:22:01	36.289	2020/8/21 1:03	35.625	2020/8/21 1:07	36.938	2020/7/14 20:38	35.75	2020/7/8 0:02	36.75	2020/7/8 0:09	37	2020/7/10 19:32	36.375	2020/7/10 19:17	36.375	2020/7/10 19:43	36.625	2020/11/3 23:11	35.688	2020/11/4 1:38	33.375	2020/11/3 23:13	35.812	2020/11/3 23:11	34.312
15/06/23 7:01:01	36.398	15/06/23 7:07:01	36.783	2015/6/23 7:13	36.851	15/06/23 6:57:01	36.108	2015/6/22 0:06	37.088	15/06/21 23:48:01	37.423	2015/6/23 7:07	36.504	2015/6/23 7:09	36.252	2015/6/23 6:55	36.272	2015/6/23 7:10	36.409	15/06/23 7:06:01	35.061	14/06/24 4:37:01	36.768	14/06/24 4:52:01	36.85	2020/8/21 2:33	36.125	2020/8/21 2:37	35.688	2020/7/14 22:08	36.812	2020/7/8 1:32	37.125	2020/7/8 1:39	37.312	2020/7/10 21:02	36.062	2020/7/10 20:47	36.812	2020/7/10 21:13	36.5	2020/11/4 0:41	36.188	2020/11/4 3:08	33.062	2020/11/4 0:43	35.375	2020/11/4 0:41	33.562
15/06/23 8:31:01	36.086	15/06/23 8:37:01	36.596	2015/6/23 8:43	35.602	15/06/23 8:27:01	35.796	2015/6/22 1:36	37.4	15/06/22 1:18:01	37.236	2015/6/23 8:37	36.005	2015/6/23 8:39	36.439	2015/6/23 8:25	36.459	2015/6/23 8:40	36.596	15/06/23 8:36:01	35.248	14/06/24 6:07:01	37.018	14/06/24 6:22:01	36.289	2020/8/21 4:03	36.188	2020/8/21 4:07	36.062	2020/7/14 23:38	37.062	2020/7/8 3:02	37.062	2020/7/8 3:09	36.812	2020/7/10 22:32	35.25	2020/7/10 22:17	38	2020/7/10 22:43	37.438	2020/11/4 2:11	36.375	2020/11/4 4:38	33.312	2020/11/4 2:13	36.5	2020/11/4 2:11	33.438
15/06/23 10:01:01	36.46	15/06/23 10:07:01	36.347	2015/6/23 10:13	35.664	15/06/23 9:57:01	35.796	2015/6/22 3:06	37.96	15/06/22 2:48:01	38.046	2015/6/23 10:07	36.317	2015/6/23 10:09	36.002	2015/6/23 9:55	36.147	2015/6/23 10:10	36.721	15/06/23 10:06:01	35.248	14/06/24 7:37:01	36.457	14/06/24 7:52:01	36.102	2020/8/21 5:33	36.375	2020/8/21 5:37	35.875	2020/7/15 1:08	36	2020/7/8 4:32	36.688	2020/7/8 4:39	36.438	2020/7/11 0:02	34.875	2020/7/10 23:47	36.875	2020/7/11 0:13	36.625	2020/11/4 3:41	37.062	2020/11/4 6:08	32.75	2020/11/4 3:43	36.312	2020/11/4 3:41	34.5
15/06/23 11:31:01	36.273	15/06/23 11:37:01	35.473	2015/6/23 11:43	35.789	15/06/23 11:27:01	35.608	2015/6/22 4:36	37.836	15/06/22 4:18:01	37.423	2015/6/23 11:37	36.69	2015/6/23 11:39	36.002	2015/6/23 11:25	35.898	2015/6/23 11:40	35.411	15/06/23 11:36:01	35.998	14/06/24 9:07:01	35.646	14/06/24 9:22:01	35.604	2020/8/21 7:03	35.688	2020/8/21 7:07	36.188	2020/7/15 2:38	37.375	2020/7/8 6:02	36.75	2020/7/8 6:09	36.25	2020/7/11 1:32	34.812	2020/7/11 1:17	37.312	2020/7/11 1:43	36.875	2020/11/4 5:11	36.188	2020/11/4 7:38	33	2020/11/4 5:13	36.438	2020/11/4 5:11	34.125
15/06/23 13:01:01	35.338	15/06/23 13:07:01	36.222	2015/6/23 13:13	36.164	15/06/23 12:57:01	35.796	2015/6/22 6:06	37.649	15/06/22 5:48:01	37.485	2015/6/23 13:07	36.317	2015/6/23 13:09	35.691	2015/6/23 12:55	35.274	2015/6/23 13:10	35.785	15/06/23 13:06:01	35.373	14/06/24 10:37:01	36.332	14/06/24 10:52:01	35.853	2020/8/21 8:33	36.562	2020/8/21 8:37	36.25	2020/7/15 4:08	37.5	2020/7/8 7:32	36.5	2020/7/8 7:39	36.375	2020/7/11 3:02	35.25	2020/7/11 2:47	37.812	2020/7/11 3:13	36.938	2020/11/4 6:41	37.062	2020/11/4 9:08	32.562	2020/11/4 6:43	36.938	2020/11/4 6:41	34.625
15/06/23 14:31:01	36.024	15/06/23 14:37:01	35.723	2015/6/23 14:43	36.226	15/06/23 14:27:01	36.42	2015/6/22 7:36	37.773	15/06/22 7:18:01	38.109	2015/6/23 14:37	36.628	2015/6/23 14:39	35.815	2015/6/23 14:25	35.96	2015/6/23 14:40	35.473	15/06/23 14:36:01	35.56	14/06/24 12:07:01	36.581	14/06/24 12:22:01	36.165	2020/8/21 10:03	35.938	2020/8/21 10:07	35.75	2020/7/15 5:38	35.938	2020/7/8 9:02	36.312	2020/7/8 9:09	35.562	2020/7/11 4:32	34.438	2020/7/11 4:17	36.25	2020/7/11 4:43	37.125	2020/11/4 8:11	36.125	2020/11/4 10:38	32.938	2020/11/4 8:13	36.688	2020/11/4 8:11	35
15/06/23 16:01:01	36.148	15/06/23 16:07:01	36.159	2015/6/23 16:13	36.226	15/06/23 15:57:01	35.608	2015/6/22 9:06	37.649	15/06/22 8:48:01	37.61	2015/6/23 16:07	36.94	2015/6/23 16:09	36.19	2015/6/23 15:55	35.274	2015/6/23 16:10	35.848	15/06/23 16:06:01	36.06	14/06/24 13:37:01	36.831	14/06/24 13:52:01	35.853	2020/8/21 11:33	35.125	2020/8/21 11:37	35.812	2020/7/15 7:08	36.188	2020/7/8 10:32	36.25	2020/7/8 10:39	36.188	2020/7/11 6:02	34.5	2020/7/11 5:47	37.125	2020/7/11 6:13	36.375	2020/11/4 9:41	36.562	2020/11/4 12:08	32.312	2020/11/4 9:43	36.062	2020/11/4 9:41	33.625
15/06/23 17:31:01	35.525	15/06/23 17:37:01	35.972	2015/6/23 17:43	36.351	15/06/23 17:27:01	35.858	2015/6/22 10:36	37.524	15/06/22 10:18:01	37.111	2015/6/23 17:37	36.566	2015/6/23 17:39	35.94	2015/6/23 17:25	35.96	2015/6/23 17:40	36.097	15/06/23 17:36:01	35.81	14/06/24 15:07:01	36.831	14/06/24 15:22:01	36.601	2020/8/21 13:03	35.25	2020/8/21 13:07	35.875	2020/7/15 8:38	36.125	2020/7/8 12:02	36.062	2020/7/8 12:09	36.812	2020/7/11 7:32	34.875	2020/7/11 7:17	37.25	2020/7/11 7:43	36.438	2020/11/4 11:11	34.812	2020/11/4 13:38	33.375	2020/11/4 11:13	35.188	2020/11/4 11:11	33.875
15/06/23 19:01:01	35.775	15/06/23 19:07:01	35.847	2015/6/23 19:13	36.351	15/06/23 18:57:01	35.858	2015/6/22 12:06	37.026	15/06/22 11:48:01	37.111	2015/6/23 19:07	36.441	2015/6/23 19:09	36.002	2015/6/23 18:55	35.274	2015/6/23 19:10	35.785	15/06/23 19:06:01	35.748	14/06/24 16:37:01	36.831	14/06/24 16:52:01	36.227	2020/8/21 14:33	36.062	2020/8/21 14:37	36	2020/7/15 10:08	35.812	2020/7/8 13:32	36.125	2020/7/8 13:39	36.25	2020/7/11 9:02	34.562	2020/7/11 8:47	35.875	2020/7/11 9:13	36.438	2020/11/4 12:41	36.125	2020/11/4 15:08	32.75	2020/11/4 12:43	34.812	2020/11/4 12:41	34.312
15/06/23 20:31:01	35.463	15/06/23 20:37:01	35.972	2015/6/23 20:43	36.351	15/06/23 20:27:01	36.295	2015/6/22 13:36	37.213	15/06/22 13:18:01	37.298	2015/6/23 20:37	37.002	2015/6/23 20:39	36.065	2015/6/23 20:25	36.396	2015/6/23 20:40	36.347	15/06/23 20:36:01	35.311	14/06/24 18:07:01	36.768	14/06/24 18:22:01	36.476	2020/8/21 16:03	34.938	2020/8/21 16:07	35.375	2020/7/15 11:38	35.625	2020/7/8 15:02	36.188	2020/7/8 15:09	36.375	2020/7/11 10:32	34	2020/7/11 10:17	35.938	2020/7/11 10:43	36.312	2020/11/4 14:11	35.812	2020/11/4 16:38	33.188	2020/11/4 14:13	35.188	2020/11/4 14:11	34.188
15/06/23 22:01:01	36.522	15/06/23 22:07:01	35.598	2015/6/23 22:13	36.789	15/06/23 21:57:01	36.045	2015/6/22 15:06	36.964	15/06/22 14:48:01	37.548	2015/6/23 22:07	38.124	2015/6/23 22:09	36.314	2015/6/23 21:55	35.835	2015/6/23 22:10	36.035	15/06/23 22:06:01	35.685	14/06/24 19:37:01	36.706	14/06/24 19:52:01	36.538	2020/8/21 17:33	35.938	2020/8/21 17:37	35.5	2020/7/15 13:08	34.875	2020/7/8 16:32	35.875	2020/7/8 16:39	36.75	2020/7/11 12:02	33.25	2020/7/11 11:47	36.062	2020/7/11 12:13	36.188	2020/11/4 15:41	35.375	2020/11/4 18:08	33.312	2020/11/4 15:43	35.25	2020/11/4 15:41	33.75
15/06/23 23:31:01	36.335	15/06/23 23:37:01	36.159	2015/6/23 23:43	36.164	15/06/23 23:27:01	35.858	2015/6/22 16:36	37.462	15/06/22 16:18:01	37.049	2015/6/23 23:37	37.189	2015/6/23 23:39	36.938	2015/6/23 23:25	36.022	2015/6/23 23:40	36.971	15/06/23 23:36:01	36.247	14/06/24 21:07:01	36.768	14/06/24 21:22:01	36.538	2020/8/21 19:03	35.938	2020/8/21 19:07	36	2020/7/15 14:38	35.438	2020/7/8 18:02	36.25	2020/7/8 18:09	35.562	2020/7/11 13:32	34.688	2020/7/11 13:17	36.688	2020/7/11 13:43	36.188	2020/11/4 17:11	36.062	2020/11/4 19:38	33.375	2020/11/4 17:13	34.875	2020/11/4 17:11	33.875
15/06/24 1:01:01	36.46	15/06/24 1:07:01	36.347	2015/6/24 1:13	36.102	15/06/24 0:57:01	37.044	2015/6/22 18:06	37.088	15/06/22 17:48:01	36.924	2015/6/24 1:07	37.625	2015/6/24 1:09	37.063	2015/6/24 0:55	36.022	2015/6/24 1:10	35.91	15/06/24 1:06:01	35.935	14/06/24 22:37:01	36.893	14/06/24 22:52:01	36.725	2020/8/21 20:33	35.875	2020/8/21 20:37	35.75	2020/7/15 16:08	35.062	2020/7/8 19:32	36.5	2020/7/8 19:39	35.812	2020/7/11 15:02	33.75	2020/7/11 14:47	36.25	2020/7/11 15:13	36	2020/11/4 18:41	35.688	2020/11/4 21:08	33.125	2020/11/4 18:43	35.312	2020/11/4 18:41	34.062
15/06/24 2:31:01	35.899	15/06/24 2:37:01	36.97	2015/6/24 2:43	36.289	15/06/24 2:27:01	35.671	2015/6/22 19:36	37.151	15/06/22 19:18:01	36.987	2015/6/24 2:37	37.127	2015/6/24 2:39	37.187	2015/6/24 2:25	36.459	2015/6/24 2:40	36.222	15/06/24 2:36:01	35.56	14/06/25 0:07:01	36.02	14/06/25 0:22:01	36.352	2020/8/21 22:03	35.562	2020/8/21 22:07	35.875	2020/7/15 17:38	35.562	2020/7/8 21:02	36.625	2020/7/8 21:09	36.812	2020/7/11 16:32	34.5	2020/7/11 16:17	36.188	2020/7/11 16:43	36.312	2020/11/4 20:11	35.625	2020/11/4 22:38	33.562	2020/11/4 20:13	36.188	2020/11/4 20:11	33.75
15/06/24 4:01:01	35.961	15/06/24 4:07:01	36.035	2015/6/24 4:13	35.727	15/06/24 3:57:01	35.92	2015/6/22 21:06	37.213	15/06/22 20:48:01	36.924	2015/6/24 4:07	37.314	2015/6/24 4:09	36.252	2015/6/24 3:55	36.334	2015/6/24 4:10	36.284	15/06/24 4:06:01	35.81	14/06/25 1:37:01	36.145	14/06/25 1:52:01	37.037	2020/8/21 23:33	36.5	2020/8/21 23:37	36.062	2020/7/15 19:08	36.062	2020/7/8 22:32	37.375	2020/7/8 22:39	36.625	2020/7/11 18:02	34.812	2020/7/11 17:47	36.375	2020/7/11 18:13	36.312	2020/11/4 21:41	35.875	2020/11/5 0:08	33.875	2020/11/4 21:43	36.125	2020/11/4 21:41	34.5
15/06/24 5:31:01	35.401	15/06/24 5:37:01	36.347	2015/6/24 5:43	37.101	15/06/24 5:27:01	37.168	2015/6/22 22:36	37.088	15/06/22 22:18:01	37.174	2015/6/24 5:37	36.566	2015/6/24 5:39	36.751	2015/6/24 5:25	36.77	2015/6/24 5:40	36.284	15/06/24 5:36:01	35.623	14/06/25 3:07:01	36.332	14/06/25 3:22:01	36.538	2020/8/22 1:03	36.188	2020/8/22 1:07	36.75	2020/7/15 20:38	36.125	2020/7/9 0:02	36.875	2020/7/9 0:09	36.438	2020/7/11 19:32	34.875	2020/7/11 19:17	36.562	2020/7/11 19:43	36.312	2020/11/4 23:11	35.375	2020/11/5 1:38	32.562	2020/11/4 23:13	35.562	2020/11/4 23:11	34.5
15/06/24 7:01:01	35.961	15/06/24 7:07:01	36.596	2015/6/24 7:13	35.914	15/06/24 6:57:01	35.733	2015/6/23 0:06	37.275	15/06/22 23:48:01	37.361	2015/6/24 7:07	36.877	2015/6/24 7:09	36.252	2015/6/24 6:55	36.583	2015/6/24 7:10	36.534	15/06/24 7:06:01	36.247	14/06/25 4:37:01	36.706	14/06/25 4:52:01	36.601	2020/8/22 2:33	36.688	2020/8/22 2:37	35.562	2020/7/15 22:08	36.75	2020/7/9 1:32	37.5	2020/7/9 1:39	36.875	2020/7/11 21:02	35.125	2020/7/11 20:47	36.5	2020/7/11 21:13	36.75	2020/11/5 0:41	35.812	2020/11/5 3:08	32.5	2020/11/5 0:43	35.625	2020/11/5 0:41	33.938
15/06/24 8:31:01	36.148	15/06/24 8:37:01	36.159	2015/6/24 8:43	36.976	15/06/24 8:27:01	36.919	2015/6/23 1:36	37.275	15/06/23 1:18:01	38.046	2015/6/24 8:37	36.192	2015/6/24 8:39	36.439	2015/6/24 8:25	35.96	2015/6/24 8:40	36.409	15/06/24 8:36:01	35.56	14/06/25 6:07:01	36.581	14/06/25 6:22:01	36.227	2020/8/22 4:03	35.938	2020/8/22 4:07	35.875	2020/7/15 23:38	35.25	2020/7/9 3:02	36.875	2020/7/9 3:09	36.188	2020/7/11 22:32	33.938	2020/7/11 22:17	37.625	2020/7/11 22:43	37.75	2020/11/5 2:11	35.938	2020/11/5 4:38	33.375	2020/11/5 2:13	36.562	2020/11/5 2:11	33.375
15/06/24 10:01:01	35.65	15/06/24 10:07:01	36.658	2015/6/24 10:13	36.164	15/06/24 9:57:01	35.608	2015/6/23 3:06	37.773	15/06/23 2:48:01	37.797	2015/6/24 10:07	36.192	2015/6/24 10:09	35.691	2015/6/24 9:55	35.648	2015/6/24 10:10	35.785	15/06/24 10:06:01	35.436	14/06/25 7:37:01	36.332	14/06/25 7:52:01	36.476	2020/8/22 5:33	36	2020/8/22 5:37	35.875	2020/7/16 1:08	36.75	2020/7/9 4:32	35.562	2020/7/9 4:39	38.062	2020/7/12 0:02	34.312	2020/7/11 23:47	36.938	2020/7/12 0:13	35.938	2020/11/5 3:41	37.062	2020/11/5 6:08	32.812	2020/11/5 3:43	36.188	2020/11/5 3:41	34.125
15/06/24 11:31:01	35.837	15/06/24 11:37:01	36.097	2015/6/24 11:43	35.852	15/06/24 11:27:01	35.234	2015/6/23 4:36	37.711	15/06/23 4:18:01	38.295	2015/6/24 11:37	36.504	2015/6/24 11:39	35.067	2015/6/24 11:25	35.648	2015/6/24 11:40	35.411	15/06/24 11:36:01	34.811	14/06/25 9:07:01	35.583	14/06/25 9:22:01	35.728	2020/8/22 7:03	35.875	2020/8/22 7:07	36.312	2020/7/16 2:38	35.875	2020/7/9 6:02	36.875	2020/7/9 6:09	36.75	2020/7/12 1:32	34.438	2020/7/12 1:17	37.062	2020/7/12 1:43	37.062	2020/11/5 5:11	34.25	2020/11/5 7:38	33.375	2020/11/5 5:13	36.375	2020/11/5 5:11	34.812
15/06/24 13:01:01	35.338	15/06/24 13:07:01	36.409	2015/6/24 13:13	35.914	15/06/24 12:57:01	35.796	2015/6/23 6:06	37.649	15/06/23 5:48:01	37.236	2015/6/24 13:07	36.566	2015/6/24 13:09	35.503	2015/6/24 12:55	36.085	2015/6/24 13:10	36.097	15/06/24 13:06:01	34.873	14/06/25 10:37:01	35.583	14/06/25 10:52:01	36.476	2020/8/22 8:33	34.938	2020/8/22 8:37	36.125	2020/7/16 4:08	37.312	2020/7/9 7:32	36.312	2020/7/9 7:39	37	2020/7/12 3:02	36.938	2020/7/12 2:47	36.375	2020/7/12 3:13	36.938	2020/11/5 6:41	36.812	2020/11/5 9:08	33.875	2020/11/5 6:43	36.875	2020/11/5 6:41	35.125
15/06/24 14:31:01	35.899	15/06/24 14:37:01	35.847	2015/6/24 14:43	35.914	15/06/24 14:27:01	36.108	2015/6/23 7:36	37.96	15/06/23 7:18:01	37.236	2015/6/24 14:37	36.379	2015/6/24 14:39	35.691	2015/6/24 14:25	35.773	2015/6/24 14:40	35.848	15/06/24 14:36:01	35.81	14/06/25 12:07:01	35.958	14/06/25 12:22:01	35.666	2020/8/22 10:03	35.312	2020/8/22 10:07	36.312	2020/7/16 5:38	36.938	2020/7/9 9:02	36.5	2020/7/9 9:09	37	2020/7/12 4:32	36.188	2020/7/12 4:17	37.25	2020/7/12 4:43	36.812	2020/11/5 8:11	37	2020/11/5 10:38	32.5	2020/11/5 8:13	36.188	2020/11/5 8:11	34.188
15/06/24 16:01:01	36.148	15/06/24 16:07:01	36.159	2015/6/24 16:13	36.476	15/06/24 15:57:01	35.92	2015/6/23 9:06	37.4	15/06/23 8:48:01	37.236	2015/6/24 16:07	36.441	2015/6/24 16:09	36.377	2015/6/24 15:55	36.459	2015/6/24 16:10	35.785	15/06/24 16:06:01	35.186	14/06/25 13:37:01	36.644	14/06/25 13:52:01	36.102	2020/8/22 11:33	37.062	2020/8/22 11:37	35.875	2020/7/16 7:08	36.5	2020/7/9 10:32	36.938	2020/7/9 10:39	38.625	2020/7/12 6:02	34.688	2020/7/12 5:47	36.562	2020/7/12 6:13	36.75	2020/11/5 9:41	36.188	2020/11/5 12:08	33.188	2020/11/5 9:43	36.375	2020/11/5 9:41	34.312
15/06/24 17:31:01	35.899	15/06/24 17:37:01	36.159	2015/6/24 17:43	36.289	15/06/24 17:27:01	35.858	2015/6/23 10:36	37.462	15/06/23 10:18:01	37.485	2015/6/24 17:37	36.753	2015/6/24 17:39	35.815	2015/6/24 17:25	35.586	2015/6/24 17:40	35.785	15/06/24 17:36:01	36.06	14/06/25 15:07:01	35.77	14/06/25 15:22:01	35.915	2020/8/22 13:03	35.875	2020/8/22 13:07	35.5	2020/7/16 8:38	37.062	2020/7/9 12:02	36.312	2020/7/9 12:09	36.375	2020/7/12 7:32	36.125	2020/7/12 7:17	36.875	2020/7/12 7:43	36.438	2020/11/5 11:11	37.375	2020/11/5 13:38	32.75	2020/11/5 11:13	37.312	2020/11/5 11:11	34.125
15/06/24 19:01:01	36.086	15/06/24 19:07:01	35.972	2015/6/24 19:13	36.039	15/06/24 18:57:01	35.92	2015/6/23 12:06	37.026	15/06/23 11:48:01	37.423	2015/6/24 19:07	37.002	2015/6/24 19:09	35.566	2015/6/24 18:55	35.773	2015/6/24 19:10	35.723	15/06/24 19:06:01	35.498	14/06/25 16:37:01	36.207	14/06/25 16:52:01	36.414	2020/8/22 14:33	35.438	2020/8/22 14:37	35.438	2020/7/16 10:08	35.875	2020/7/9 13:32	35.875	2020/7/9 13:39	36.25	2020/7/12 9:02	36.75	2020/7/12 8:47	36.625	2020/7/12 9:13	36.438	2020/11/5 12:41	35.062	2020/11/5 15:08	33.75	2020/11/5 12:43	34.375	2020/11/5 12:41	33.312
15/06/24 20:31:01	36.086	15/06/24 20:37:01	36.159	2015/6/24 20:43	36.351	15/06/24 20:27:01	35.546	2015/6/23 13:36	36.839	15/06/23 13:18:01	37.111	2015/6/24 20:37	36.94	2015/6/24 20:39	35.753	2015/6/24 20:25	35.711	2015/6/24 20:40	35.286	15/06/24 20:36:01	35.123	14/06/25 18:07:01	36.706	14/06/25 18:22:01	36.227	2020/8/22 16:03	35.688	2020/8/22 16:07	35.312	2020/7/16 11:38	37.562	2020/7/9 15:02	36.188	2020/7/9 15:09	36	2020/7/12 10:32	35.938	2020/7/12 10:17	36.188	2020/7/12 10:43	36.125	2020/11/5 14:11	35.938	2020/11/5 16:38	33.688	2020/11/5 14:13	36.062	2020/11/5 14:11	33.75
15/06/24 22:01:01	36.273	15/06/24 22:07:01	35.785	2015/6/24 22:13	37.35	15/06/24 21:57:01	36.045	2015/6/23 15:06	37.088	15/06/23 14:48:01	37.049	2015/6/24 22:07	37.999	2015/6/24 22:09	36.377	2015/6/24 21:55	35.711	2015/6/24 22:10	36.534	15/06/24 22:06:01	35.748	14/06/25 19:37:01	35.77	14/06/25 19:52:01	36.476	2020/8/22 17:33	36.062	2020/8/22 17:37	35.875	2020/7/16 13:08	36.812	2020/7/9 16:32	36.375	2020/7/9 16:39	36.25	2020/7/12 12:02	36.312	2020/7/12 11:47	36.438	2020/7/12 12:13	36.562	2020/11/5 15:41	35.438	2020/11/5 18:08	32.5	2020/11/5 15:43	34.875	2020/11/5 15:41	34.125
15/06/24 23:31:01	36.584	15/06/24 23:37:01	36.035	2015/6/24 23:43	36.664	15/06/24 23:27:01	36.794	2015/6/23 16:36	37.026	15/06/23 16:18:01	37.361	2015/6/24 23:37	36.94	2015/6/24 23:39	36.439	2015/6/24 23:25	36.708	2015/6/24 23:40	36.659	15/06/24 23:36:01	36.31	14/06/25 21:07:01	36.145	14/06/25 21:22:01	36.788	2020/8/22 19:03	36.5	2020/8/22 19:07	35.875	2020/7/16 14:38	35.375	2020/7/9 18:02	35.875	2020/7/9 18:09	36.688	2020/7/12 13:32	33.438	2020/7/12 13:17	36.188	2020/7/12 13:43	36.125	2020/11/5 17:11	35.688	2020/11/5 19:38	33.5	2020/11/5 17:13	35.125	2020/11/5 17:11	33.75
15/06/25 1:01:01	35.899	15/06/25 1:07:01	35.847	2015/6/25 1:13	36.289	15/06/25 0:57:01	36.17	2015/6/23 18:06	37.151	15/06/23 17:48:01	37.236	2015/6/25 1:07	37.314	2015/6/25 1:09	36.314	2015/6/25 0:55	35.96	2015/6/25 1:10	35.848	15/06/25 1:06:01	35.623	14/06/25 22:37:01	36.893	14/06/25 22:52:01	36.788	2020/8/22 20:33	35.562	2020/8/22 20:37	36.375	2020/7/16 16:08	35.25	2020/7/9 19:32	36.125	2020/7/9 19:39	36.125	2020/7/12 15:02	35.875	2020/7/12 14:47	36.25	2020/7/12 15:13	36.062	2020/11/5 18:41	35.688	2020/11/5 21:08	33.125	2020/11/5 18:43	35.062	2020/11/5 18:41	33.938
15/06/25 2:31:01	36.709	15/06/25 2:37:01	36.534	2015/6/25 2:43	36.351	15/06/25 2:27:01	36.045	2015/6/23 19:36	37.4	15/06/23 19:18:01	37.548	2015/6/25 2:37	37.438	2015/6/25 2:39	36.065	2015/6/25 2:25	36.521	2015/6/25 2:40	36.097	15/06/25 2:36:01	35.935	14/06/26 0:07:01	36.831	14/06/26 0:22:01	36.663	2020/8/22 22:03	36.25	2020/8/22 22:07	35.688	2020/7/16 17:38	35.5	2020/7/9 21:02	35.938	2020/7/9 21:09	36	2020/7/12 16:32	35.375	2020/7/12 16:17	36.188	2020/7/12 16:43	36.438	2020/11/5 20:11	36.062	2020/11/5 22:38	33.188	2020/11/5 20:13	35.438	2020/11/5 20:11	34.062
15/06/25 4:01:01	36.086	15/06/25 4:07:01	36.409	2015/6/25 4:13	35.789	15/06/25 3:57:01	36.108	2015/6/23 21:06	37.213	15/06/23 20:48:01	37.111	2015/6/25 4:07	37.438	2015/6/25 4:09	37.125	2015/6/25 3:55	35.835	2015/6/25 4:10	36.846	15/06/25 4:06:01	35.685	14/06/26 1:37:01	37.454	14/06/26 1:52:01	36.85	2020/8/22 23:33	36.5	2020/8/22 23:37	36.062	2020/7/16 19:08	36.562	2020/7/9 22:32	37.062	2020/7/9 22:39	36.438	2020/7/12 18:02	35.188	2020/7/12 17:47	36.562	2020/7/12 18:13	36.312	2020/11/5 21:41	36	2020/11/6 0:08	32	2020/11/5 21:43	36.688	2020/11/5 21:41	33.75
15/06/25 5:31:01	36.148	15/06/25 5:37:01	36.409	2015/6/25 5:43	36.414	15/06/25 5:27:01	35.483	2015/6/23 22:36	37.275	15/06/23 22:18:01	36.862	2015/6/25 5:37	37.127	2015/6/25 5:39	36.876	2015/6/25 5:25	36.459	2015/6/25 5:40	35.785	15/06/25 5:36:01	35.935	14/06/26 3:07:01	36.332	14/06/26 3:22:01	36.975	2020/8/23 1:03	35.812	2020/8/23 1:07	35.312	2020/7/16 20:38	36.75	2020/7/10 0:02	36.5	2020/7/10 0:09	36.438	2020/7/12 19:32	34.75	2020/7/12 19:17	35.688	2020/7/12 19:43	36.375	2020/11/5 23:11	36.188	2020/11/6 1:38	33.312	2020/11/5 23:13	36.25	2020/11/5 23:11	35.875
15/06/25 7:01:01	36.398	15/06/25 7:07:01	36.284	2015/6/25 7:13	36.476	15/06/25 6:57:01	36.108	2015/6/24 0:06	37.649	15/06/23 23:48:01	37.735	2015/6/25 7:07	36.504	2015/6/25 7:09	36.19	2015/6/25 6:55	36.646	2015/6/25 7:10	35.723	15/06/25 7:06:01	35.685	14/06/26 4:37:01	36.831	14/06/26 4:52:01	36.352	2020/8/23 2:33	36.438	2020/8/23 2:37	35.938	2020/7/16 22:08	35.875	2020/7/10 1:32	36.562	2020/7/10 1:39	36.312	2020/7/12 21:02	36.062	2020/7/12 20:47	36.562	2020/7/12 21:13	36.75	2020/11/6 0:41	36.188	2020/11/6 3:08	33.75	2020/11/6 0:43	36.5	2020/11/6 0:41	34.25
15/06/25 8:31:01	35.837	15/06/25 8:37:01	36.721	2015/6/25 8:43	36.851	15/06/25 8:27:01	36.607	2015/6/24 1:36	37.836	15/06/24 1:18:01	38.233	2015/6/25 8:37	35.818	2015/6/25 8:39	36.314	2015/6/25 8:25	35.586	2015/6/25 8:40	36.908	15/06/25 8:36:01	35.623	14/06/26 6:07:01	36.644	14/06/26 6:22:01	36.538	2020/8/23 4:03	35.938	2020/8/23 4:07	35.688	2020/7/16 23:38	36.062	2020/7/10 3:02	36.562	2020/7/10 3:09	36.562	2020/7/12 22:32	33.25	2020/7/12 22:17	37.938	2020/7/12 22:43	36.938	2020/11/6 2:11	34.188	2020/11/6 4:38	32.688	2020/11/6 2:13	35.312	2020/11/6 2:11	34.438
15/06/25 10:01:01	36.273	15/06/25 10:07:01	35.91	2015/6/25 10:13	35.852	15/06/25 9:57:01	35.671	2015/6/24 3:06	38.022	15/06/24 2:48:01	37.922	2015/6/25 10:07	36.504	2015/6/25 10:09	36.127	2015/6/25 9:55	36.459	2015/6/25 10:10	36.846	15/06/25 10:06:01	35.186	14/06/26 7:37:01	36.332	14/06/26 7:52:01	36.227	2020/8/23 5:33	36.188	2020/8/23 5:37	36.188	2020/7/17 1:08	36.25	2020/7/10 4:32	36.875	2020/7/10 4:39	37.125	2020/7/13 0:02	33.875	2020/7/12 23:47	36.688	2020/7/13 0:13	36.875	2020/11/6 3:41	36.188	2020/11/6 6:08	33.375	2020/11/6 3:43	36.125	2020/11/6 3:41	34.062
15/06/25 11:31:01	35.214	15/06/25 11:37:01	35.473	2015/6/25 11:43	35.789	15/06/25 11:27:01	35.983	2015/6/24 4:36	37.96	15/06/24 4:18:01	38.046	2015/6/25 11:37	36.005	2015/6/25 11:39	35.566	2015/6/25 11:25	35.087	2015/6/25 11:40	35.598	15/06/25 11:36:01	34.936	14/06/26 9:07:01	36.082	14/06/26 9:22:01	36.352	2020/8/23 7:03	36.5	2020/8/23 7:07	35.625	2020/7/17 2:38	37.062	2020/7/10 6:02	36.5	2020/7/10 6:09	36.188	2020/7/13 1:32	36.938	2020/7/13 1:17	36.438	2020/7/13 1:43	36.688	2020/11/6 5:11	36.75	2020/11/6 7:38	34.25	2020/11/6 5:13	36.688	2020/11/6 5:11	34
15/06/25 13:01:01	35.338	15/06/25 13:07:01	35.348	2015/6/25 13:13	36.102	15/06/25 12:57:01	35.421	2015/6/24 6:06	38.085	15/06/24 5:48:01	38.233	2015/6/25 13:07	36.005	2015/6/25 13:09	35.94	2015/6/25 12:55	35.898	2015/6/25 13:10	36.16	15/06/25 13:06:01	35.748	14/06/26 10:37:01	36.394	14/06/26 10:52:01	36.04	2020/8/23 8:33	36.562	2020/8/23 8:37	35.375	2020/7/17 4:08	37.125	2020/7/10 7:32	36.812	2020/7/10 7:39	37.25	2020/7/13 3:02	36.625	2020/7/13 2:47	36.812	2020/7/13 3:13	36.5	2020/11/6 6:41	36.812	2020/11/6 9:08	33.875	2020/11/6 6:43	35.812	2020/11/6 6:41	33.438
15/06/25 14:31:01	35.401	15/06/25 14:37:01	35.473	2015/6/25 14:43	36.351	15/06/25 14:27:01	35.796	2015/6/24 7:36	37.649	15/06/24 7:18:01	37.984	2015/6/25 14:37	36.13	2015/6/25 14:39	35.878	2015/6/25 14:25	35.586	2015/6/25 14:40	35.349	15/06/25 14:36:01	35.123	14/06/26 12:07:01	36.207	14/06/26 12:22:01	36.227	2020/8/23 10:03	35.062	2020/8/23 10:07	35.938	2020/7/17 5:38	37.375	2020/7/10 9:02	37	2020/7/10 9:09	36	2020/7/13 4:32	36.688	2020/7/13 4:17	36.75	2020/7/13 4:43	36.438	2020/11/6 8:11	36.875	2020/11/6 10:38	33.75	2020/11/6 8:13	36.625	2020/11/6 8:11	34.688
15/06/25 16:01:01	35.65	15/06/25 16:07:01	36.097	2015/6/25 16:13	36.414	15/06/25 15:57:01	36.232	2015/6/24 9:06	37.898	15/06/24 8:48:01	38.046	2015/6/25 16:07	36.628	2015/6/25 16:09	35.566	2015/6/25 15:55	35.773	2015/6/25 16:10	35.723	15/06/25 16:06:01	34.998	14/06/26 13:37:01	36.332	14/06/26 13:52:01	36.102	2020/8/23 11:33	36.25	2020/8/23 11:37	36.062	2020/7/17 7:08	35.75	2020/7/10 10:32	36.5	2020/7/10 10:39	35.75	2020/7/13 6:02	36.375	2020/7/13 5:47	36.875	2020/7/13 6:13	36.5	2020/11/6 9:41	37.125	2020/11/6 12:08	32.625	2020/11/6 9:43	36	2020/11/6 9:41	34
15/06/25 17:31:01	35.961	15/06/25 17:37:01	36.097	2015/6/25 17:43	36.102	15/06/25 17:27:01	36.108	2015/6/24 10:36	37.587	15/06/24 10:18:01	37.236	2015/6/25 17:37	36.69	2015/6/25 17:39	35.753	2015/6/25 17:25	35.524	2015/6/25 17:40	35.723	15/06/25 17:36:01	35.186	14/06/26 15:07:01	36.082	14/06/26 15:22:01	36.476	2020/8/23 13:03	35.5	2020/8/23 13:07	35.875	2020/7/17 8:38	35.375	2020/7/10 12:02	36.438	2020/7/10 12:09	37.25	2020/7/13 7:32	33.875	2020/7/13 7:17	36.688	2020/7/13 7:43	36.125	2020/11/6 11:11	34.125	2020/11/6 13:38	33.125	2020/11/6 11:13	35.188	2020/11/6 11:11	33.875
15/06/25 19:01:01	36.522	15/06/25 19:07:01	36.409	2015/6/25 19:13	36.039	15/06/25 18:57:01	35.234	2015/6/24 12:06	37.338	15/06/24 11:48:01	37.423	2015/6/25 19:07	36.317	2015/6/25 19:09	35.753	2015/6/25 18:55	35.586	2015/6/25 19:10	35.91	15/06/25 19:06:01	35.935	14/06/26 16:37:01	36.457	14/06/26 16:52:01	36.788	2020/8/23 14:33	35.625	2020/8/23 14:37	35.625	2020/7/17 10:08	36.688	2020/7/10 13:32	36.438	2020/7/10 13:39	35.688	2020/7/13 9:02	36	2020/7/13 8:47	36	2020/7/13 9:13	36.188	2020/11/6 12:41	36.438	2020/11/6 15:08	33.062	2020/11/6 12:43	35.438	2020/11/6 12:41	33.5
15/06/25 20:31:01	36.211	15/06/25 20:37:01	35.535	2015/6/25 20:43	36.601	15/06/25 20:27:01	35.733	2015/6/24 13:36	37.088	15/06/24 13:18:01	37.797	2015/6/25 20:37	37.002	2015/6/25 20:39	35.628	2015/6/25 20:25	35.773	2015/6/25 20:40	35.972	15/06/25 20:36:01	35.248	14/06/26 18:07:01	36.955	14/06/26 18:22:01	36.165	2020/8/23 16:03	36.688	2020/8/23 16:07	35.125	2020/7/17 11:38	36.562	2020/7/10 15:02	36.562	2020/7/10 15:09	36.25	2020/7/13 10:32	36.375	2020/7/13 10:17	35.938	2020/7/13 10:43	36.375	2020/11/6 14:11	35.938	2020/11/6 16:38	33.375	2020/11/6 14:13	35.312	2020/11/6 14:11	34.25
15/06/25 22:01:01	35.961	15/06/25 22:07:01	35.473	2015/6/25 22:13	36.539	15/06/25 21:57:01	36.732	2015/6/24 15:06	37.275	15/06/24 14:48:01	37.236	2015/6/25 22:07	37.75	2015/6/25 22:09	36.19	2015/6/25 21:55	35.461	2015/6/25 22:10	36.035	15/06/25 22:06:01	35.56	14/06/26 19:37:01	36.082	14/06/26 19:52:01	36.289	2020/8/23 17:33	36.625	2020/8/23 17:37	36.438	2020/7/17 13:08	35.688	2020/7/10 16:32	35.938	2020/7/10 16:39	35.688	2020/7/13 12:02	36.688	2020/7/13 11:47	35.938	2020/7/13 12:13	36.5	2020/11/6 15:41	35.312	2020/11/6 18:08	33.5	2020/11/6 15:43	36.125	2020/11/6 15:41	33.875
15/06/25 23:31:01	36.211	15/06/25 23:37:01	36.783	2015/6/25 23:43	36.539	15/06/25 23:27:01	36.357	2015/6/24 16:36	37.524	15/06/24 16:18:01	37.298	2015/6/25 23:37	37.127	2015/6/25 23:39	36.564	2015/6/25 23:25	36.334	2015/6/25 23:40	36.596	15/06/25 23:36:01	35.685	14/06/26 21:07:01	36.332	14/06/26 21:22:01	36.601	2020/8/23 19:03	35.562	2020/8/23 19:07	35.938	2020/7/17 14:38	35.625	2020/7/10 18:02	36.5	2020/7/10 18:09	35.812	2020/7/13 13:32	36.062	2020/7/13 13:17	36.125	2020/7/13 13:43	36.562	2020/11/6 17:11	36.188	2020/11/6 19:38	33.438	2020/11/6 17:13	35.688	2020/11/6 17:11	34.5
15/06/26 1:01:01	35.65	15/06/26 1:07:01	36.347	2015/6/26 1:13	36.289	15/06/26 0:57:01	35.546	2015/6/24 18:06	37.275	15/06/24 17:48:01	37.236	2015/6/26 1:07	37.064	2015/6/26 1:09	36.252	2015/6/26 0:55	36.022	2015/6/26 1:10	36.16	15/06/26 1:06:01	35.748	14/06/26 22:37:01	36.831	14/06/26 22:52:01	36.725	2020/8/23 20:33	35.875	2020/8/23 20:37	36.562	2020/7/17 16:08	36.188	2020/7/10 19:32	36.688	2020/7/10 19:39	36.062	2020/7/13 15:02	36.562	2020/7/13 14:47	36	2020/7/13 15:13	36.562	2020/11/6 18:41	35.875	2020/11/6 21:08	33.25	2020/11/6 18:43	35.125	2020/11/6 18:41	33.5
15/06/26 2:31:01	35.775	15/06/26 2:37:01	36.035	2015/6/26 2:43	37.101	15/06/26 2:27:01	35.858	2015/6/24 19:36	37.338	15/06/24 19:18:01	37.111	2015/6/26 2:37	37.251	2015/6/26 2:39	36.439	2015/6/26 2:25	36.833	2015/6/26 2:40	35.66	15/06/26 2:36:01	36.122	14/06/27 0:07:01	36.269	14/06/27 0:22:01	36.538	2020/8/23 22:03	36.375	2020/8/23 22:07	36.062	2020/7/17 17:38	35.875	2020/7/10 21:02	36.562	2020/7/10 21:09	36.312	2020/7/13 16:32	36.125	2020/7/13 16:17	35.938	2020/7/13 16:43	36.5	2020/11/6 20:11	36.062	2020/11/6 22:38	33.188	2020/11/6 20:13	35.062	2020/11/6 20:11	34.062
15/06/26 4:01:01	36.024	15/06/26 4:07:01	36.347	2015/6/26 4:13	36.851	15/06/26 3:57:01	36.232	2015/6/24 21:06	37.088	15/06/24 20:48:01	37.049	2015/6/26 4:07	36.877	2015/6/26 4:09	36.252	2015/6/26 3:55	36.459	2015/6/26 4:10	36.035	15/06/26 4:06:01	35.935	14/06/27 1:37:01	36.706	14/06/27 1:52:01	36.912	2020/8/23 23:33	36.562	2020/8/23 23:37	36.75	2020/7/17 19:08	36.125	2020/7/10 22:32	37	2020/7/10 22:39	36.875	2020/7/13 18:02	35.875	2020/7/13 17:47	36	2020/7/13 18:13	36.5	2020/11/6 21:41	33.688	2020/11/7 0:08	31.938	2020/11/6 21:43	36.062	2020/11/6 21:41	34.125
15/06/26 5:31:01	35.837	15/06/26 5:37:01	36.658	2015/6/26 5:43	36.414	15/06/26 5:27:01	36.17	2015/6/24 22:36	37.213	15/06/24 22:18:01	37.548	2015/6/26 5:37	37.251	2015/6/26 5:39	36.19	2015/6/26 5:25	35.835	2015/6/26 5:40	35.972	15/06/26 5:36:01	36.185	14/06/27 3:07:01	36.207	14/06/27 3:22:01	36.663	2020/8/24 1:03	36.188	2020/8/24 1:07	35.938	2020/7/17 20:38	35.625	2020/7/11 0:02	36.312	2020/7/11 0:09	36.188	2020/7/13 19:32	34.312	2020/7/13 19:17	36.5	2020/7/13 19:43	36.688	2020/11/6 23:11	34.875	2020/11/7 1:38	33.375	2020/11/6 23:13	36	2020/11/6 23:11	34.312
15/06/26 7:01:01	36.273	15/06/26 7:07:01	36.471	2015/6/26 7:13	37.163	15/06/26 6:57:01	36.919	2015/6/25 0:06	37.649	15/06/24 23:48:01	37.174	2015/6/26 7:07	36.441	2015/6/26 7:09	36.065	2015/6/26 6:55	36.646	2015/6/26 7:10	36.16	15/06/26 7:06:01	36.247	14/06/27 4:37:01	36.706	14/06/27 4:52:01	36.912	2020/8/24 2:33	36.25	2020/8/24 2:37	36.062	2020/7/17 22:08	36.438	2020/7/11 1:32	36.812	2020/7/11 1:39	35.688	2020/7/13 21:02	35.188	2020/7/13 20:47	36.312	2020/7/13 21:13	36.875	2020/11/7 0:41	34.5	2020/11/7 3:08	33.75	2020/11/7 0:43	35.875	2020/11/7 0:41	34.375
15/06/26 8:31:01	35.899	15/06/26 8:37:01	36.347	2015/6/26 8:43	35.727	15/06/26 8:27:01	36.295	2015/6/25 1:36	38.271	15/06/25 1:18:01	37.797	2015/6/26 8:37	36.067	2015/6/26 8:39	35.753	2015/6/26 8:25	36.147	2015/6/26 8:40	35.91	15/06/26 8:36:01	35.373	14/06/27 6:07:01	37.08	14/06/27 6:22:01	36.725	2020/8/24 4:03	35.5	2020/8/24 4:07	35.625	2020/7/17 23:38	37.25	2020/7/11 3:02	36.688	2020/7/11 3:09	37.25	2020/7/13 22:32	37.375	2020/7/13 22:17	37.188	2020/7/13 22:43	37.688	2020/11/7 2:11	34.562	2020/11/7 4:38	33.938	2020/11/7 2:13	35.562	2020/11/7 2:11	33.875
15/06/26 10:01:01	36.335	15/06/26 10:07:01	35.348	2015/6/26 10:13	36.164	15/06/26 9:57:01	35.92	2015/6/25 3:06	38.458	15/06/25 2:48:01	37.548	2015/6/26 10:07	36.13	2015/6/26 10:09	35.691	2015/6/26 9:55	36.022	2015/6/26 10:10	35.848	15/06/26 10:06:01	34.873	14/06/27 7:37:01	36.644	14/06/27 7:52:01	36.227	2020/8/24 5:33	36.312	2020/8/24 5:37	35.438	2020/7/18 1:08	36.438	2020/7/11 4:32	36.625	2020/7/11 4:39	36	2020/7/14 0:02	34.688	2020/7/13 23:47	36.812	2020/7/14 0:13	36.625	2020/11/7 3:41	35.375	2020/11/7 6:08	33.062	2020/11/7 3:43	36.5	2020/11/7 3:41	33.75
15/06/26 11:31:01	35.463	15/06/26 11:37:01	35.847	2015/6/26 11:43	35.54	15/06/26 11:27:01	36.232	2015/6/25 4:36	38.147	15/06/25 4:18:01	37.361	2015/6/26 11:37	36.317	2015/6/26 11:39	35.691	2015/6/26 11:25	35.711	2015/6/26 11:40	35.536	15/06/26 11:36:01	34.998	14/06/27 9:07:01	36.457	14/06/27 9:22:01	35.666	2020/8/24 7:03	35.75	2020/8/24 7:07	35.688	2020/7/18 2:38	36.75	2020/7/11 6:02	36.312	2020/7/11 6:09	37.312	2020/7/14 1:32	34.812	2020/7/14 1:17	36.625	2020/7/14 1:43	37.062	2020/11/7 5:11	35.188	2020/11/7 7:38	33.375	2020/11/7 5:13	36.25	2020/11/7 5:11	33.625
15/06/26 13:01:01	36.273	15/06/26 13:07:01	35.286	2015/6/26 13:13	36.102	15/06/26 12:57:01	35.671	2015/6/25 6:06	38.147	15/06/25 5:48:01	37.922	2015/6/26 13:07	35.693	2015/6/26 13:09	36.002	2015/6/26 12:55	35.15	2015/6/26 13:10	35.848	15/06/26 13:06:01	34.998	14/06/27 10:37:01	36.394	14/06/27 10:52:01	36.102	2020/8/24 8:33	35.625	2020/8/24 8:37	36.062	2020/7/18 4:08	37.938	2020/7/11 7:32	36.125	2020/7/11 7:39	36.125	2020/7/14 3:02	33.875	2020/7/14 2:47	37.188	2020/7/14 3:13	36.312	2020/11/7 6:41	34.875	2020/11/7 9:08	32.562	2020/11/7 6:43	36.438	2020/11/7 6:41	34.625
15/06/26 14:31:01	36.211	15/06/26 14:37:01	35.473	2015/6/26 14:43	36.039	15/06/26 14:27:01	35.92	2015/6/25 7:36	37.836	15/06/25 7:18:01	38.046	2015/6/26 14:37	36.317	2015/6/26 14:39	35.628	2015/6/26 14:25	35.524	2015/6/26 14:40	35.536	15/06/26 14:36:01	34.311	14/06/27 12:07:01	36.831	14/06/27 12:22:01	35.978	2020/8/24 10:03	36	2020/8/24 10:07	35.375	2020/7/18 5:38	36.375	2020/7/11 9:02	36.375	2020/7/11 9:09	36.5	2020/7/14 4:32	35.312	2020/7/14 4:17	36.75	2020/7/14 4:43	36.562	2020/11/7 8:11	36.625	2020/11/7 10:38	33.062	2020/11/7 8:13	37.125	2020/11/7 8:11	33.5
15/06/26 16:01:01	36.398	15/06/26 16:07:01	36.471	2015/6/26 16:13	36.164	15/06/26 15:57:01	37.044	2015/6/25 9:06	37.773	15/06/25 8:48:01	37.735	2015/6/26 16:07	36.317	2015/6/26 16:09	35.878	2015/6/26 15:55	37.02	2015/6/26 16:10	36.472	15/06/26 16:06:01	35.436	14/06/27 13:37:01	35.583	14/06/27 13:52:01	36.538	2020/8/24 11:33	36.25	2020/8/24 11:37	36.125	2020/7/18 7:08	37.062	2020/7/11 10:32	36.188	2020/7/11 10:39	36.5	2020/7/14 6:02	34.75	2020/7/14 5:47	36.812	2020/7/14 6:13	36.5	2020/11/7 9:41	36.312	2020/11/7 12:08	33.625	2020/11/7 9:43	36.688	2020/11/7 9:41	34.062
15/06/26 17:31:01	36.148	15/06/26 17:37:01	36.159	2015/6/26 17:43	36.164	15/06/26 17:27:01	35.671	2015/6/25 10:36	39.018	15/06/25 10:18:01	38.607	2015/6/26 17:37	36.005	2015/6/26 17:39	36.19	2015/6/26 17:25	36.272	2015/6/26 17:40	35.848	15/06/26 17:36:01	35.123	14/06/27 15:07:01	36.706	14/06/27 15:22:01	34.544	2020/8/24 13:03	34.75	2020/8/24 13:07	36	2020/7/18 8:38	37.875	2020/7/11 12:02	36.125	2020/7/11 12:09	36.188	2020/7/14 7:32	36.688	2020/7/14 7:17	36.625	2020/7/14 7:43	36.375	2020/11/7 11:11	34.812	2020/11/7 13:38	32.688	2020/11/7 11:13	35.5	2020/11/7 11:11	33.375
15/06/26 19:01:01	36.024	15/06/26 19:07:01	35.723	2015/6/26 19:13	36.414	15/06/26 18:57:01	35.92	2015/6/25 12:06	37.275	15/06/25 11:48:01	38.358	2015/6/26 19:07	36.13	2015/6/26 19:09	36.501	2015/6/26 18:55	36.085	2015/6/26 19:10	36.097	15/06/26 19:06:01	35.373	14/06/27 16:37:01	36.768	14/06/27 16:52:01	37.286	2020/8/24 14:33	35.75	2020/8/24 14:37	35.5	2020/7/18 10:08	36.812	2020/7/11 13:32	35.688	2020/7/11 13:39	36.062	2020/7/14 9:02	37	2020/7/14 8:47	36.375	2020/7/14 9:13	36.188	2020/11/7 12:41	34.625	2020/11/7 15:08	33.875	2020/11/7 12:43	34.75	2020/11/7 12:41	33.5
15/06/26 20:31:01	36.584	15/06/26 20:37:01	35.972	2015/6/26 20:43	36.039	15/06/26 20:27:01	36.295	2015/6/25 13:36	36.964	15/06/25 13:18:01	37.298	2015/6/26 20:37	36.379	2015/6/26 20:39	35.753	2015/6/26 20:25	36.022	2015/6/26 20:40	35.723	15/06/26 20:36:01	35.685	14/06/27 18:07:01	35.583	14/06/27 18:22:01	36.227	2020/8/24 16:03	35.625	2020/8/24 16:07	36.25	2020/7/18 11:38	35.125	2020/7/11 15:02	36.375	2020/7/11 15:09	36.625	2020/7/14 10:32	35.562	2020/7/14 10:17	36.125	2020/7/14 10:43	36.375	2020/11/7 14:11	35.875	2020/11/7 16:38	33.312	2020/11/7 14:13	35.25	2020/11/7 14:11	33.562
15/06/26 22:01:01	35.712	15/06/26 22:07:01	35.91	2015/6/26 22:13	36.789	15/06/26 21:57:01	36.919	2015/6/25 15:06	37.275	15/06/25 14:48:01	37.174	2015/6/26 22:07	38.124	2015/6/26 22:09	36.252	2015/6/26 21:55	36.209	2015/6/26 22:10	36.284	15/06/26 22:06:01	35.436	14/06/27 19:37:01	35.958	14/06/27 19:52:01	37.037	2020/8/24 17:33	35.812	2020/8/24 17:37	35.438	2020/7/18 13:08	36.25	2020/7/11 16:32	35.562	2020/7/11 16:39	36.062	2020/7/14 12:02	35.375	2020/7/14 11:47	36	2020/7/14 12:13	36.438	2020/11/7 15:41	34.875	2020/11/7 18:08	32.875	2020/11/7 15:43	35.062	2020/11/7 15:41	34.375
15/06/26 23:31:01	36.335	15/06/26 23:37:01	36.159	2015/6/26 23:43	36.476	15/06/26 23:27:01	36.482	2015/6/25 16:36	37.4	15/06/25 16:18:01	37.111	2015/6/26 23:37	37.064	2015/6/26 23:39	37.187	2015/6/26 23:25	36.459	2015/6/26 23:40	36.783	15/06/26 23:36:01	36.997	14/06/27 21:07:01	35.958	14/06/27 21:22:01	36.725	2020/8/24 19:03	35.188	2020/8/24 19:07	36.375	2020/7/18 14:38	35.5	2020/7/11 18:02	36.062	2020/7/11 18:09	36.188	2020/7/14 13:32	34.375	2020/7/14 13:17	35.938	2020/7/14 13:43	36.375	2020/11/7 17:11	35.562	2020/11/7 19:38	33.312	2020/11/7 17:13	35.562	2020/11/7 17:11	34.062
15/06/27 1:01:01	36.024	15/06/27 1:07:01	36.347	2015/6/27 1:13	36.601	15/06/27 0:57:01	36.17	2015/6/25 18:06	37.088	15/06/25 17:48:01	36.987	2015/6/27 1:07	37.501	2015/6/27 1:09	35.94	2015/6/27 0:55	36.77	2015/6/27 1:10	36.035	15/06/27 1:06:01	35.436	14/06/27 22:37:01	36.332	14/06/27 22:52:01	36.227	2020/8/24 20:33	36.188	2020/8/24 20:37	35.875	2020/7/18 16:08	35.688	2020/7/11 19:32	36.312	2020/7/11 19:39	36.75	2020/7/14 15:02	35.25	2020/7/14 14:47	36.5	2020/7/14 15:13	36.312	2020/11/7 18:41	36.062	2020/11/7 21:08	32.5	2020/11/7 18:43	36	2020/11/7 18:41	33.812
15/06/27 2:31:01	35.837	15/06/27 2:37:01	36.97	2015/6/27 2:43	36.476	15/06/27 2:27:01	36.544	2015/6/25 19:36	37.213	15/06/25 19:18:01	37.485	2015/6/27 2:37	37.189	2015/6/27 2:39	35.628	2015/6/27 2:25	36.272	2015/6/27 2:40	35.723	15/06/27 2:36:01	35.56	14/06/28 0:07:01	36.893	14/06/28 0:22:01	36.601	2020/8/24 22:03	35.938	2020/8/24 22:07	35.875	2020/7/18 17:38	36.312	2020/7/11 21:02	35.938	2020/7/11 21:09	36.062	2020/7/14 16:32	34.938	2020/7/14 16:17	35.5	2020/7/14 16:43	35.625	2020/11/7 20:11	35.688	2020/11/7 22:38	33.812	2020/11/7 20:13	35.312	2020/11/7 20:11	34.5
15/06/27 4:01:01	35.65	15/06/27 4:07:01	36.409	2015/6/27 4:13	36.039	15/06/27 3:57:01	36.357	2015/6/25 21:06	37.213	15/06/25 20:48:01	37.236	2015/6/27 4:07	36.815	2015/6/27 4:09	36.127	2015/6/27 3:55	36.459	2015/6/27 4:10	36.097	15/06/27 4:06:01	35.81	14/06/28 1:37:01	36.706	14/06/28 1:52:01	36.601	2020/8/24 23:33	35.688	2020/8/24 23:37	35.938	2020/7/18 19:08	36.5	2020/7/11 22:32	36.125	2020/7/11 22:39	36.438	2020/7/14 18:02	34.812	2020/7/14 17:47	36.125	2020/7/14 18:13	36.25	2020/11/7 21:41	34.438	2020/11/8 0:08	33.688	2020/11/7 21:43	35.25	2020/11/7 21:41	33.688
15/06/27 5:31:01	36.647	15/06/27 5:37:01	36.097	2015/6/27 5:43	36.351	15/06/27 5:27:01	36.669	2015/6/25 22:36	37.151	15/06/25 22:18:01	37.298	2015/6/27 5:37	36.69	2015/6/27 5:39	37.125	2015/6/27 5:25	36.833	2015/6/27 5:40	36.035	15/06/27 5:36:01	35.311	14/06/28 3:07:01	36.394	14/06/28 3:22:01	36.663	2020/8/25 1:03	36.125	2020/8/25 1:07	35.75	2020/7/18 20:38	35.625	2020/7/12 0:02	36.375	2020/7/12 0:09	35.875	2020/7/14 19:32	34.438	2020/7/14 19:17	36.125	2020/7/14 19:43	36.75	2020/11/7 23:11	37.062	2020/11/8 1:38	33.312	2020/11/7 23:13	36.125	2020/11/7 23:11	34.812
15/06/27 7:01:01	36.522	15/06/27 7:07:01	36.783	2015/6/27 7:13	36.289	15/06/27 6:57:01	36.482	2015/6/26 0:06	37.462	15/06/25 23:48:01	37.361	2015/6/27 7:07	37.189	2015/6/27 7:09	36.314	2015/6/27 6:55	36.646	2015/6/27 7:10	36.097	15/06/27 7:06:01	35.935	14/06/28 4:37:01	36.706	14/06/28 4:52:01	36.85	2020/8/25 2:33	36.875	2020/8/25 2:37	36.562	2020/7/18 22:08	36	2020/7/12 1:32	36.562	2020/7/12 1:39	36.312	2020/7/14 21:02	34.25	2020/7/14 20:47	36.375	2020/7/14 21:13	36.688	2020/11/8 0:41	35.375	2020/11/8 3:08	33.375	2020/11/8 0:43	35.75	2020/11/8 0:41	34.5
15/06/27 8:31:01	36.335	15/06/27 8:37:01	36.097	2015/6/27 8:43	36.664	15/06/27 8:27:01	36.669	2015/6/26 1:36	37.4	15/06/26 1:18:01	37.859	2015/6/27 8:37	36.441	2015/6/27 8:39	36.813	2015/6/27 8:25	36.334	2015/6/27 8:40	36.721	15/06/27 8:36:01	36.122	14/06/28 6:07:01	37.766	14/06/28 6:22:01	36.227	2020/8/25 4:03	35.625	2020/8/25 4:07	35.75	2020/7/18 23:38	36.125	2020/7/12 3:02	36.312	2020/7/12 3:09	36.25	2020/7/14 22:32	34.875	2020/7/14 22:17	35.938	2020/7/14 22:43	36.375	2020/11/8 2:11	36.25	2020/11/8 4:38	32.438	2020/11/8 2:13	36.062	2020/11/8 2:11	34.125
15/06/27 10:01:01	36.398	15/06/27 10:07:01	36.409	2015/6/27 10:13	36.102	15/06/27 9:57:01	35.858	2015/6/26 3:06	37.711	15/06/26 2:48:01	38.233	2015/6/27 10:07	36.317	2015/6/27 10:09	36.065	2015/6/27 9:55	37.144	2015/6/27 10:10	35.536	15/06/27 10:06:01	35.498	14/06/28 7:37:01	36.519	14/06/28 7:52:01	35.978	2020/8/25 5:33	36.188	2020/8/25 5:37	35.062	2020/7/19 1:08	36	2020/7/12 4:32	36.125	2020/7/12 4:39	36.562	2020/7/15 0:02	34.625	2020/7/14 23:47	36.688	2020/7/15 0:13	36.875	2020/11/8 3:41	34.312	2020/11/8 6:08	33.125	2020/11/8 3:43	35.875	2020/11/8 3:41	33.875
15/06/27 11:31:01	35.463	15/06/27 11:37:01	36.721	2015/6/27 11:43	35.789	15/06/27 11:27:01	36.357	2015/6/26 4:36	37.462	15/06/26 4:18:01	37.922	2015/6/27 11:37	36.254	2015/6/27 11:39	35.628	2015/6/27 11:25	36.396	2015/6/27 11:40	35.037	15/06/27 11:36:01	35.81	14/06/28 9:07:01	36.519	14/06/28 9:22:01	35.978	2020/8/25 7:03	35.75	2020/8/25 7:07	35.5	2020/7/19 2:38	37.312	2020/7/12 6:02	36.438	2020/7/12 6:09	37.562	2020/7/15 1:32	34.938	2020/7/15 1:17	36.438	2020/7/15 1:43	36.625	2020/11/8 5:11	34.438	2020/11/8 7:38	33.438	2020/11/8 5:13	36.562	2020/11/8 5:11	34.375
15/06/27 13:01:01	36.46	15/06/27 13:07:01	35.598	2015/6/27 13:13	35.914	15/06/27 12:57:01	35.92	2015/6/26 6:06	37.836	15/06/26 5:48:01	37.797	2015/6/27 13:07	36.192	2015/6/27 13:09	35.379	2015/6/27 12:55	36.334	2015/6/27 13:10	35.224	15/06/27 13:06:01	35.436	14/06/28 10:37:01	36.082	14/06/28 10:52:01	36.227	2020/8/25 8:33	34.875	2020/8/25 8:37	35.688	2020/7/19 4:08	36.812	2020/7/12 7:32	36.25	2020/7/12 7:39	35.812	2020/7/15 3:02	36.812	2020/7/15 2:47	37.75	2020/7/15 3:13	36.5	2020/11/8 6:41	36.375	2020/11/8 9:08	33.312	2020/11/8 6:43	35.688	2020/11/8 6:41	34.25
15/06/27 14:31:01	36.148	15/06/27 14:37:01	35.972	2015/6/27 14:43	35.727	15/06/27 14:27:01	35.858	2015/6/26 7:36	37.649	15/06/26 7:18:01	37.797	2015/6/27 14:37	36.005	2015/6/27 14:39	35.067	2015/6/27 14:25	35.461	2015/6/27 14:40	35.66	15/06/27 14:36:01	35.311	14/06/28 12:07:01	36.394	14/06/28 12:22:01	35.853	2020/8/25 10:03	36	2020/8/25 10:07	35.625	2020/7/19 5:38	36.062	2020/7/12 9:02	36	2020/7/12 9:09	36.688	2020/7/15 4:32	36.875	2020/7/15 4:17	36.75	2020/7/15 4:43	36.5	2020/11/8 8:11	36.625	2020/11/8 10:38	32.375	2020/11/8 8:13	36.25	2020/11/8 8:11	34.125
15/06/27 16:01:01	36.335	15/06/27 16:07:01	36.658	2015/6/27 16:13	35.664	15/06/27 15:57:01	35.483	2015/6/26 9:06	38.022	15/06/26 8:48:01	37.236	2015/6/27 16:07	36.69	2015/6/27 16:09	35.254	2015/6/27 15:55	36.334	2015/6/27 16:10	35.848	15/06/27 16:06:01	35.061	14/06/28 13:37:01	36.269	14/06/28 13:52:01	36.289	2020/8/25 11:33	35.312	2020/8/25 11:37	36.812	2020/7/19 7:08	37.25	2020/7/12 10:32	35.875	2020/7/12 10:39	35.688	2020/7/15 6:02	37	2020/7/15 5:47	36.875	2020/7/15 6:13	36.625	2020/11/8 9:41	35.625	2020/11/8 12:08	31.938	2020/11/8 9:43	36.25	2020/11/8 9:41	34.812
15/06/27 17:31:01	36.211	15/06/27 17:37:01	35.972	2015/6/27 17:43	35.914	15/06/27 17:27:01	36.17	2015/6/26 10:36	37.151	15/06/26 10:18:01	37.236	2015/6/27 17:37	36.005	2015/6/27 17:39	35.067	2015/6/27 17:25	35.711	2015/6/27 17:40	35.536	15/06/27 17:36:01	36.247	14/06/28 15:07:01	36.394	14/06/28 15:22:01	36.352	2020/8/25 13:03	36	2020/8/25 13:07	35.188	2020/7/19 8:38	36.062	2020/7/12 12:02	35.812	2020/7/12 12:09	35.938	2020/7/15 7:32	36.812	2020/7/15 7:17	36.875	2020/7/15 7:43	35.812	2020/11/8 11:11	36	2020/11/8 13:38	33.188	2020/11/8 11:13	35	2020/11/8 11:11	33.25
15/06/27 19:01:01	36.086	15/06/27 19:07:01	36.035	2015/6/27 19:13	35.852	15/06/27 18:57:01	35.796	2015/6/26 12:06	37.275	15/06/26 11:48:01	36.987	2015/6/27 19:07	36.69	2015/6/27 19:09	35.441	2015/6/27 18:55	35.461	2015/6/27 19:10	35.723	15/06/27 19:06:01	35.873	14/06/28 16:37:01	36.332	14/06/28 16:52:01	36.538	2020/8/25 14:33	35.25	2020/8/25 14:37	35.375	2020/7/19 10:08	36.188	2020/7/12 13:32	36.25	2020/7/12 13:39	35.25	2020/7/15 9:02	37.062	2020/7/15 8:47	36.312	2020/7/15 9:13	36.312	2020/11/8 12:41	33.938	2020/11/8 15:08	33.062	2020/11/8 12:43	34.938	2020/11/8 12:41	33.438
15/06/27 20:31:01	36.584	15/06/27 20:37:01	36.097	2015/6/27 20:43	36.351	15/06/27 20:27:01	36.42	2015/6/26 13:36	37.151	15/06/26 13:18:01	37.361	2015/6/27 20:37	36.815	2015/6/27 20:39	36.439	2015/6/27 20:25	36.646	2015/6/27 20:40	35.723	15/06/27 20:36:01	35.623	14/06/28 18:07:01	36.082	14/06/28 18:22:01	35.915	2020/8/25 16:03	35.375	2020/8/25 16:07	36.562	2020/7/19 11:38	35.875	2020/7/12 15:02	36.188	2020/7/12 15:09	36.188	2020/7/15 10:32	36.125	2020/7/15 10:17	36.312	2020/7/15 10:43	35.562	2020/11/8 14:11	34.438	2020/11/8 16:38	32.812	2020/11/8 14:13	34.75	2020/11/8 14:11	33.375
15/06/27 22:01:01	36.896	15/06/27 22:07:01	36.035	2015/6/27 22:13	36.102	15/06/27 21:57:01	36.732	2015/6/26 15:06	37.088	15/06/26 14:48:01	37.361	2015/6/27 22:07	37.127	2015/6/27 22:09	36.501	2015/6/27 21:55	35.835	2015/6/27 22:10	36.097	15/06/27 22:06:01	36.185	14/06/28 19:37:01	36.955	14/06/28 19:52:01	36.352	2020/8/25 17:33	36	2020/8/25 17:37	36	2020/7/19 13:08	35.5	2020/7/12 16:32	35.875	2020/7/12 16:39	36.25	2020/7/15 12:02	36.312	2020/7/15 11:47	35.688	2020/7/15 12:13	36	2020/11/8 15:41	35.625	2020/11/8 18:08	32.812	2020/11/8 15:43	35.75	2020/11/8 15:41	33.938
15/06/27 23:31:01	37.27	15/06/27 23:37:01	36.097	2015/6/27 23:43	35.789	15/06/27 23:27:01	37.168	2015/6/26 16:36	37.213	15/06/26 16:18:01	37.298	2015/6/27 23:37	38.248	2015/6/27 23:39	36.127	2015/6/27 23:25	36.334	2015/6/27 23:40	36.409	15/06/27 23:36:01	35.623	14/06/28 21:07:01	37.018	14/06/28 21:22:01	36.414	2020/8/25 19:03	36.312	2020/8/25 19:07	36.75	2020/7/19 14:38	36.188	2020/7/12 18:02	36	2020/7/12 18:09	36.188	2020/7/15 13:32	34.438	2020/7/15 13:17	36	2020/7/15 13:43	36.062	2020/11/8 17:11	35.812	2020/11/8 19:38	32.75	2020/11/8 17:13	34.812	2020/11/8 17:11	33.5
15/06/28 1:01:01	36.086	15/06/28 1:07:01	36.596	2015/6/28 1:13	36.226	15/06/28 0:57:01	36.357	2015/6/26 18:06	37.213	15/06/26 17:48:01	37.049	2015/6/28 1:07	36.566	2015/6/28 1:09	36.19	2015/6/28 0:55	36.396	2015/6/28 1:10	35.848	15/06/28 1:06:01	35.873	14/06/28 22:37:01	37.267	14/06/28 22:52:01	36.352	2020/8/25 20:33	36.812	2020/8/25 20:37	36.062	2020/7/19 16:08	35.625	2020/7/12 19:32	36.125	2020/7/12 19:39	36.062	2020/7/15 15:02	34.875	2020/7/15 14:47	35.75	2020/7/15 15:13	36.312	2020/11/8 18:41	36.188	2020/11/8 21:08	33.25	2020/11/8 18:43	35.562	2020/11/8 18:41	33.312
15/06/28 2:31:01	35.837	15/06/28 2:37:01	36.097	2015/6/28 2:43	35.852	15/06/28 2:27:01	36.482	2015/6/26 19:36	37.026	15/06/26 19:18:01	37.111	2015/6/28 2:37	38.061	2015/6/28 2:39	36.377	2015/6/28 2:25	35.898	2015/6/28 2:40	36.035	15/06/28 2:36:01	35.56	14/06/29 0:07:01	37.205	14/06/29 0:22:01	36.601	2020/8/25 22:03	35.75	2020/8/25 22:07	35.188	2020/7/19 17:38	36.312	2020/7/12 21:02	36	2020/7/12 21:09	36.562	2020/7/15 16:32	34.375	2020/7/15 16:17	35.438	2020/7/15 16:43	36.625	2020/11/8 20:11	36.625	2020/11/8 22:38	33	2020/11/8 20:13	35.25	2020/11/8 20:11	34.438
15/06/28 4:01:01	36.211	15/06/28 4:07:01	35.847	2015/6/28 4:13	36.414	15/06/28 3:57:01	36.794	2015/6/26 21:06	37.026	15/06/26 20:48:01	37.61	2015/6/28 4:07	36.94	2015/6/28 4:09	36.439	2015/6/28 3:55	36.085	2015/6/28 4:10	35.91	15/06/28 4:06:01	35.998	14/06/29 1:37:01	36.581	14/06/29 1:52:01	36.725	2020/8/25 23:33	36.125	2020/8/25 23:37	35.875	2020/7/19 19:08	35.312	2020/7/12 22:32	36.688	2020/7/12 22:39	36.438	2020/7/15 18:02	34.75	2020/7/15 17:47	35.75	2020/7/15 18:13	35.812	2020/11/8 21:41	34.188	2020/11/9 0:08	33.562	2020/11/8 21:43	36	2020/11/8 21:41	33.75
15/06/28 5:31:01	36.398	15/06/28 5:37:01	36.908	2015/6/28 5:43	35.914	15/06/28 5:27:01	35.483	2015/6/26 22:36	36.902	15/06/26 22:18:01	37.797	2015/6/28 5:37	37.064	2015/6/28 5:39	35.94	2015/6/28 5:25	36.459	2015/6/28 5:40	36.409	15/06/28 5:36:01	35.873	14/06/29 3:07:01	36.644	14/06/29 3:22:01	36.476	2020/8/26 1:03	35.188	2020/8/26 1:07	36.188	2020/7/19 20:38	35.625	2020/7/13 0:02	36.75	2020/7/13 0:09	36.688	2020/7/15 19:32	35.188	2020/7/15 19:17	35.875	2020/7/15 19:43	36.312	2020/11/8 23:11	35.562	2020/11/9 1:38	33.375	2020/11/8 23:13	36.25	2020/11/8 23:11	34.562
15/06/28 7:01:01	36.335	15/06/28 7:07:01	35.972	2015/6/28 7:13	36.289	15/06/28 6:57:01	36.045	2015/6/27 0:06	37.462	15/06/26 23:48:01	37.423	2015/6/28 7:07	37.127	2015/6/28 7:09	36.938	2015/6/28 6:55	36.272	2015/6/28 7:10	36.534	15/06/28 7:06:01	36.372	14/06/29 4:37:01	37.08	14/06/29 4:52:01	36.165	2020/8/26 2:33	36.062	2020/8/26 2:37	35.812	2020/7/19 22:08	36	2020/7/13 1:32	36.438	2020/7/13 1:39	36.188	2020/7/15 21:02	35	2020/7/15 20:47	35.875	2020/7/15 21:13	36.375	2020/11/9 0:41	35.812	2020/11/9 3:08	32.875	2020/11/9 0:43	36.125	2020/11/9 0:41	34.312
15/06/28 8:31:01	35.837	15/06/28 8:37:01	36.097	2015/6/28 8:43	36.601	15/06/28 8:27:01	36.669	2015/6/27 1:36	37.462	15/06/27 1:18:01	38.109	2015/6/28 8:37	36.005	2015/6/28 8:39	36.377	2015/6/28 8:25	36.77	2015/6/28 8:40	36.783	15/06/28 8:36:01	36.122	14/06/29 6:07:01	36.831	14/06/29 6:22:01	36.102	2020/8/26 4:03	37	2020/8/26 4:07	36.375	2020/7/19 23:38	37	2020/7/13 3:02	36.875	2020/7/13 3:09	37.25	2020/7/15 22:32	34.938	2020/7/15 22:17	35.875	2020/7/15 22:43	36.875	2020/11/9 2:11	36.125	2020/11/9 4:38	33	2020/11/9 2:13	36.25	2020/11/9 2:11	33.688
15/06/28 10:01:01	36.024	15/06/28 10:07:01	36.159	2015/6/28 10:13	35.227	15/06/28 9:57:01	36.856	2015/6/27 3:06	37.711	15/06/27 2:48:01	37.922	2015/6/28 10:07	35.943	2015/6/28 10:09	35.566	2015/6/28 9:55	36.334	2015/6/28 10:10	35.91	15/06/28 10:06:01	35.123	14/06/29 7:37:01	36.644	14/06/29 7:52:01	36.227	2020/8/26 5:33	35.938	2020/8/26 5:37	36.062	2020/7/20 1:08	36.938	2020/7/13 4:32	35.688	2020/7/13 4:39	36.625	2020/7/16 0:02	34.438	2020/7/15 23:47	36.688	2020/7/16 0:13	36.375	2020/11/9 3:41	34.5	2020/11/9 6:08	32.312	2020/11/9 3:43	36.062	2020/11/9 3:41	34.312
15/06/28 11:31:01	36.335	15/06/28 11:37:01	35.847	2015/6/28 11:43	35.602	15/06/28 11:27:01	34.672	2015/6/27 4:36	37.711	15/06/27 4:18:01	38.171	2015/6/28 11:37	35.631	2015/6/28 11:39	36.002	2015/6/28 11:25	35.835	2015/6/28 11:40	35.099	15/06/28 11:36:01	36.747	14/06/29 9:07:01	36.269	14/06/29 9:22:01	36.102	2020/8/26 7:03	36.438	2020/8/26 7:07	36.438	2020/7/20 2:38	37.062	2020/7/13 6:02	36.125	2020/7/13 6:09	37.5	2020/7/16 1:32	34.875	2020/7/16 1:17	36.375	2020/7/16 1:43	36.625	2020/11/9 5:11	34.312	2020/11/9 7:38	32.812	2020/11/9 5:13	35.125	2020/11/9 5:11	34.125
15/06/28 13:01:01	35.463	15/06/28 13:07:01	35.161	2015/6/28 13:13	35.789	15/06/28 12:57:01	35.171	2015/6/27 6:06	37.96	15/06/27 5:48:01	37.61	2015/6/28 13:07	35.943	2015/6/28 13:09	34.755	2015/6/28 12:55	36.147	2015/6/28 13:10	35.536	15/06/28 13:06:01	36.122	14/06/29 10:37:01	35.77	14/06/29 10:52:01	36.04	2020/8/26 8:33	34.688	2020/8/26 8:37	36.188	2020/7/20 4:08	36.312	2020/7/13 7:32	36.188	2020/7/13 7:39	37.062	2020/7/16 3:02	36.812	2020/7/16 2:47	37.312	2020/7/16 3:13	36.75	2020/11/9 6:41	36.938	2020/11/9 9:08	33.875	2020/11/9 6:43	35.875	2020/11/9 6:41	34.312
15/06/28 14:31:01	35.775	15/06/28 14:37:01	35.348	2015/6/28 14:43	36.039	15/06/28 14:27:01	35.983	2015/6/27 7:36	37.587	15/06/27 7:18:01	37.61	2015/6/28 14:37	35.818	2015/6/28 14:39	35.441	2015/6/28 14:25	35.337	2015/6/28 14:40	35.286	15/06/28 14:36:01	34.686	14/06/29 12:07:01	36.581	14/06/29 12:22:01	35.915	2020/8/26 10:03	34.812	2020/8/26 10:07	35.938	2020/7/20 5:38	37.5	2020/7/13 9:02	36.125	2020/7/13 9:09	35.812	2020/7/16 4:32	37.5	2020/7/16 4:17	36.375	2020/7/16 4:43	36.875	2020/11/9 8:11	36.312	2020/11/9 10:38	33.062	2020/11/9 8:13	36	2020/11/9 8:11	34.25
15/06/28 16:01:01	35.837	15/06/28 16:07:01	36.347	2015/6/28 16:13	36.539	15/06/28 15:57:01	36.732	2015/6/27 9:06	37.773	15/06/27 8:48:01	38.109	2015/6/28 16:07	36.13	2015/6/28 16:09	35.566	2015/6/28 15:55	36.209	2015/6/28 16:10	36.222	15/06/28 16:06:01	35.436	14/06/29 13:37:01	35.833	14/06/29 13:52:01	36.102	2020/8/26 11:33	35.812	2020/8/26 11:37	36.25	2020/7/20 7:08	36.5	2020/7/13 10:32	35.188	2020/7/13 10:39	35.75	2020/7/16 6:02	37.312	2020/7/16 5:47	37	2020/7/16 6:13	36.062	2020/11/9 9:41	35.062	2020/11/9 12:08	32.938	2020/11/9 9:43	35.812	2020/11/9 9:41	33.875
15/06/28 17:31:01	35.899	15/06/28 17:37:01	35.972	2015/6/28 17:43	35.664	15/06/28 17:27:01	35.296	2015/6/27 10:36	37.213	15/06/27 10:18:01	36.862	2015/6/28 17:37	36.192	2015/6/28 17:39	35.566	2015/6/28 17:25	35.586	2015/6/28 17:40	35.536	15/06/28 17:36:01	36.497	14/06/29 15:07:01	36.269	14/06/29 15:22:01	36.414	2020/8/26 13:03	35.625	2020/8/26 13:07	36	2020/7/20 8:38	36.812	2020/7/13 12:02	35.938	2020/7/13 12:09	36.75	2020/7/16 7:32	37.062	2020/7/16 7:17	36	2020/7/16 7:43	36.688	2020/11/9 11:11	35.125	2020/11/9 13:38	32.062	2020/11/9 11:13	34.5	2020/11/9 11:11	34.5
15/06/28 19:01:01	35.961	15/06/28 19:07:01	36.159	2015/6/28 19:13	35.54	15/06/28 18:57:01	35.733	2015/6/27 12:06	37.338	15/06/27 11:48:01	37.174	2015/6/28 19:07	36.504	2015/6/28 19:09	35.503	2015/6/28 18:55	35.648	2015/6/28 19:10	35.473	15/06/28 19:06:01	36.31	14/06/29 16:37:01	36.519	14/06/29 16:52:01	36.289	2020/8/26 14:33	35.438	2020/8/26 14:37	36.375	2020/7/20 10:08	35.625	2020/7/13 13:32	35.438	2020/7/13 13:39	36.312	2020/7/16 9:02	36.5	2020/7/16 8:47	36.75	2020/7/16 9:13	36.75	2020/11/9 12:41	34.312	2020/11/9 15:08	33.438	2020/11/9 12:43	35.188	2020/11/9 12:41	34.188
15/06/28 20:31:01	35.775	15/06/28 20:37:01	35.723	2015/6/28 20:43	35.664	15/06/28 20:27:01	35.796	2015/6/27 13:36	37.026	15/06/27 13:18:01	37.361	2015/6/28 20:37	36.628	2015/6/28 20:39	35.628	2015/6/28 20:25	36.085	2015/6/28 20:40	35.411	15/06/28 20:36:01	35.123	14/06/29 18:07:01	35.895	14/06/29 18:22:01	36.102	2020/8/26 16:03	35.312	2020/8/26 16:07	35.75	2020/7/20 11:38	36.188	2020/7/13 15:02	35.688	2020/7/13 15:09	35.562	2020/7/16 10:32	36.5	2020/7/16 10:17	36.312	2020/7/16 10:43	37.375	2020/11/9 14:11	34.438	2020/11/9 16:38	32.75	2020/11/9 14:13	35.562	2020/11/9 14:11	33.5
15/06/28 22:01:01	35.961	15/06/28 22:07:01	35.785	2015/6/28 22:13	35.977	15/06/28 21:57:01	35.546	2015/6/27 15:06	37.213	15/06/27 14:48:01	36.8	2015/6/28 22:07	36.753	2015/6/28 22:09	35.316	2015/6/28 21:55	35.898	2015/6/28 22:10	35.161	15/06/28 22:06:01	35.998	14/06/29 19:37:01	36.082	14/06/29 19:52:01	36.601	2020/8/26 17:33	35.312	2020/8/26 17:37	35.812	2020/7/20 13:08	35.188	2020/7/13 16:32	35.75	2020/7/13 16:39	36.125	2020/7/16 12:02	36.25	2020/7/16 11:47	35.812	2020/7/16 12:13	36.875	2020/11/9 15:41	35.375	2020/11/9 18:08	32.938	2020/11/9 15:43	34.812	2020/11/9 15:41	34.625
15/06/28 23:31:01	36.584	15/06/28 23:37:01	36.908	2015/6/28 23:43	36.789	15/06/28 23:27:01	36.108	2015/6/27 16:36	37.151	15/06/27 16:18:01	37.298	2015/6/28 23:37	36.504	2015/6/28 23:39	36.813	2015/6/28 23:25	35.898	2015/6/28 23:40	36.222	15/06/28 23:36:01	36.06	14/06/29 21:07:01	36.893	14/06/29 21:22:01	36.601	2020/8/26 19:03	35.875	2020/8/26 19:07	36.625	2020/7/20 14:38	35.938	2020/7/13 18:02	35.812	2020/7/13 18:09	35.75	2020/7/16 13:32	36.062	2020/7/16 13:17	35.812	2020/7/16 13:43	36.438	2020/11/9 17:11	35.688	2020/11/9 19:38	32.562	2020/11/9 17:13	35.312	2020/11/9 17:11	33.5
15/06/29 1:01:01	35.588	15/06/29 1:07:01	35.847	2015/6/29 1:13	36.851	15/06/29 0:57:01	35.421	2015/6/27 18:06	37.213	15/06/27 17:48:01	37.111	2015/6/29 1:07	36.69	2015/6/29 1:09	36.002	2015/6/29 0:55	35.773	2015/6/29 1:10	35.723	15/06/29 1:06:01	35.436	14/06/29 22:37:01	36.394	14/06/29 22:52:01	36.476	2020/8/26 20:33	35.688	2020/8/26 20:37	36.375	2020/7/20 16:08	35.875	2020/7/13 19:32	36.312	2020/7/13 19:39	36.625	2020/7/16 15:02	36.562	2020/7/16 14:47	35.875	2020/7/16 15:13	36.062	2020/11/9 18:41	34.438	2020/11/9 21:08	34.25	2020/11/9 18:43	34.75	2020/11/9 18:41	34.062
15/06/29 2:31:01	35.588	15/06/29 2:37:01	35.535	2015/6/29 2:43	35.664	15/06/29 2:27:01	35.671	2015/6/27 19:36	37.275	15/06/27 19:18:01	36.862	2015/6/29 2:37	37.314	2015/6/29 2:39	36.252	2015/6/29 2:25	35.835	2015/6/29 2:40	35.161	15/06/29 2:36:01	35.685	14/06/30 0:07:01	36.082	14/06/30 0:22:01	36.601	2020/8/26 22:03	35.875	2020/8/26 22:07	36.125	2020/7/20 17:38	35.812	2020/7/13 21:02	35.688	2020/7/13 21:09	36.812	2020/7/16 16:32	36	2020/7/16 16:17	35.812	2020/7/16 16:43	35.938	2020/11/9 20:11	35.625	2020/11/9 22:38	33.625	2020/11/9 20:13	34.5	2020/11/9 20:11	33.25
15/06/29 4:01:01	35.338	15/06/29 4:07:01	36.596	2015/6/29 4:13	36.601	15/06/29 3:57:01	35.983	2015/6/27 21:06	37.338	15/06/27 20:48:01	37.361	2015/6/29 4:07	37.189	2015/6/29 4:09	36.564	2015/6/29 3:55	35.96	2015/6/29 4:10	35.91	15/06/29 4:06:01	35.998	14/06/30 1:37:01	35.77	14/06/30 1:52:01	36.663	2020/8/26 23:33	35.125	2020/8/26 23:37	36.375	2020/7/20 19:08	35.5	2020/7/13 22:32	36.25	2020/7/13 22:39	36.312	2020/7/16 18:02	36.125	2020/7/16 17:47	36	2020/7/16 18:13	36.375	2020/11/9 21:41	36.188	2020/11/10 0:08	33.875	2020/11/9 21:43	35.188	2020/11/9 21:41	33.938
15/06/29 5:31:01	35.775	15/06/29 5:37:01	36.658	2015/6/29 5:43	35.54	15/06/29 5:27:01	35.983	2015/6/27 22:36	37.462	15/06/27 22:18:01	36.924	2015/6/29 5:37	36.94	2015/6/29 5:39	36.065	2015/6/29 5:25	36.147	2015/6/29 5:40	36.097	15/06/29 5:36:01	35.248	14/06/30 3:07:01	37.018	14/06/30 3:22:01	36.352	2020/8/27 1:03	36.5	2020/8/27 1:07	36	2020/7/20 20:38	35.438	2020/7/14 0:02	36.812	2020/7/14 0:09	36.375	2020/7/16 19:32	33.688	2020/7/16 19:17	36.188	2020/7/16 19:43	36.188	2020/11/9 23:11	35.562	2020/11/10 1:38	34.125	2020/11/9 23:13	36	2020/11/9 23:11	34.562
15/06/29 7:01:01	36.148	15/06/29 7:07:01	35.785	2015/6/29 7:13	36.226	15/06/29 6:57:01	35.733	2015/6/28 0:06	37.4	15/06/27 23:48:01	37.111	2015/6/29 7:07	36.317	2015/6/29 7:09	36.439	2015/6/29 6:55	36.396	2015/6/29 7:10	36.284	15/06/29 7:06:01	35.623	14/06/30 4:37:01	36.457	14/06/30 4:52:01	36.289	2020/8/27 2:33	35.5	2020/8/27 2:37	36.75	2020/7/20 22:08	35.875	2020/7/14 1:32	36.5	2020/7/14 1:39	37.188	2020/7/16 21:02	34.188	2020/7/16 20:47	36.562	2020/7/16 21:13	36.875	2020/11/10 0:41	36.25	2020/11/10 3:08	33.375	2020/11/10 0:43	35.25	2020/11/10 0:41	34.625
15/06/29 8:31:01	36.398	15/06/29 8:37:01	36.035	2015/6/29 8:43	36.351	15/06/29 8:27:01	36.357	2015/6/28 1:36	38.085	15/06/28 1:18:01	38.109	2015/6/29 8:37	35.88	2015/6/29 8:39	36.19	2015/6/29 8:25	36.334	2015/6/29 8:40	37.47	15/06/29 8:36:01	36.435	14/06/30 6:07:01	36.269	14/06/30 6:22:01	36.165	2020/8/27 4:03	36.688	2020/8/27 4:07	36	2020/7/20 23:38	36.375	2020/7/14 3:02	37.062	2020/7/14 3:09	36.5	2020/7/16 22:32	34.688	2020/7/16 22:17	35.812	2020/7/16 22:43	36.812	2020/11/10 2:11	36.188	2020/11/10 4:38	32.812	2020/11/10 2:13	35.688	2020/11/10 2:11	33.875
15/06/29 10:01:01	35.775	15/06/29 10:07:01	36.534	2015/6/29 10:13	35.852	15/06/29 9:57:01	35.796	2015/6/28 3:06	38.147	15/06/28 2:48:01	38.607	2015/6/29 10:07	35.818	2015/6/29 10:09	36.002	2015/6/29 9:55	36.272	2015/6/29 10:10	35.473	15/06/29 10:06:01	35.81	14/06/30 7:37:01	36.332	14/06/30 7:52:01	36.476	2020/8/27 5:33	36.688	2020/8/27 5:37	36.5	2020/7/21 1:08	36.625	2020/7/14 4:32	36.875	2020/7/14 4:39	37.188	2020/7/17 0:02	33.938	2020/7/16 23:47	37.125	2020/7/17 0:13	37.875	2020/11/10 3:41	36.375	2020/11/10 6:08	32.5	2020/11/10 3:43	36	2020/11/10 3:41	33.5
15/06/29 11:31:01	35.463	15/06/29 11:37:01	35.411	2015/6/29 11:43	35.352	15/06/29 11:27:01	36.544	2015/6/28 4:36	37.711	15/06/28 4:18:01	38.046	2015/6/29 11:37	35.631	2015/6/29 11:39	34.505	2015/6/29 11:25	34.776	2015/6/29 11:40	35.66	15/06/29 11:36:01	35.186	14/06/30 9:07:01	36.207	14/06/30 9:22:01	35.853	2020/8/27 7:03	36.5	2020/8/27 7:07	36	2020/7/21 2:38	35.938	2020/7/14 6:02	37.062	2020/7/14 6:09	36.438	2020/7/17 1:32	34.438	2020/7/17 1:17	36.938	2020/7/17 1:43	37.188	2020/11/10 5:11	35.812	2020/11/10 7:38	32.75	2020/11/10 5:13	35.25	2020/11/10 5:11	34.25
15/06/29 13:01:01	35.525	15/06/29 13:07:01	36.658	2015/6/29 13:13	35.477	15/06/29 12:57:01	35.796	2015/6/28 6:06	37.96	15/06/28 5:48:01	37.735	2015/6/29 13:07	35.569	2015/6/29 13:09	35.192	2015/6/29 12:55	34.963	2015/6/29 13:10	35.536	15/06/29 13:06:01	35.623	14/06/30 10:37:01	36.269	14/06/30 10:52:01	35.915	2020/8/27 8:33	35.75	2020/8/27 8:37	35.375	2020/7/21 4:08	37	2020/7/14 7:32	36.062	2020/7/14 7:39	37.75	2020/7/17 3:02	33.75	2020/7/17 2:47	36.25	2020/7/17 3:13	36.688	2020/11/10 6:41	35.562	2020/11/10 9:08	33.312	2020/11/10 6:43	36.188	2020/11/10 6:41	33.938
15/06/29 14:31:01	35.588	15/06/29 14:37:01	35.473	2015/6/29 14:43	35.977	15/06/29 14:27:01	34.922	2015/6/28 7:36	37.524	15/06/28 7:18:01	38.046	2015/6/29 14:37	36.441	2015/6/29 14:39	34.755	2015/6/29 14:25	36.147	2015/6/29 14:40	35.161	15/06/29 14:36:01	35.56	14/06/30 12:07:01	36.394	14/06/30 12:22:01	36.476	2020/8/27 10:03	35.25	2020/8/27 10:07	36.562	2020/7/21 5:38	37	2020/7/14 9:02	36.562	2020/7/14 9:09	36.125	2020/7/17 4:32	34.812	2020/7/17 4:17	36.25	2020/7/17 4:43	36.938	2020/11/10 8:11	36.125	2020/11/10 10:38	32.688	2020/11/10 8:13	37.062	2020/11/10 8:11	34.312
15/06/29 16:01:01	35.837	15/06/29 16:07:01	35.972	2015/6/29 16:13	35.477	15/06/29 15:57:01	35.483	2015/6/28 9:06	37.587	15/06/28 8:48:01	37.735	2015/6/29 16:07	36.192	2015/6/29 16:09	35.192	2015/6/29 15:55	35.337	2015/6/29 16:10	34.974	15/06/29 16:06:01	35.373	14/06/30 13:37:01	35.833	14/06/30 13:52:01	36.414	2020/8/27 11:33	36.188	2020/8/27 11:37	36.75	2020/7/21 7:08	36.562	2020/7/14 10:32	35.875	2020/7/14 10:39	36.125	2020/7/17 6:02	34.5	2020/7/17 5:47	37.312	2020/7/17 6:13	36.75	2020/11/10 9:41	36.625	2020/11/10 12:08	32.5	2020/11/10 9:43	35.25	2020/11/10 9:41	34.125
15/06/29 17:31:01	36.086	15/06/29 17:37:01	35.224	2015/6/29 17:43	36.039	15/06/29 17:27:01	36.42	2015/6/28 10:36	37.462	15/06/28 10:18:01	37.361	2015/6/29 17:37	36.628	2015/6/29 17:39	35.379	2015/6/29 17:25	36.085	2015/6/29 17:40	35.848	15/06/29 17:36:01	35.123	14/06/30 15:07:01	35.895	14/06/30 15:22:01	35.978	2020/8/27 13:03	35.812	2020/8/27 13:07	35.688	2020/7/21 8:38	36.312	2020/7/14 12:02	36.062	2020/7/14 12:09	35.812	2020/7/17 7:32	35.188	2020/7/17 7:17	36.75	2020/7/17 7:43	36.875	2020/11/10 11:11	34.312	2020/11/10 13:38	32.688	2020/11/10 11:13	34.875	2020/11/10 11:11	33.438
15/06/29 19:01:01	35.775	15/06/29 19:07:01	35.411	2015/6/29 19:13	35.852	15/06/29 18:57:01	35.608	2015/6/28 12:06	37.026	15/06/28 11:48:01	37.111	2015/6/29 19:07	36.192	2015/6/29 19:09	35.691	2015/6/29 18:55	35.461	2015/6/29 19:10	35.536	15/06/29 19:06:01	36.185	14/06/30 16:37:01	36.269	14/06/30 16:52:01	35.915	2020/8/27 14:33	34.75	2020/8/27 14:37	36.188	2020/7/21 10:08	36.375	2020/7/14 13:32	35.75	2020/7/14 13:39	35.5	2020/7/17 9:02	34.938	2020/7/17 8:47	36.688	2020/7/17 9:13	36.938	2020/11/10 12:41	34.062	2020/11/10 15:08	31.688	2020/11/10 12:43	35.375	2020/11/10 12:41	32.875
15/06/29 20:31:01	36.584	15/06/29 20:37:01	35.535	2015/6/29 20:43	36.414	15/06/29 20:27:01	36.045	2015/6/28 13:36	36.964	15/06/28 13:18:01	36.924	2015/6/29 20:37	36.192	2015/6/29 20:39	35.815	2015/6/29 20:25	35.461	2015/6/29 20:40	35.848	15/06/29 20:36:01	35.56	14/06/30 18:07:01	35.895	14/06/30 18:22:01	36.414	2020/8/27 16:03	35	2020/8/27 16:07	35.688	2020/7/21 11:38	36.375	2020/7/14 15:02	36.062	2020/7/14 15:09	36.25	2020/7/17 10:32	33.125	2020/7/17 10:17	35.75	2020/7/17 10:43	36.125	2020/11/10 14:11	33.688	2020/11/10 16:38	33.125	2020/11/10 14:13	35.5	2020/11/10 14:11	33.812
15/06/29 22:01:01	35.837	15/06/29 22:07:01	36.284	2015/6/29 22:13	36.351	15/06/29 21:57:01	35.858	2015/6/28 15:06	37.151	15/06/28 14:48:01	37.049	2015/6/29 22:07	36.877	2015/6/29 22:09	35.503	2015/6/29 21:55	35.648	2015/6/29 22:10	36.16	15/06/29 22:06:01	34.998	14/06/30 19:37:01	35.958	14/06/30 19:52:01	36.663	2020/8/27 17:33	35.188	2020/8/27 17:37	36.375	2020/7/21 13:08	35.125	2020/7/14 16:32	35.562	2020/7/14 16:39	35.875	2020/7/17 12:02	33.5	2020/7/17 11:47	36.375	2020/7/17 12:13	36.125	2020/11/10 15:41	36.312	2020/11/10 18:08	33.125	2020/11/10 15:43	34.25	2020/11/10 15:41	33.5
15/06/29 23:31:01	36.647	15/06/29 23:37:01	35.972	2015/6/29 23:43	35.914	15/06/29 23:27:01	36.357	2015/6/28 16:36	37.151	15/06/28 16:18:01	37.236	2015/6/29 23:37	36.317	2015/6/29 23:39	36.314	2015/6/29 23:25	35.835	2015/6/29 23:40	36.659	15/06/29 23:36:01	36.185	14/06/30 21:07:01	36.207	14/06/30 21:22:01	36.663	2020/8/27 19:03	35.438	2020/8/27 19:07	36.625	2020/7/21 14:38	35.562	2020/7/14 18:02	35.688	2020/7/14 18:09	36.375	2020/7/17 13:32	34.438	2020/7/17 13:17	36.125	2020/7/17 13:43	36.125	2020/11/10 17:11	34.188	2020/11/10 19:38	32.938	2020/11/10 17:13	34.625	2020/11/10 17:11	33.812
15/06/30 1:01:01	36.148	15/06/30 1:07:01	36.409	2015/6/30 1:13	35.914	15/06/30 0:57:01	36.108	2015/6/28 18:06	36.964	15/06/28 17:48:01	37.049	2015/6/30 1:07	36.379	2015/6/30 1:09	36.19	2015/6/30 0:55	36.957	2015/6/30 1:10	36.284	15/06/30 1:06:01	35.498	14/06/30 22:37:01	37.08	14/06/30 22:52:01	36.414	2020/8/27 20:33	35.938	2020/8/27 20:37	36.312	2020/7/21 16:08	35.562	2020/7/14 19:32	35.812	2020/7/14 19:39	36.188	2020/7/17 15:02	34	2020/7/17 14:47	36.5	2020/7/17 15:13	36.438	2020/11/10 18:41	33.875	2020/11/10 21:08	32.812	2020/11/10 18:43	35.062	2020/11/10 18:41	33.75
15/06/30 2:31:01	35.899	15/06/30 2:37:01	35.473	2015/6/30 2:43	35.602	15/06/30 2:27:01	35.92	2015/6/28 19:36	37.275	15/06/28 19:18:01	37.049	2015/6/30 2:37	36.94	2015/6/30 2:39	35.566	2015/6/30 2:25	35.96	2015/6/30 2:40	35.66	15/06/30 2:36:01	35.373	14/07/01 0:07:01	36.082	14/07/01 0:22:01	36.788	2020/8/27 22:03	36.062	2020/8/27 22:07	36.5	2020/7/21 17:38	35.938	2020/7/14 21:02	36.125	2020/7/14 21:09	35.812	2020/7/17 16:32	34.062	2020/7/17 16:17	35.688	2020/7/17 16:43	36.312	2020/11/10 20:11	34.562	2020/11/10 22:38	33.438	2020/11/10 20:13	35.438	2020/11/10 20:11	33.562
15/06/30 4:01:01	35.775	15/06/30 4:07:01	36.721	2015/6/30 4:13	36.726	15/06/30 3:57:01	35.234	2015/6/28 21:06	37.088	15/06/28 20:48:01	36.8	2015/6/30 4:07	36.504	2015/6/30 4:09	36.002	2015/6/30 3:55	35.898	2015/6/30 4:10	36.222	15/06/30 4:06:01	36.372	14/07/01 1:37:01	36.893	14/07/01 1:52:01	36.414	2020/8/27 23:33	36.375	2020/8/27 23:37	36.312	2020/7/21 19:08	35.375	2020/7/14 22:32	36.5	2020/7/14 22:39	36	2020/7/17 18:02	33.375	2020/7/17 17:47	35.938	2020/7/17 18:13	36.375	2020/11/10 21:41	33.938	2020/11/11 0:08	33.125	2020/11/10 21:43	35.25	2020/11/10 21:41	33.812
15/06/30 5:31:01	35.712	15/06/30 5:37:01	36.035	2015/6/30 5:43	36.476	15/06/30 5:27:01	36.482	2015/6/28 22:36	37.088	15/06/28 22:18:01	37.298	2015/6/30 5:37	36.566	2015/6/30 5:39	35.878	2015/6/30 5:25	35.337	2015/6/30 5:40	36.721	15/06/30 5:36:01	35.685	14/07/01 3:07:01	36.581	14/07/01 3:22:01	36.227	2020/8/28 1:03	36.625	2020/8/28 1:07	36.25	2020/7/21 20:38	35.625	2020/7/15 0:02	37	2020/7/15 0:09	36.188	2020/7/17 19:32	33.562	2020/7/17 19:17	35.812	2020/7/17 19:43	36.25	2020/11/10 23:11	37	2020/11/11 1:38	32.938	2020/11/10 23:13	35.938	2020/11/10 23:11	34.125
15/06/30 7:01:01	35.401	15/06/30 7:07:01	36.347	2015/6/30 7:13	36.164	15/06/30 6:57:01	35.546	2015/6/29 0:06	37.338	15/06/28 23:48:01	37.423	2015/6/30 7:07	36.94	2015/6/30 7:09	36.19	2015/6/30 6:55	36.833	2015/6/30 7:10	36.097	15/06/30 7:06:01	36.559	14/07/01 4:37:01	36.644	14/07/01 4:52:01	36.227	2020/8/28 2:33	36.625	2020/8/28 2:37	35.75	2020/7/21 22:08	36.125	2020/7/15 1:32	36.625	2020/7/15 1:39	37.438	2020/7/17 21:02	33.875	2020/7/17 20:47	35.812	2020/7/17 21:13	36.375	2020/11/11 0:41	36.438	2020/11/11 3:08	32.562	2020/11/11 0:43	36.062	2020/11/11 0:41	34.5
15/06/30 8:31:01	35.65	15/06/30 8:37:01	37.033	2015/6/30 8:43	36.102	15/06/30 8:27:01	36.108	2015/6/29 1:36	37.836	15/06/29 1:18:01	37.797	2015/6/30 8:37	35.631	2015/6/30 8:39	35.815	2015/6/30 8:25	35.648	2015/6/30 8:40	36.534	15/06/30 8:36:01	35.685	14/07/01 6:07:01	37.205	14/07/01 6:22:01	36.912	2020/8/28 4:03	36.375	2020/8/28 4:07	35.438	2020/7/21 23:38	36.75	2020/7/15 3:02	36.438	2020/7/15 3:09	36.375	2020/7/17 22:32	34.312	2020/7/17 22:17	36.875	2020/7/17 22:43	36.812	2020/11/11 2:11	35.625	2020/11/11 4:38	33	2020/11/11 2:13	35.938	2020/11/11 2:11	34.125
15/06/30 10:01:01	35.961	15/06/30 10:07:01	35.598	2015/6/30 10:13	36.414	15/06/30 9:57:01	35.421	2015/6/29 3:06	38.147	15/06/29 2:48:01	37.984	2015/6/30 10:07	35.693	2015/6/30 10:09	35.379	2015/6/30 9:55	36.147	2015/6/30 10:10	36.16	15/06/30 10:06:01	35.498	14/07/01 7:37:01	35.708	14/07/01 7:52:01	36.538	2020/8/28 5:33	34.875	2020/8/28 5:37	36.188	2020/7/22 1:08	36.625	2020/7/15 4:32	37.062	2020/7/15 4:39	36.75	2020/7/18 0:02	33.688	2020/7/17 23:47	36.875	2020/7/18 0:13	37.625	2020/11/11 3:41	36.938	2020/11/11 6:08	32.625	2020/11/11 3:43	35.812	2020/11/11 3:41	33.312
15/06/30 11:31:01	35.961	15/06/30 11:37:01	35.847	2015/6/30 11:43	35.165	15/06/30 11:27:01	35.733	2015/6/29 4:36	38.085	15/06/29 4:18:01	37.984	2015/6/30 11:37	35.756	2015/6/30 11:39	35.503	2015/6/30 11:25	36.646	2015/6/30 11:40	36.16	15/06/30 11:36:01	35.373	14/07/01 9:07:01	36.768	14/07/01 9:22:01	36.04	2020/8/28 7:03	36.688	2020/8/28 7:07	36.312	2020/7/22 2:38	35.812	2020/7/15 6:02	36.5	2020/7/15 6:09	36.938	2020/7/18 1:32	34.125	2020/7/18 1:17	36.875	2020/7/18 1:43	36.875	2020/11/11 5:11	36.438	2020/11/11 7:38	32.75	2020/11/11 5:13	36.5	2020/11/11 5:11	34.25
15/06/30 13:01:01	34.965	15/06/30 13:07:01	35.161	2015/6/30 13:13	35.54	15/06/30 12:57:01	34.922	2015/6/29 6:06	37.773	15/06/29 5:48:01	37.174	2015/6/30 13:07	35.88	2015/6/30 13:09	35.067	2015/6/30 12:55	34.589	2015/6/30 13:10	36.035	15/06/30 13:06:01	35.123	14/07/01 10:37:01	35.958	14/07/01 10:52:01	36.165	2020/8/28 8:33	36.125	2020/8/28 8:37	35.562	2020/7/22 4:08	37.188	2020/7/15 7:32	36.562	2020/7/15 7:39	35.688	2020/7/18 3:02	36.125	2020/7/18 2:47	37.312	2020/7/18 3:13	37.125	2020/11/11 6:41	36.75	2020/11/11 9:08	32.125	2020/11/11 6:43	36.125	2020/11/11 6:41	34
15/06/30 14:31:01	35.65	15/06/30 14:37:01	35.411	2015/6/30 14:43	35.664	15/06/30 14:27:01	35.858	2015/6/29 7:36	37.649	15/06/29 7:18:01	37.735	2015/6/30 14:37	35.818	2015/6/30 14:39	35.691	2015/6/30 14:25	35.586	2015/6/30 14:40	35.286	15/06/30 14:36:01	35.061	14/07/01 12:07:01	35.895	14/07/01 12:22:01	36.414	2020/8/28 10:03	36.25	2020/8/28 10:07	35.188	2020/7/22 5:38	36.125	2020/7/15 9:02	35.812	2020/7/15 9:09	36.562	2020/7/18 4:32	36.062	2020/7/18 4:17	36.25	2020/7/18 4:43	36.625	2020/11/11 8:11	34.438	2020/11/11 10:38	32.75	2020/11/11 8:13	36.688	2020/11/11 8:11	33.625
15/06/30 16:01:01	35.525	15/06/30 16:07:01	35.473	2015/6/30 16:13	36.039	15/06/30 15:57:01	35.546	2015/6/29 9:06	37.773	15/06/29 8:48:01	37.485	2015/6/30 16:07	36.005	2015/6/30 16:09	35.628	2015/6/30 15:55	34.651	2015/6/30 16:10	35.91	15/06/30 16:06:01	35.311	14/07/01 13:37:01	36.02	14/07/01 13:52:01	36.165	2020/8/28 11:33	35.062	2020/8/28 11:37	35.25	2020/7/22 7:08	35.375	2020/7/15 10:32	35.75	2020/7/15 10:39	36.25	2020/7/18 6:02	36.312	2020/7/18 5:47	36.875	2020/7/18 6:13	36.75	2020/11/11 9:41	36.438	2020/11/11 12:08	33.625	2020/11/11 9:43	36.125	2020/11/11 9:41	34.688
15/06/30 17:31:01	35.775	15/06/30 17:37:01	35.66	2015/6/30 17:43	35.54	15/06/30 17:27:01	35.546	2015/6/29 10:36	37.213	15/06/29 10:18:01	36.862	2015/6/30 17:37	36.005	2015/6/30 17:39	35.566	2015/6/30 17:25	35.337	2015/6/30 17:40	35.972	15/06/30 17:36:01	35.748	14/07/01 15:07:01	36.581	14/07/01 15:22:01	35.853	2020/8/28 13:03	34.812	2020/8/28 13:07	35.812	2020/7/22 8:38	36.562	2020/7/15 12:02	35.938	2020/7/15 12:09	36.125	2020/7/18 7:32	35.875	2020/7/18 7:17	36.688	2020/7/18 7:43	36.75	2020/11/11 11:11	35.938	2020/11/11 13:38	32.688	2020/11/11 11:13	34.938	2020/11/11 11:11	33
15/06/30 19:01:01	35.899	15/06/30 19:07:01	35.723	2015/6/30 19:13	35.914	15/06/30 18:57:01	35.483	2015/6/29 12:06	36.839	15/06/29 11:48:01	37.111	2015/6/30 19:07	36.13	2015/6/30 19:09	35.441	2015/6/30 18:55	35.461	2015/6/30 19:10	35.349	15/06/30 19:06:01	35.56	14/07/01 16:37:01	36.269	14/07/01 16:52:01	35.853	2020/8/28 14:33	35.812	2020/8/28 14:37	35.625	2020/7/22 10:08	36.312	2020/7/15 13:32	35.125	2020/7/15 13:39	35.938	2020/7/18 9:02	36.375	2020/7/18 8:47	36.438	2020/7/18 9:13	36.938	2020/11/11 12:41	35.875	2020/11/11 15:08	33.312	2020/11/11 12:43	35.188	2020/11/11 12:41	34.25
15/06/30 20:31:01	35.775	15/06/30 20:37:01	35.66	2015/6/30 20:43	35.727	15/06/30 20:27:01	35.608	2015/6/29 13:36	36.653	15/06/29 13:18:01	37.298	2015/6/30 20:37	36.504	2015/6/30 20:39	35.067	2015/6/30 20:25	35.524	2015/6/30 20:40	35.349	15/06/30 20:36:01	35.685	14/07/01 18:07:01	36.02	14/07/01 18:22:01	36.414	2020/8/28 16:03	35	2020/8/28 16:07	34.875	2020/7/22 11:38	36.625	2020/7/15 15:02	35.875	2020/7/15 15:09	35.688	2020/7/18 10:32	34	2020/7/18 10:17	35	2020/7/18 10:43	35.875	2020/11/11 14:11	36.188	2020/11/11 16:38	32.938	2020/11/11 14:13	34.438	2020/11/11 14:11	33.188
15/06/30 22:01:01	35.65	15/06/30 22:07:01	35.473	2015/6/30 22:13	35.914	15/06/30 21:57:01	35.546	2015/6/29 15:06	37.088	15/06/29 14:48:01	36.8	2015/6/30 22:07	37.314	2015/6/30 22:09	35.503	2015/6/30 21:55	35.399	2015/6/30 22:10	36.347	15/06/30 22:06:01	35.56	14/07/01 19:37:01	36.893	14/07/01 19:52:01	36.227	2020/8/28 17:33	34.938	2020/8/28 17:37	35.938	2020/7/22 13:08	35.75	2020/7/15 16:32	35.688	2020/7/15 16:39	36.688	2020/7/18 12:02	34.25	2020/7/18 11:47	35.688	2020/7/18 12:13	35.875	2020/11/11 15:41	35.812	2020/11/11 18:08	31.812	2020/11/11 15:43	35.875	2020/11/11 15:41	33.875
15/06/30 23:31:01	36.771	15/06/30 23:37:01	35.66	2015/6/30 23:43	36.164	15/06/30 23:27:01	35.858	2015/6/29 16:36	37.275	15/06/29 16:18:01	37.61	2015/6/30 23:37	36.379	2015/6/30 23:39	36.377	2015/6/30 23:25	36.085	2015/6/30 23:40	36.347	15/06/30 23:36:01	36.122	14/07/01 21:07:01	36.02	14/07/01 21:22:01	36.85	2020/8/28 19:03	35.25	2020/8/28 19:07	35.438	2020/7/22 14:38	35.438	2020/7/15 18:02	35.812	2020/7/15 18:09	35.375	2020/7/18 13:32	34.938	2020/7/18 13:17	36.125	2020/7/18 13:43	36.312	2020/11/11 17:11	35.688	2020/11/11 19:38	33.438	2020/11/11 17:13	35.25	2020/11/11 17:11	33.062
15/07/01 1:01:01	35.214	15/07/01 1:07:01	35.598	2015/7/1 1:13	36.289	15/07/01 0:57:01	35.546	2015/6/29 18:06	37.026	15/06/29 17:48:01	37.049	2015/7/1 1:07	36.504	2015/7/1 1:09	35.566	2015/7/1 0:55	36.085	2015/7/1 1:10	35.91	15/07/01 1:06:01	35.685	14/07/01 22:37:01	36.207	14/07/01 22:52:01	36.476	2020/8/28 20:33	35.875	2020/8/28 20:37	35.688	2020/7/22 16:08	36.125	2020/7/15 19:32	35.875	2020/7/15 19:39	36.562	2020/7/18 15:02	36.375	2020/7/18 14:47	35.938	2020/7/18 15:13	36.125	2020/11/11 18:41	35.562	2020/11/11 21:08	32.812	2020/11/11 18:43	34.375	2020/11/11 18:41	33.875
15/07/01 2:31:01	35.837	15/07/01 2:37:01	36.409	2015/7/1 2:43	35.664	15/07/01 2:27:01	35.796	2015/6/29 19:36	37.088	15/06/29 19:18:01	37.174	2015/7/1 2:37	37.438	2015/7/1 2:39	35.691	2015/7/1 2:25	35.648	2015/7/1 2:40	36.222	15/07/01 2:36:01	35.436	14/07/02 0:07:01	35.833	14/07/02 0:22:01	36.289	2020/8/28 22:03	36.062	2020/8/28 22:07	35.5	2020/7/22 17:38	35.5	2020/7/15 21:02	36.062	2020/7/15 21:09	36.812	2020/7/18 16:32	34.438	2020/7/18 16:17	35.812	2020/7/18 16:43	36.25	2020/11/11 20:11	36.25	2020/11/11 22:38	33.188	2020/11/11 20:13	35.188	2020/11/11 20:11	33.938
15/07/01 4:01:01	35.837	15/07/01 4:07:01	35.598	2015/7/1 4:13	36.664	15/07/01 3:57:01	35.421	2015/6/29 21:06	37.213	15/06/29 20:48:01	37.236	2015/7/1 4:07	36.628	2015/7/1 4:09	36.19	2015/7/1 3:55	35.648	2015/7/1 4:10	35.848	15/07/01 4:06:01	36.31	14/07/02 1:37:01	36.332	14/07/02 1:52:01	36.04	2020/8/28 23:33	35.5	2020/8/28 23:37	35.688	2020/7/22 19:08	35.562	2020/7/15 22:32	36.812	2020/7/15 22:39	36.562	2020/7/18 18:02	36.062	2020/7/18 17:47	35.75	2020/7/18 18:13	36.125	2020/11/11 21:41	36.438	2020/11/12 0:08	33.625	2020/11/11 21:43	35.312	2020/11/11 21:41	33.188
15/07/01 5:31:01	35.525	15/07/01 5:37:01	36.222	2015/7/1 5:43	36.601	15/07/01 5:27:01	35.92	2015/6/29 22:36	37.088	15/06/29 22:18:01	37.485	2015/7/1 5:37	37.251	2015/7/1 5:39	36.127	2015/7/1 5:25	36.583	2015/7/1 5:40	36.097	15/07/01 5:36:01	35.248	14/07/02 3:07:01	36.831	14/07/02 3:22:01	36.663	2020/8/29 1:03	36.188	2020/8/29 1:07	35.562	2020/7/22 20:38	35.75	2020/7/16 0:02	36.562	2020/7/16 0:09	36.062	2020/7/18 19:32	36.5	2020/7/18 19:17	36.312	2020/7/18 19:43	36.188	2020/11/11 23:11	36.875	2020/11/12 1:38	33.375	2020/11/11 23:13	36.5	2020/11/11 23:11	33.688
15/07/01 7:01:01	36.024	15/07/01 7:07:01	36.097	2015/7/1 7:13	36.664	15/07/01 6:57:01	35.546	2015/6/30 0:06	36.902	15/06/29 23:48:01	37.423	2015/7/1 7:07	36.504	2015/7/1 7:09	36.626	2015/7/1 6:55	35.648	2015/7/1 7:10	35.848	15/07/01 7:06:01	35.935	14/07/02 4:37:01	36.519	14/07/02 4:52:01	36.85	2020/8/29 2:33	35.375	2020/8/29 2:37	35.5	2020/7/22 22:08	36.438	2020/7/16 1:32	36.562	2020/7/16 1:39	36.375	2020/7/18 21:02	34.938	2020/7/18 20:47	35.875	2020/7/18 21:13	36.188	2020/11/12 0:41	36.75	2020/11/12 3:08	32.625	2020/11/12 0:43	35.438	2020/11/12 0:41	34
15/07/01 8:31:01	35.712	15/07/01 8:37:01	36.222	2015/7/1 8:43	36.601	15/07/01 8:27:01	36.232	2015/6/30 1:36	37.587	15/06/30 1:18:01	37.111	2015/7/1 8:37	36.379	2015/7/1 8:39	36.127	2015/7/1 8:25	35.524	2015/7/1 8:40	35.91	15/07/01 8:36:01	35.623	14/07/02 6:07:01	36.519	14/07/02 6:22:01	36.538	2020/8/29 4:03	35	2020/8/29 4:07	36	2020/7/22 23:38	37.062	2020/7/16 3:02	36.688	2020/7/16 3:09	37.125	2020/7/18 22:32	34.188	2020/7/18 22:17	36.312	2020/7/18 22:43	36.688	2020/11/12 2:11	36.375	2020/11/12 4:38	32.875	2020/11/12 2:13	35.562	2020/11/12 2:11	34.062
15/07/01 10:01:01	36.335	15/07/01 10:07:01	35.66	2015/7/1 10:13	36.102	15/07/01 9:57:01	35.92	2015/6/30 3:06	37.898	15/06/30 2:48:01	38.233	2015/7/1 10:07	35.444	2015/7/1 10:09	35.878	2015/7/1 9:55	35.773	2015/7/1 10:10	35.848	15/07/01 10:06:01	36.372	14/07/02 7:37:01	36.893	14/07/02 7:52:01	36.601	2020/8/29 5:33	35.875	2020/8/29 5:37	36.188	2020/7/23 1:08	36.625	2020/7/16 4:32	36.375	2020/7/16 4:39	36.375	2020/7/19 0:02	34.375	2020/7/18 23:47	36.75	2020/7/19 0:13	37.062	2020/11/12 3:41	36.438	2020/11/12 6:08	32.625	2020/11/12 3:43	35.062	2020/11/12 3:41	33.875
15/07/01 11:31:01	36.211	15/07/01 11:37:01	36.347	2015/7/1 11:43	36.102	15/07/01 11:27:01	35.92	2015/6/30 4:36	37.587	15/06/30 4:18:01	37.984	2015/7/1 11:37	35.943	2015/7/1 11:39	35.379	2015/7/1 11:25	34.963	2015/7/1 11:40	35.785	15/07/01 11:36:01	35.123	14/07/02 9:07:01	36.706	14/07/02 9:22:01	35.853	2020/8/29 7:03	35.438	2020/8/29 7:07	36	2020/7/23 2:38	36.375	2020/7/16 6:02	36.562	2020/7/16 6:09	37.25	2020/7/19 1:32	34.312	2020/7/19 1:17	35.938	2020/7/19 1:43	36.812	2020/11/12 5:11	36.562	2020/11/12 7:38	32.688	2020/11/12 5:13	35.75	2020/11/12 5:11	34.938
15/07/01 13:01:01	35.525	15/07/01 13:07:01	35.099	2015/7/1 13:13	35.54	15/07/01 12:57:01	34.734	2015/6/30 6:06	37.587	15/06/30 5:48:01	37.922	2015/7/1 13:07	35.693	2015/7/1 13:09	34.692	2015/7/1 12:55	35.15	2015/7/1 13:10	35.91	15/07/01 13:06:01	35.061	14/07/02 10:37:01	35.583	14/07/02 10:52:01	36.227	2020/8/29 8:33	35.25	2020/8/29 8:37	35.438	2020/7/23 4:08	35.812	2020/7/16 7:32	36.688	2020/7/16 7:39	36.812	2020/7/19 3:02	35.75	2020/7/19 2:47	36.875	2020/7/19 3:13	36.125	2020/11/12 6:41	37	2020/11/12 9:08	31.75	2020/11/12 6:43	36.688	2020/11/12 6:41	33.75
15/07/01 14:31:01	35.463	15/07/01 14:37:01	35.598	2015/7/1 14:43	35.852	15/07/01 14:27:01	35.796	2015/6/30 7:36	37.649	15/06/30 7:18:01	37.672	2015/7/1 14:37	36.566	2015/7/1 14:39	35.004	2015/7/1 14:25	35.711	2015/7/1 14:40	35.598	15/07/01 14:36:01	35.436	14/07/02 12:07:01	36.082	14/07/02 12:22:01	35.541	2020/8/29 10:03	35.188	2020/8/29 10:07	35.75	2020/7/23 5:38	37.625	2020/7/16 9:02	35.938	2020/7/16 9:09	36.062	2020/7/19 4:32	36.188	2020/7/19 4:17	36.438	2020/7/19 4:43	36.562	2020/11/12 8:11	37.062	2020/11/12 10:38	32.125	2020/11/12 8:13	35.938	2020/11/12 8:11	34.562
15/07/01 16:01:01	35.837	15/07/01 16:07:01	35.161	2015/7/1 16:13	35.727	15/07/01 15:57:01	35.671	2015/6/30 9:06	37.773	15/06/30 8:48:01	37.548	2015/7/1 16:07	36.379	2015/7/1 16:09	35.004	2015/7/1 15:55	34.713	2015/7/1 16:10	35.473	15/07/01 16:06:01	35.248	14/07/02 13:37:01	36.082	14/07/02 13:52:01	36.227	2020/8/29 11:33	35.312	2020/8/29 11:37	35.938	2020/7/23 7:08	37.062	2020/7/16 10:32	36.75	2020/7/16 10:39	37.5	2020/7/19 6:02	36	2020/7/19 5:47	36.812	2020/7/19 6:13	37.125	2020/11/12 9:41	35.062	2020/11/12 12:08	33.188	2020/11/12 9:43	35.438	2020/11/12 9:41	33.625
15/07/01 17:31:01	36.584	15/07/01 17:37:01	35.099	2015/7/1 17:43	35.977	15/07/01 17:27:01	35.858	2015/6/30 10:36	37.088	15/06/30 10:18:01	37.298	2015/7/1 17:37	36.69	2015/7/1 17:39	35.192	2015/7/1 17:25	35.212	2015/7/1 17:40	35.473	15/07/01 17:36:01	35.935	14/07/02 15:07:01	35.958	14/07/02 15:22:01	36.476	2020/8/29 13:03	34.875	2020/8/29 13:07	35.812	2020/7/23 8:38	35.875	2020/7/16 12:02	36.5	2020/7/16 12:09	37.125	2020/7/19 7:32	35.625	2020/7/19 7:17	36.125	2020/7/19 7:43	36.375	2020/11/12 11:11	38.125	2020/11/12 13:38	34.5	2020/11/12 11:13	37.625	2020/11/12 11:11	34.75
15/07/01 19:01:01	36.584	15/07/01 19:07:01	35.473	2015/7/1 19:13	35.352	15/07/01 18:57:01	35.546	2015/6/30 12:06	37.026	15/06/30 11:48:01	37.174	2015/7/1 19:07	36.067	2015/7/1 19:09	35.628	2015/7/1 18:55	34.963	2015/7/1 19:10	36.16	15/07/01 19:06:01	35.81	14/07/02 16:37:01	36.02	14/07/02 16:52:01	36.04	2020/8/29 14:33	34.75	2020/8/29 14:37	35.938	2020/7/23 10:08	37	2020/7/16 13:32	36.562	2020/7/16 13:39	36.25	2020/7/19 9:02	36.938	2020/7/19 8:47	36.062	2020/7/19 9:13	36.688	2020/11/12 12:41	35.75	2020/11/12 15:08	33.75	2020/11/12 12:43	35.312	2020/11/12 12:41	33.438
15/07/01 20:31:01	36.647	15/07/01 20:37:01	35.785	2015/7/1 20:43	36.039	15/07/01 20:27:01	35.546	2015/6/30 13:36	37.4	15/06/30 13:18:01	37.174	2015/7/1 20:37	36.254	2015/7/1 20:39	35.94	2015/7/1 20:25	35.337	2015/7/1 20:40	35.848	15/07/01 20:36:01	35.935	14/07/02 18:07:01	36.082	14/07/02 18:22:01	35.853	2020/8/29 16:03	34.938	2020/8/29 16:07	36.5	2020/7/23 11:38	35.375	2020/7/16 15:02	35.75	2020/7/16 15:09	37.188	2020/7/19 10:32	36.188	2020/7/19 10:17	36.312	2020/7/19 10:43	36.562	2020/11/12 14:11	34.688	2020/11/12 16:38	33.125	2020/11/12 14:13	36.062	2020/11/12 14:11	34.625
15/07/01 22:01:01	37.145	15/07/01 22:07:01	35.161	2015/7/1 22:13	35.664	15/07/01 21:57:01	35.359	2015/6/30 15:06	36.839	15/06/30 14:48:01	37.298	2015/7/1 22:07	37.189	2015/7/1 22:09	35.441	2015/7/1 21:55	35.648	2015/7/1 22:10	35.536	15/07/01 22:06:01	35.436	14/07/02 19:37:01	36.644	14/07/02 19:52:01	35.915	2020/8/29 17:33	35.625	2020/8/29 17:37	35.375	2020/7/23 13:08	35.25	2020/7/16 16:32	35.875	2020/7/16 16:39	35.875	2020/7/19 12:02	33.812	2020/7/19 11:47	35.25	2020/7/19 12:13	36.188	2020/11/12 15:41	34.75	2020/11/12 18:08	32.688	2020/11/12 15:43	35.312	2020/11/12 15:41	32.812
15/07/01 23:31:01	37.27	15/07/01 23:37:01	35.286	2015/7/1 23:43	36.102	15/07/01 23:27:01	36.669	2015/6/30 16:36	37.026	15/06/30 16:18:01	37.174	2015/7/1 23:37	37.127	2015/7/1 23:39	36.314	2015/7/1 23:25	36.209	2015/7/1 23:40	35.66	15/07/01 23:36:01	35.685	14/07/02 21:07:01	35.646	14/07/02 21:22:01	36.663	2020/8/29 19:03	36.312	2020/8/29 19:07	35.562	2020/7/23 14:38	35.625	2020/7/16 18:02	36.438	2020/7/16 18:09	36.188	2020/7/19 13:32	35.312	2020/7/19 13:17	35.25	2020/7/19 13:43	36.188	2020/11/12 17:11	36.312	2020/11/12 19:38	34.812	2020/11/12 17:13	34.562	2020/11/12 17:11	33.875
15/07/02 1:01:01	36.46	15/07/02 1:07:01	35.66	2015/7/2 1:13	36.351	15/07/02 0:57:01	35.796	2015/6/30 18:06	36.839	15/06/30 17:48:01	37.361	2015/7/2 1:07	36.254	2015/7/2 1:09	36.065	2015/7/2 0:55	36.209	2015/7/2 1:10	35.411	15/07/02 1:06:01	36.31	14/07/02 22:37:01	36.955	14/07/02 22:52:01	36.102	2020/8/29 20:33	34.562	2020/8/29 20:37	36.125	2020/7/23 16:08	36	2020/7/16 19:32	35.625	2020/7/16 19:39	36.062	2020/7/19 15:02	34	2020/7/19 14:47	35.812	2020/7/19 15:13	36.125	2020/11/12 18:41	35.125	2020/11/12 21:08	33.438	2020/11/12 18:43	36.375	2020/11/12 18:41	33.75
15/07/02 2:31:01	35.65	15/07/02 2:37:01	35.91	2015/7/2 2:43	36.164	15/07/02 2:27:01	35.733	2015/6/30 19:36	37.151	15/06/30 19:18:01	37.111	2015/7/2 2:37	37.064	2015/7/2 2:39	36.19	2015/7/2 2:25	35.087	2015/7/2 2:40	35.972	15/07/02 2:36:01	35.623	14/07/03 0:07:01	36.207	14/07/03 0:22:01	36.352	2020/8/29 22:03	35.438	2020/8/29 22:07	36.188	2020/7/23 17:38	35.938	2020/7/16 21:02	35.75	2020/7/16 21:09	35.688	2020/7/19 16:32	34.062	2020/7/19 16:17	36	2020/7/19 16:43	35.5	2020/11/12 20:11	34.375	2020/11/12 22:38	32.75	2020/11/12 20:13	35.5	2020/11/12 20:11	34.438
15/07/02 4:01:01	36.148	15/07/02 4:07:01	36.035	2015/7/2 4:13	35.664	15/07/02 3:57:01	35.359	2015/6/30 21:06	37.151	15/06/30 20:48:01	36.737	2015/7/2 4:07	36.628	2015/7/2 4:09	35.691	2015/7/2 3:55	35.773	2015/7/2 4:10	35.536	15/07/02 4:06:01	36.809	14/07/03 1:37:01	36.145	14/07/03 1:52:01	37.162	2020/8/29 23:33	35.375	2020/8/29 23:37	36.125	2020/7/23 19:08	36.188	2020/7/16 22:32	35.812	2020/7/16 22:39	36.562	2020/7/19 18:02	33.875	2020/7/19 17:47	35.812	2020/7/19 18:13	35.938	2020/11/12 21:41	36.438	2020/11/13 0:08	34.312	2020/11/12 21:43	35.812	2020/11/12 21:41	33.938
15/07/02 5:31:01	35.837	15/07/02 5:37:01	35.535	2015/7/2 5:43	35.727	15/07/02 5:27:01	35.733	2015/6/30 22:36	37.088	15/06/30 22:18:01	37.298	2015/7/2 5:37	37.75	2015/7/2 5:39	35.815	2015/7/2 5:25	36.085	2015/7/2 5:40	35.91	15/07/02 5:36:01	36.435	14/07/03 3:07:01	36.581	14/07/03 3:22:01	36.04	2020/8/30 1:03	35.625	2020/8/30 1:07	36.312	2020/7/23 20:38	35.688	2020/7/17 0:02	36.75	2020/7/17 0:09	36.75	2020/7/19 19:32	34.125	2020/7/19 19:17	35.812	2020/7/19 19:43	36.188	2020/11/12 23:11	36.938	2020/11/13 1:38	32.938	2020/11/12 23:13	36.625	2020/11/12 23:11	34.062
15/07/02 7:01:01	35.338	15/07/02 7:07:01	36.534	2015/7/2 7:13	35.852	15/07/02 6:57:01	35.109	2015/7/1 0:06	36.902	15/06/30 23:48:01	37.922	2015/7/2 7:07	36.379	2015/7/2 7:09	36.501	2015/7/2 6:55	35.835	2015/7/2 7:10	36.347	15/07/02 7:06:01	35.373	14/07/03 4:37:01	36.457	14/07/03 4:52:01	36.414	2020/8/30 2:33	36.312	2020/8/30 2:37	35.875	2020/7/23 22:08	35.688	2020/7/17 1:32	36.688	2020/7/17 1:39	37.125	2020/7/19 21:02	36.062	2020/7/19 20:47	35.75	2020/7/19 21:13	36.125	2020/11/13 0:41	34.375	2020/11/13 3:08	33.438	2020/11/13 0:43	36.125	2020/11/13 0:41	34.188
15/07/02 8:31:01	34.965	15/07/02 8:37:01	36.347	2015/7/2 8:43	35.602	15/07/02 8:27:01	35.796	2015/7/1 1:36	37.151	15/07/01 1:18:01	37.859	2015/7/2 8:37	35.631	2015/7/2 8:39	36.813	2015/7/2 8:25	35.648	2015/7/2 8:40	36.097	15/07/02 8:36:01	35.685	14/07/03 6:07:01	36.831	14/07/03 6:22:01	36.601	2020/8/30 4:03	36.375	2020/8/30 4:07	36.312	2020/7/23 23:38	36.125	2020/7/17 3:02	36.5	2020/7/17 3:09	36.438	2020/7/19 22:32	36.438	2020/7/19 22:17	36.562	2020/7/19 22:43	37	2020/11/13 2:11	36.125	2020/11/13 4:38	33.312	2020/11/13 2:13	35.25	2020/11/13 2:11	33.938
15/07/02 10:01:01	35.401	15/07/02 10:07:01	35.473	2015/7/2 10:13	35.29	15/07/02 9:57:01	36.856	2015/7/1 3:06	37.524	15/07/01 2:48:01	37.797	2015/7/2 10:07	36.254	2015/7/2 10:09	35.753	2015/7/2 9:55	36.022	2015/7/2 10:10	35.91	15/07/02 10:06:01	35.061	14/07/03 7:37:01	36.831	14/07/03 7:52:01	36.165	2020/8/30 5:33	34.75	2020/8/30 5:37	36.688	2020/7/24 1:08	35.688	2020/7/17 4:32	36.125	2020/7/17 4:39	37	2020/7/20 0:02	33.688	2020/7/19 23:47	36.5	2020/7/20 0:13	37.312	2020/11/13 3:41	34.062	2020/11/13 6:08	33.5	2020/11/13 3:43	35.875	2020/11/13 3:41	33.938
15/07/02 11:31:01	35.214	15/07/02 11:37:01	35.224	2015/7/2 11:43	35.54	15/07/02 11:27:01	36.357	2015/7/1 4:36	37.462	15/07/01 4:18:01	38.233	2015/7/2 11:37	35.693	2015/7/2 11:39	35.254	2015/7/2 11:25	35.96	2015/7/2 11:40	35.536	15/07/02 11:36:01	35.81	14/07/03 9:07:01	36.768	14/07/03 9:22:01	36.538	2020/8/30 7:03	36.062	2020/8/30 7:07	36.188	2020/7/24 2:38	36.875	2020/7/17 6:02	36.375	2020/7/17 6:09	36.438	2020/7/20 1:32	34	2020/7/20 1:17	36.375	2020/7/20 1:43	36.688	2020/11/13 5:11	36.375	2020/11/13 7:38	33.375	2020/11/13 5:13	35.312	2020/11/13 5:11	34.312
15/07/02 13:01:01	35.463	15/07/02 13:07:01	35.411	2015/7/2 13:13	35.852	15/07/02 12:57:01	34.984	2015/7/1 6:06	37.4	15/07/01 5:48:01	37.672	2015/7/2 13:07	35.88	2015/7/2 13:09	34.942	2015/7/2 12:55	34.651	2015/7/2 13:10	35.349	15/07/02 13:06:01	35.436	14/07/03 10:37:01	36.269	14/07/03 10:52:01	35.604	2020/8/30 8:33	35.125	2020/8/30 8:37	36.312	2020/7/24 4:08	36.312	2020/7/17 7:32	36.25	2020/7/17 7:39	36.688	2020/7/20 3:02	34.625	2020/7/20 2:47	36.062	2020/7/20 3:13	37.188	2020/11/13 6:41	36.438	2020/11/13 9:08	33.375	2020/11/13 6:43	36.5	2020/11/13 6:41	34.938
15/07/02 14:31:01	36.024	15/07/02 14:37:01	35.099	2015/7/2 14:43	35.914	15/07/02 14:27:01	35.733	2015/7/1 7:36	37.898	15/07/01 7:18:01	37.922	2015/7/2 14:37	35.693	2015/7/2 14:39	35.004	2015/7/2 14:25	35.96	2015/7/2 14:40	34.912	15/07/02 14:36:01	35.56	14/07/03 12:07:01	36.768	14/07/03 12:22:01	35.853	2020/8/30 10:03	35.375	2020/8/30 10:07	36.5	2020/7/24 5:38	36.5	2020/7/17 9:02	35.938	2020/7/17 9:09	36.25	2020/7/20 4:32	33.875	2020/7/20 4:17	36.375	2020/7/20 4:43	37.062	2020/11/13 8:11	34.125	2020/11/13 10:38	34.062	2020/11/13 8:13	36.375	2020/11/13 8:11	34.062
15/07/02 16:01:01	35.837	15/07/02 16:07:01	35.847	2015/7/2 16:13	35.602	15/07/02 15:57:01	35.483	2015/7/1 9:06	37.275	15/07/01 8:48:01	37.049	2015/7/2 16:07	36.317	2015/7/2 16:09	35.254	2015/7/2 15:55	34.963	2015/7/2 16:10	35.972	15/07/02 16:06:01	35.436	14/07/03 13:37:01	36.082	14/07/03 13:52:01	35.791	2020/8/30 11:33	34.375	2020/8/30 11:37	36	2020/7/24 7:08	36.688	2020/7/17 10:32	36.75	2020/7/17 10:39	36.188	2020/7/20 6:02	35.938	2020/7/20 5:47	37.438	2020/7/20 6:13	36.938	2020/11/13 9:41	34.188	2020/11/13 12:08	32.812	2020/11/13 9:43	36.125	2020/11/13 9:41	34.75
15/07/02 17:31:01	36.896	15/07/02 17:37:01	35.972	2015/7/2 17:43	36.226	15/07/02 17:27:01	36.42	2015/7/1 10:36	37.275	15/07/01 10:18:01	37.236	2015/7/2 17:37	36.254	2015/7/2 17:39	36.501	2015/7/2 17:25	35.96	2015/7/2 17:40	35.598	15/07/02 17:36:01	35.998	14/07/03 15:07:01	35.646	14/07/03 15:22:01	36.165	2020/8/30 13:03	35.25	2020/8/30 13:07	36	2020/7/24 8:38	35.875	2020/7/17 12:02	35.812	2020/7/17 12:09	36.625	2020/7/20 7:32	36.562	2020/7/20 7:17	36.062	2020/7/20 7:43	36.75	2020/11/13 11:11	35.812	2020/11/13 13:38	33	2020/11/13 11:13	34.688	2020/11/13 11:11	33
15/07/02 19:01:01	36.335	15/07/02 19:07:01	35.785	2015/7/2 19:13	35.415	15/07/02 18:57:01	35.733	2015/7/1 12:06	37.151	15/07/01 11:48:01	37.672	2015/7/2 19:07	36.192	2015/7/2 19:09	35.503	2015/7/2 18:55	35.711	2015/7/2 19:10	35.411	15/07/02 19:06:01	35.311	14/07/03 16:37:01	36.02	14/07/03 16:52:01	35.978	2020/8/30 14:33	35.375	2020/8/30 14:37	36.25	2020/7/24 10:08	36	2020/7/17 13:32	36	2020/7/17 13:39	35.875	2020/7/20 9:02	36.875	2020/7/20 8:47	36.5	2020/7/20 9:13	36.875	2020/11/13 12:41	33.938	2020/11/13 15:08	33.125	2020/11/13 12:43	34.688	2020/11/13 12:41	33.188
15/07/02 20:31:01	35.712	15/07/02 20:37:01	35.473	2015/7/2 20:43	36.039	15/07/02 20:27:01	35.796	2015/7/1 13:36	37.088	15/07/01 13:18:01	37.61	2015/7/2 20:37	36.441	2015/7/2 20:39	35.566	2015/7/2 20:25	35.274	2015/7/2 20:40	35.972	15/07/02 20:36:01	35.498	14/07/03 18:07:01	35.958	14/07/03 18:22:01	35.978	2020/8/30 16:03	35.625	2020/8/30 16:07	35.5	2020/7/24 11:38	35.5	2020/7/17 15:02	35.75	2020/7/17 15:09	36.375	2020/7/20 10:32	33.625	2020/7/20 10:17	36.188	2020/7/20 10:43	36.625	2020/11/13 14:11	36.188	2020/11/13 16:38	33	2020/11/13 14:13	34.5	2020/11/13 14:11	34.312
15/07/02 22:01:01	36.211	15/07/02 22:07:01	35.785	2015/7/2 22:13	36.351	15/07/02 21:57:01	36.108	2015/7/1 15:06	37.088	15/07/01 14:48:01	37.111	2015/7/2 22:07	36.815	2015/7/2 22:09	35.628	2015/7/2 21:55	35.648	2015/7/2 22:10	36.16	15/07/02 22:06:01	35.685	14/07/03 19:37:01	35.895	14/07/03 19:52:01	36.601	2020/8/30 17:33	36.125	2020/8/30 17:37	36.688	2020/7/24 13:08	36.5	2020/7/17 16:32	35.75	2020/7/17 16:39	36	2020/7/20 12:02	33.688	2020/7/20 11:47	35.625	2020/7/20 12:13	36.25	2020/11/13 15:41	35.688	2020/11/13 18:08	33.688	2020/11/13 15:43	35.812	2020/11/13 15:41	33.75
15/07/02 23:31:01	36.148	15/07/02 23:37:01	35.785	2015/7/2 23:43	36.726	15/07/02 23:27:01	36.856	2015/7/1 16:36	37.088	15/07/01 16:18:01	37.298	2015/7/2 23:37	36.317	2015/7/2 23:39	36.252	2015/7/2 23:25	35.835	2015/7/2 23:40	36.971	15/07/02 23:36:01	35.873	14/07/03 21:07:01	35.77	14/07/03 21:22:01	36.476	2020/8/30 19:03	35.188	2020/8/30 19:07	36	2020/7/24 14:38	34.938	2020/7/17 18:02	36	2020/7/17 18:09	36	2020/7/20 13:32	33.688	2020/7/20 13:17	36	2020/7/20 13:43	35.75	2020/11/13 17:11	35.625	2020/11/13 19:38	33.625	2020/11/13 17:13	35.188	2020/11/13 17:11	34.062
15/07/03 1:01:01	35.276	15/07/03 1:07:01	35.723	2015/7/3 1:13	36.351	15/07/03 0:57:01	36.607	2015/7/1 18:06	37.213	15/07/01 17:48:01	37.361	2015/7/3 1:07	35.88	2015/7/3 1:09	35.878	2015/7/3 0:55	35.898	2015/7/3 1:10	36.596	15/07/03 1:06:01	34.686	14/07/03 22:37:01	36.332	14/07/03 22:52:01	35.853	2020/8/30 20:33	35.125	2020/8/30 20:37	36.062	2020/7/24 16:08	35.375	2020/7/17 19:32	36	2020/7/17 19:39	36.562	2020/7/20 15:02	35.625	2020/7/20 14:47	35.688	2020/7/20 15:13	36	2020/11/13 18:41	35.25	2020/11/13 21:08	34	2020/11/13 18:43	35.375	2020/11/13 18:41	33.625
15/07/03 2:31:01	35.775	15/07/03 2:37:01	36.347	2015/7/3 2:43	36.102	15/07/03 2:27:01	36.17	2015/7/1 19:36	37.151	15/07/01 19:18:01	37.361	2015/7/3 2:37	37.314	2015/7/3 2:39	36.938	2015/7/3 2:25	35.337	2015/7/3 2:40	35.972	15/07/03 2:36:01	34.686	14/07/04 0:07:01	36.644	14/07/04 0:22:01	36.165	2020/8/30 22:03	36.5	2020/8/30 22:07	36.5	2020/7/24 17:38	35.625	2020/7/17 21:02	36	2020/7/17 21:09	36.125	2020/7/20 16:32	34.125	2020/7/20 16:17	35.938	2020/7/20 16:43	36.062	2020/11/13 20:11	35.5	2020/11/13 22:38	33.938	2020/11/13 20:13	35.062	2020/11/13 20:11	34.25
15/07/03 4:01:01	35.712	15/07/03 4:07:01	35.723	2015/7/3 4:13	36.476	15/07/03 3:57:01	35.671	2015/7/1 21:06	37.213	15/07/01 20:48:01	37.298	2015/7/3 4:07	36.317	2015/7/3 4:09	36.377	2015/7/3 3:55	35.399	2015/7/3 4:10	35.161	15/07/03 4:06:01	35.873	14/07/04 1:37:01	35.895	14/07/04 1:52:01	36.538	2020/8/30 23:33	35.75	2020/8/30 23:37	36.625	2020/7/24 19:08	35.188	2020/7/17 22:32	36.125	2020/7/17 22:39	36.562	2020/7/20 18:02	35.438	2020/7/20 17:47	35.75	2020/7/20 18:13	36.5	2020/11/13 21:41	35.188	2020/11/14 0:08	32.562	2020/11/13 21:43	36.125	2020/11/13 21:41	33.688
15/07/03 5:31:01	36.024	15/07/03 5:37:01	36.534	2015/7/3 5:43	35.914	15/07/03 5:27:01	36.295	2015/7/1 22:36	37.088	15/07/01 22:18:01	37.174	2015/7/3 5:37	36.441	2015/7/3 5:39	36.065	2015/7/3 5:25	36.459	2015/7/3 5:40	36.222	15/07/03 5:36:01	35.498	14/07/04 3:07:01	36.207	14/07/04 3:22:01	36.289	2020/8/31 1:03	35.25	2020/8/31 1:07	35.562	2020/7/24 20:38	36.188	2020/7/18 0:02	36.812	2020/7/18 0:09	36.25	2020/7/20 19:32	35.375	2020/7/20 19:17	35.875	2020/7/20 19:43	36.562	2020/11/13 23:11	36.625	2020/11/14 1:38	32.875	2020/11/13 23:13	35.562	2020/11/13 23:11	33.938
15/07/03 7:01:01	36.398	15/07/03 7:07:01	35.972	2015/7/3 7:13	36.102	15/07/03 6:57:01	36.17	2015/7/2 0:06	37.4	15/07/01 23:48:01	37.423	2015/7/3 7:07	37.251	2015/7/3 7:09	36.252	2015/7/3 6:55	35.898	2015/7/3 7:10	36.284	15/07/03 7:06:01	36.497	14/07/04 4:37:01	36.082	14/07/04 4:52:01	36.165	2020/8/31 2:33	36.438	2020/8/31 2:37	35.625	2020/7/24 22:08	35.812	2020/7/18 1:32	36.688	2020/7/18 1:39	37.062	2020/7/20 21:02	34.75	2020/7/20 20:47	36.062	2020/7/20 21:13	36.375	2020/11/14 0:41	33.875	2020/11/14 3:08	33.812	2020/11/14 0:43	35.5	2020/11/14 0:41	34.625
15/07/03 8:31:01	35.027	15/07/03 8:37:01	35.66	2015/7/3 8:43	36.539	15/07/03 8:27:01	36.732	2015/7/2 1:36	37.898	15/07/02 1:18:01	38.109	2015/7/3 8:37	36.005	2015/7/3 8:39	36.439	2015/7/3 8:25	36.147	2015/7/3 8:40	35.848	15/07/03 8:36:01	34.499	14/07/04 6:07:01	36.893	14/07/04 6:22:01	36.352	2020/8/31 4:03	35.188	2020/8/31 4:07	35.562	2020/7/24 23:38	35.625	2020/7/18 3:02	36.75	2020/7/18 3:09	36.562	2020/7/20 22:32	34.25	2020/7/20 22:17	36.25	2020/7/20 22:43	36.938	2020/11/14 2:11	36.438	2020/11/14 4:38	33.375	2020/11/14 2:13	36.062	2020/11/14 2:11	33.938
15/07/03 10:01:01	35.338	15/07/03 10:07:01	36.409	2015/7/3 10:13	35.664	15/07/03 9:57:01	35.608	2015/7/2 3:06	38.085	15/07/02 2:48:01	38.358	2015/7/3 10:07	35.818	2015/7/3 10:09	35.129	2015/7/3 9:55	36.085	2015/7/3 10:10	35.723	15/07/03 10:06:01	34.998	14/07/04 7:37:01	37.08	14/07/04 7:52:01	36.352	2020/8/31 5:33	36.188	2020/8/31 5:37	36.25	2020/7/25 1:08	37	2020/7/18 4:32	36.062	2020/7/18 4:39	36.688	2020/7/21 0:02	36.438	2020/7/20 23:47	36.438	2020/7/21 0:13	37.312	2020/11/14 3:41	35.75	2020/11/14 6:08	33.688	2020/11/14 3:43	36.438	2020/11/14 3:41	34.875
15/07/03 11:31:01	37.145	15/07/03 11:37:01	37.844	2015/7/3 11:43	36.976	15/07/03 11:27:01	37.543	2015/7/2 4:36	37.96	15/07/02 4:18:01	38.482	2015/7/3 11:37	37.687	2015/7/3 11:39	37.312	2015/7/3 11:25	37.144	2015/7/3 11:40	36.659	15/07/03 11:36:01	36.997	14/07/04 9:07:01	37.018	14/07/04 9:22:01	36.414	2020/8/31 7:03	36.062	2020/8/31 7:07	36.125	2020/7/25 2:38	36	2020/7/18 6:02	36.875	2020/7/18 6:09	37.062	2020/7/21 1:32	36	2020/7/21 1:17	36.5	2020/7/21 1:43	36.938	2020/11/14 5:11	35	2020/11/14 7:38	33.125	2020/11/14 5:13	35.625	2020/11/14 5:11	34.438
15/07/03 13:01:01	35.961	15/07/03 13:07:01	36.409	2015/7/3 13:13	36.789	15/07/03 12:57:01	36.045	2015/7/2 6:06	37.524	15/07/02 5:48:01	38.295	2015/7/3 13:07	36.317	2015/7/3 13:09	36.501	2015/7/3 12:55	36.396	2015/7/3 13:10	36.534	15/07/03 13:06:01	35.436	14/07/04 10:37:01	36.02	14/07/04 10:52:01	35.292	2020/8/31 8:33	36.75	2020/8/31 8:37	36.062	2020/7/25 4:08	36.125	2020/7/18 7:32	36.312	2020/7/18 7:39	36.688	2020/7/21 3:02	36.125	2020/7/21 2:47	36.5	2020/7/21 3:13	37.062	2020/11/14 6:41	35.812	2020/11/14 9:08	33.438	2020/11/14 6:43	36.25	2020/11/14 6:41	34.125
15/07/03 14:31:01	36.086	15/07/03 14:37:01	36.409	2015/7/3 14:43	36.539	15/07/03 14:27:01	36.045	2015/7/2 7:36	38.022	15/07/02 7:18:01	38.171	2015/7/3 14:37	36.192	2015/7/3 14:39	36.688	2015/7/3 14:25	35.773	2015/7/3 14:40	36.472	15/07/03 14:36:01	36.247	14/07/04 12:07:01	35.958	14/07/04 12:22:01	35.728	2020/8/31 10:03	35.25	2020/8/31 10:07	36	2020/7/25 5:38	37.188	2020/7/18 9:02	36.688	2020/7/18 9:09	35.812	2020/7/21 4:32	36.5	2020/7/21 4:17	36.625	2020/7/21 4:43	36.75	2020/11/14 8:11	36.375	2020/11/14 10:38	33.625	2020/11/14 8:13	36.375	2020/11/14 8:11	33.312
15/07/03 16:01:01	36.024	15/07/03 16:07:01	35.598	2015/7/3 16:13	35.727	15/07/03 15:57:01	35.733	2015/7/2 9:06	37.275	15/07/02 8:48:01	37.735	2015/7/3 16:07	36.628	2015/7/3 16:09	35.753	2015/7/3 15:55	35.835	2015/7/3 16:10	35.536	15/07/03 16:06:01	35.186	14/07/04 13:37:01	36.082	14/07/04 13:52:01	35.791	2020/8/31 11:33	35.25	2020/8/31 11:37	35.5	2020/7/25 7:08	37.312	2020/7/18 10:32	35.812	2020/7/18 10:39	36.562	2020/7/21 6:02	36.312	2020/7/21 5:47	35.938	2020/7/21 6:13	36.75	2020/11/14 9:41	36.875	2020/11/14 12:08	33.5	2020/11/14 9:43	34.938	2020/11/14 9:41	34.125
15/07/03 17:31:01	35.775	15/07/03 17:37:01	35.66	2015/7/3 17:43	36.476	15/07/03 17:27:01	36.42	2015/7/2 10:36	38.52	15/07/02 10:18:01	38.358	2015/7/3 17:37	36.13	2015/7/3 17:39	35.503	2015/7/3 17:25	35.399	2015/7/3 17:40	35.785	15/07/03 17:36:01	34.811	14/07/04 15:07:01	36.145	14/07/04 15:22:01	35.666	2020/8/31 13:03	35.438	2020/8/31 13:07	36.125	2020/7/25 8:38	35.875	2020/7/18 12:02	36.312	2020/7/18 12:09	36.062	2020/7/21 7:32	36	2020/7/21 7:17	36.688	2020/7/21 7:43	36.5	2020/11/14 11:11	35.875	2020/11/14 13:38	32.688	2020/11/14 11:13	35.5	2020/11/14 11:11	33.625
15/07/03 19:01:01	35.775	15/07/03 19:07:01	36.596	2015/7/3 19:13	36.102	15/07/03 18:57:01	36.295	2015/7/2 12:06	37.213	15/07/02 11:48:01	37.423	2015/7/3 19:07	36.192	2015/7/3 19:09	35.878	2015/7/3 18:55	36.833	2015/7/3 19:10	35.91	15/07/03 19:06:01	36.247	14/07/04 16:37:01	36.644	14/07/04 16:52:01	35.791	2020/8/31 14:33	35.25	2020/8/31 14:37	34.688	2020/7/25 10:08	35.75	2020/7/18 13:32	35.688	2020/7/18 13:39	36	2020/7/21 9:02	36.312	2020/7/21 8:47	36.375	2020/7/21 9:13	36.062	2020/11/14 12:41	35	2020/11/14 15:08	32.75	2020/11/14 12:43	35	2020/11/14 12:41	34.312
15/07/03 20:31:01	36.086	15/07/03 20:37:01	35.785	2015/7/3 20:43	36.601	15/07/03 20:27:01	36.669	2015/7/2 13:36	37.96	15/07/02 13:18:01	38.358	2015/7/3 20:37	36.379	2015/7/3 20:39	35.815	2015/7/3 20:25	36.022	2015/7/3 20:40	36.409	15/07/03 20:36:01	34.936	14/07/04 18:07:01	36.145	14/07/04 18:22:01	36.414	2020/8/31 16:03	34.938	2020/8/31 16:07	35.5	2020/7/25 11:38	35.562	2020/7/18 15:02	36.125	2020/7/18 15:09	35.812	2020/7/21 10:32	35.938	2020/7/21 10:17	35.438	2020/7/21 10:43	35.5	2020/11/14 14:11	35.812	2020/11/14 16:38	33.062	2020/11/14 14:13	34.875	2020/11/14 14:11	33.438
15/07/03 22:01:01	36.086	15/07/03 22:07:01	36.783	2015/7/3 22:13	36.539	15/07/03 21:57:01	36.295	2015/7/2 15:06	36.964	15/07/02 14:48:01	37.298	2015/7/3 22:07	36.877	2015/7/3 22:09	36.751	2015/7/3 21:55	36.583	2015/7/3 22:10	35.848	15/07/03 22:06:01	35.498	14/07/04 19:37:01	36.581	14/07/04 19:52:01	37.411	2020/8/31 17:33	35	2020/8/31 17:37	35.875	2020/7/25 13:08	35.062	2020/7/18 16:32	35.75	2020/7/18 16:39	35.875	2020/7/21 12:02	35.375	2020/7/21 11:47	35.812	2020/7/21 12:13	36.062	2020/11/14 15:41	35.5	2020/11/14 18:08	33.688	2020/11/14 15:43	34.75	2020/11/14 15:41	34.25
15/07/03 23:31:01	36.834	15/07/03 23:37:01	36.347	2015/7/3 23:43	36.726	15/07/03 23:27:01	36.045	2015/7/2 16:36	36.839	15/07/02 16:18:01	37.174	2015/7/3 23:37	36.504	2015/7/3 23:39	37.063	2015/7/3 23:25	35.96	2015/7/3 23:40	36.347	15/07/03 23:36:01	36.06	14/07/04 21:07:01	36.269	14/07/04 21:22:01	36.352	2020/8/31 19:03	35.5	2020/8/31 19:07	35.875	2020/7/25 14:38	35.688	2020/7/18 18:02	35.812	2020/7/18 18:09	35.75	2020/7/21 13:32	35.562	2020/7/21 13:17	36	2020/7/21 13:43	36.188	2020/11/14 17:11	34.938	2020/11/14 19:38	33	2020/11/14 17:13	34.938	2020/11/14 17:11	33.812
15/07/04 1:01:01	36.584	15/07/04 1:07:01	36.471	2015/7/4 1:13	36.789	15/07/04 0:57:01	36.108	2015/7/2 18:06	36.902	15/07/02 17:48:01	37.049	2015/7/4 1:07	36.628	2015/7/4 1:09	36.314	2015/7/4 0:55	36.708	2015/7/4 1:10	36.284	15/07/04 1:06:01	35.873	14/07/04 22:37:01	36.145	14/07/04 22:52:01	36.663	2020/8/31 20:33	35.688	2020/8/31 20:37	36.438	2020/7/25 16:08	35.562	2020/7/18 19:32	35.5	2020/7/18 19:39	35.938	2020/7/21 15:02	36.375	2020/7/21 14:47	35.688	2020/7/21 15:13	36.125	2020/11/14 18:41	35.875	2020/11/14 21:08	32.375	2020/11/14 18:43	35.625	2020/11/14 18:41	34.062
15/07/04 2:31:01	35.712	15/07/04 2:37:01	35.66	2015/7/4 2:43	36.664	15/07/04 2:27:01	36.045	2015/7/2 19:36	36.777	15/07/02 19:18:01	37.174	2015/7/4 2:37	37.314	2015/7/4 2:39	36.688	2015/7/4 2:25	36.085	2015/7/4 2:40	36.284	15/07/04 2:36:01	35.623	14/07/05 0:07:01	37.018	14/07/05 0:22:01	36.476	2020/8/31 22:03	35.5	2020/8/31 22:07	35.812	2020/7/25 17:38	35.625	2020/7/18 21:02	36.25	2020/7/18 21:09	36.688	2020/7/21 16:32	36.125	2020/7/21 16:17	35.438	2020/7/21 16:43	35.75	2020/11/14 20:11	35.875	2020/11/14 22:38	33.25	2020/11/14 20:13	34.812	2020/11/14 20:11	33.75
15/07/04 4:01:01	35.899	15/07/04 4:07:01	35.847	2015/7/4 4:13	36.226	15/07/04 3:57:01	36.42	2015/7/2 21:06	37.151	15/07/02 20:48:01	37.298	2015/7/4 4:07	37.189	2015/7/4 4:09	35.815	2015/7/4 3:55	36.583	2015/7/4 4:10	36.16	15/07/04 4:06:01	36.06	14/07/05 1:37:01	35.833	14/07/05 1:52:01	36.04	2020/8/31 23:33	35.562	2020/8/31 23:37	36.375	2020/7/25 19:08	35.688	2020/7/18 22:32	36.25	2020/7/18 22:39	36.75	2020/7/21 18:02	36.312	2020/7/21 17:47	35.938	2020/7/21 18:13	36.062	2020/11/14 21:41	35.25	2020/11/15 0:08	33.375	2020/11/14 21:43	34.938	2020/11/14 21:41	34.312
15/07/04 5:31:01	36.086	15/07/04 5:37:01	36.097	2015/7/4 5:43	36.539	15/07/04 5:27:01	36.981	2015/7/2 22:36	36.777	15/07/02 22:18:01	37.174	2015/7/4 5:37	36.566	2015/7/4 5:39	36.19	2015/7/4 5:25	36.209	2015/7/4 5:40	36.783	15/07/04 5:36:01	35.373	14/07/05 3:07:01	36.581	14/07/05 3:22:01	36.601	2020/9/1 1:03	35.875	2020/9/1 1:07	35.25	2020/7/25 20:38	35.812	2020/7/19 0:02	36.375	2020/7/19 0:09	37.125	2020/7/21 19:32	33.938	2020/7/21 19:17	35.938	2020/7/21 19:43	35.438	2020/11/14 23:11	36.25	2020/11/15 1:38	32.375	2020/11/14 23:13	36.75	2020/11/14 23:11	34.875
15/07/04 7:01:01	37.02	15/07/04 7:07:01	37.22	2015/7/4 7:13	37.35	15/07/04 6:57:01	36.232	2015/7/3 0:06	37.275	15/07/02 23:48:01	37.548	2015/7/4 7:07	37.376	2015/7/4 7:09	36.439	2015/7/4 6:55	37.02	2015/7/4 7:10	36.971	15/07/04 7:06:01	35.998	14/07/05 4:37:01	37.205	14/07/05 4:52:01	36.04	2020/9/1 2:33	35.938	2020/9/1 2:37	35.688	2020/7/25 22:08	35.562	2020/7/19 1:32	36.438	2020/7/19 1:39	36.188	2020/7/21 21:02	36.062	2020/7/21 20:47	35.812	2020/7/21 21:13	36	2020/11/15 0:41	36.312	2020/11/15 3:08	33.188	2020/11/15 0:43	36.188	2020/11/15 0:41	34.688
15/07/04 8:31:01	36.273	15/07/04 8:37:01	35.847	2015/7/4 8:43	36.851	15/07/04 8:27:01	36.295	2015/7/3 1:36	38.209	15/07/03 1:18:01	38.046	2015/7/4 8:37	36.13	2015/7/4 8:39	36.688	2015/7/4 8:25	36.77	2015/7/4 8:40	37.22	15/07/04 8:36:01	36.31	14/07/05 6:07:01	36.955	14/07/05 6:22:01	36.601	2020/9/1 4:03	36.25	2020/9/1 4:07	35.875	2020/7/25 23:38	35.875	2020/7/19 3:02	35.875	2020/7/19 3:09	37.188	2020/7/21 22:32	33.938	2020/7/21 22:17	36.062	2020/7/21 22:43	36.438	2020/11/15 2:11	36	2020/11/15 4:38	33.188	2020/11/15 2:13	36.562	2020/11/15 2:11	33.875
15/07/04 10:01:01	35.899	15/07/04 10:07:01	36.721	2015/7/4 10:13	36.851	15/07/04 9:57:01	35.796	2015/7/3 3:06	38.209	15/07/03 2:48:01	37.859	2015/7/4 10:07	36.254	2015/7/4 10:09	36.626	2015/7/4 9:55	36.521	2015/7/4 10:10	36.222	15/07/04 10:06:01	36.185	14/07/05 7:37:01	37.517	14/07/05 7:52:01	36.04	2020/9/1 5:33	35.125	2020/9/1 5:37	36.062	2020/7/26 1:08	36.75	2020/7/19 4:32	36.812	2020/7/19 4:39	37.438	2020/7/22 0:02	36.25	2020/7/21 23:47	36.688	2020/7/22 0:13	37.188	2020/11/15 3:41	36.562	2020/11/15 6:08	33.625	2020/11/15 3:43	34.938	2020/11/15 3:41	34.562
15/07/04 11:31:01	35.463	15/07/04 11:37:01	35.723	2015/7/4 11:43	35.977	15/07/04 11:27:01	36.669	2015/7/3 4:36	37.711	15/07/03 4:18:01	37.735	2015/7/4 11:37	36.69	2015/7/4 11:39	35.379	2015/7/4 11:25	36.396	2015/7/4 11:40	35.286	15/07/04 11:36:01	35.498	14/07/05 9:07:01	37.018	14/07/05 9:22:01	35.541	2020/9/1 7:03	35.875	2020/9/1 7:07	35.75	2020/7/26 2:38	36.062	2020/7/19 6:02	36.312	2020/7/19 6:09	36.438	2020/7/22 1:32	34.938	2020/7/22 1:17	36.062	2020/7/22 1:43	36.625	2020/11/15 5:11	36.625	2020/11/15 7:38	34	2020/11/15 5:13	36.25	2020/11/15 5:11	34.688
15/07/04 13:01:01	35.961	15/07/04 13:07:01	36.409	2015/7/4 13:13	36.539	15/07/04 12:57:01	35.546	2015/7/3 6:06	37.898	15/07/03 5:48:01	37.735	2015/7/4 13:07	36.067	2015/7/4 13:09	35.192	2015/7/4 12:55	35.461	2015/7/4 13:10	35.411	15/07/04 13:06:01	35.498	14/07/05 10:37:01	37.018	14/07/05 10:52:01	36.165	2020/9/1 8:33	35.875	2020/9/1 8:37	36.125	2020/7/26 4:08	36.25	2020/7/19 7:32	36.312	2020/7/19 7:39	37.125	2020/7/22 3:02	33.5	2020/7/22 2:47	36.562	2020/7/22 3:13	37.125	2020/11/15 6:41	36.688	2020/11/15 9:08	33.312	2020/11/15 6:43	36.312	2020/11/15 6:41	33.875
15/07/04 14:31:01	36.522	15/07/04 14:37:01	35.785	2015/7/4 14:43	36.164	15/07/04 14:27:01	36.669	2015/7/3 7:36	37.773	15/07/03 7:18:01	37.922	2015/7/4 14:37	36.504	2015/7/4 14:39	35.503	2015/7/4 14:25	36.77	2015/7/4 14:40	35.598	15/07/04 14:36:01	35.373	14/07/05 12:07:01	35.646	14/07/05 12:22:01	35.541	2020/9/1 10:03	34.812	2020/9/1 10:07	35.75	2020/7/26 5:38	36.062	2020/7/19 9:02	36.938	2020/7/19 9:09	36.188	2020/7/22 4:32	33.938	2020/7/22 4:17	36.562	2020/7/22 4:43	36.938	2020/11/15 8:11	36.125	2020/11/15 10:38	32.625	2020/11/15 8:13	36.125	2020/11/15 8:11	33.562
15/07/04 16:01:01	36.335	15/07/04 16:07:01	36.035	2015/7/4 16:13	36.164	15/07/04 15:57:01	35.983	2015/7/3 9:06	37.462	15/07/03 8:48:01	37.049	2015/7/4 16:07	36.254	2015/7/4 16:09	35.566	2015/7/4 15:55	35.773	2015/7/4 16:10	35.972	15/07/04 16:06:01	34.998	14/07/05 13:37:01	36.02	14/07/05 13:52:01	36.476	2020/9/1 11:33	35.875	2020/9/1 11:37	35.875	2020/7/26 7:08	37.125	2020/7/19 10:32	35.25	2020/7/19 10:39	36.562	2020/7/22 6:02	34.312	2020/7/22 5:47	35.938	2020/7/22 6:13	36.5	2020/11/15 9:41	35.875	2020/11/15 12:08	32.812	2020/11/15 9:43	36	2020/11/15 9:41	34.25
15/07/04 17:31:01	35.837	15/07/04 17:37:01	35.598	2015/7/4 17:43	35.977	15/07/04 17:27:01	36.045	2015/7/3 10:36	37.151	15/07/03 10:18:01	37.049	2015/7/4 17:37	36.441	2015/7/4 17:39	36.19	2015/7/4 17:25	35.461	2015/7/4 17:40	35.536	15/07/04 17:36:01	35.123	14/07/05 15:07:01	35.583	14/07/05 15:22:01	36.289	2020/9/1 13:03	35	2020/9/1 13:07	36.188	2020/7/26 8:38	36.25	2020/7/19 12:02	35.5	2020/7/19 12:09	35.438	2020/7/22 7:32	37.125	2020/7/22 7:17	36.75	2020/7/22 7:43	36.812	2020/11/15 11:11	33.438	2020/11/15 13:38	32.875	2020/11/15 11:13	34.5	2020/11/15 11:11	34.938
15/07/04 19:01:01	35.837	15/07/04 19:07:01	36.035	2015/7/4 19:13	36.414	15/07/04 18:57:01	35.983	2015/7/3 12:06	36.715	15/07/03 11:48:01	36.613	2015/7/4 19:07	36.13	2015/7/4 19:09	36.127	2015/7/4 18:55	36.085	2015/7/4 19:10	35.848	15/07/04 19:06:01	36.559	14/07/05 16:37:01	36.145	14/07/05 16:52:01	36.289	2020/9/1 14:33	36.188	2020/9/1 14:37	35.875	2020/7/26 10:08	35.125	2020/7/19 13:32	35.5	2020/7/19 13:39	36.062	2020/7/22 9:02	37.125	2020/7/22 8:47	36.812	2020/7/22 9:13	36.812	2020/11/15 12:41	33.5	2020/11/15 15:08	33.625	2020/11/15 12:43	35	2020/11/15 12:41	33.125
15/07/04 20:31:01	35.899	15/07/04 20:37:01	35.723	2015/7/4 20:43	35.852	15/07/04 20:27:01	35.92	2015/7/3 13:36	37.151	15/07/03 13:18:01	37.485	2015/7/4 20:37	36.192	2015/7/4 20:39	35.878	2015/7/4 20:25	36.895	2015/7/4 20:40	36.16	15/07/04 20:36:01	35.56	14/07/05 18:07:01	36.082	14/07/05 18:22:01	36.289	2020/9/1 16:03	36	2020/9/1 16:07	35.625	2020/7/26 11:38	34.812	2020/7/19 15:02	36.25	2020/7/19 15:09	35.812	2020/7/22 10:32	36.188	2020/7/22 10:17	35.75	2020/7/22 10:43	36.812	2020/11/15 14:11	36	2020/11/15 16:38	33.562	2020/11/15 14:13	35.438	2020/11/15 14:11	32.812
15/07/04 22:01:01	36.273	15/07/04 22:07:01	36.658	2015/7/4 22:13	36.102	15/07/04 21:57:01	36.544	2015/7/3 15:06	36.839	15/07/03 14:48:01	37.049	2015/7/4 22:07	36.815	2015/7/4 22:09	36.813	2015/7/4 21:55	36.085	2015/7/4 22:10	35.66	15/07/04 22:06:01	35.623	14/07/05 19:37:01	35.708	14/07/05 19:52:01	36.165	2020/9/1 17:33	35.562	2020/9/1 17:37	35.438	2020/7/26 13:08	35.125	2020/7/19 16:32	35.25	2020/7/19 16:39	35.812	2020/7/22 12:02	36.25	2020/7/22 11:47	36.5	2020/7/22 12:13	36.188	2020/11/15 15:41	33.5	2020/11/15 18:08	32.812	2020/11/15 15:43	34.5	2020/11/15 15:41	33.562
15/07/04 23:31:01	36.958	15/07/04 23:37:01	35.66	2015/7/4 23:43	36.039	15/07/04 23:27:01	36.794	2015/7/3 16:36	36.964	15/07/03 16:18:01	37.236	2015/7/4 23:37	37.376	2015/7/4 23:39	36.626	2015/7/4 23:25	36.77	2015/7/4 23:40	36.409	15/07/04 23:36:01	35.311	14/07/05 21:07:01	36.269	14/07/05 21:22:01	36.289	2020/9/1 19:03	35.125	2020/9/1 19:07	35	2020/7/26 14:38	34.812	2020/7/19 18:02	35.688	2020/7/19 18:09	35.812	2020/7/22 13:32	36.562	2020/7/22 13:17	35.625	2020/7/22 13:43	36	2020/11/15 17:11	33.312	2020/11/15 19:38	32.875	2020/11/15 17:13	35.75	2020/11/15 17:11	33.375
15/07/05 1:01:01	35.775	15/07/05 1:07:01	36.097	2015/7/5 1:13	36.476	15/07/05 0:57:01	36.17	2015/7/3 18:06	36.715	15/07/03 17:48:01	37.049	2015/7/5 1:07	36.877	2015/7/5 1:09	36.19	2015/7/5 0:55	36.77	2015/7/5 1:10	36.472	15/07/05 1:06:01	35.748	14/07/05 22:37:01	36.394	14/07/05 22:52:01	36.227	2020/9/1 20:33	35.25	2020/9/1 20:37	36.125	2020/7/26 16:08	35.188	2020/7/19 19:32	35.688	2020/7/19 19:39	35.625	2020/7/22 15:02	35.75	2020/7/22 14:47	35.5	2020/7/22 15:13	36.188	2020/11/15 18:41	33	2020/11/15 21:08	32.812	2020/11/15 18:43	34.938	2020/11/15 18:41	33.5
15/07/05 2:31:01	36.522	15/07/05 2:37:01	36.284	2015/7/5 2:43	36.789	15/07/05 2:27:01	36.732	2015/7/3 19:36	36.59	15/07/03 19:18:01	37.236	2015/7/5 2:37	38.186	2015/7/5 2:39	36.127	2015/7/5 2:25	36.396	2015/7/5 2:40	36.659	15/07/05 2:36:01	36.497	14/07/06 0:07:01	36.581	14/07/06 0:22:01	36.601	2020/9/1 22:03	35.5	2020/9/1 22:07	35.5	2020/7/26 17:38	35.188	2020/7/19 21:02	35.375	2020/7/19 21:09	35.562	2020/7/22 16:32	35.188	2020/7/22 16:17	35.812	2020/7/22 16:43	36.312	2020/11/15 20:11	33.812	2020/11/15 22:38	33.562	2020/11/15 20:13	35.312	2020/11/15 20:11	34
15/07/05 4:01:01	35.525	15/07/05 4:07:01	36.658	2015/7/5 4:13	37.413	15/07/05 3:57:01	36.108	2015/7/3 21:06	36.964	15/07/03 20:48:01	36.862	2015/7/5 4:07	36.69	2015/7/5 4:09	36.127	2015/7/5 3:55	36.459	2015/7/5 4:10	36.222	15/07/05 4:06:01	35.998	14/07/06 1:37:01	36.768	14/07/06 1:52:01	35.728	2020/9/1 23:33	35.688	2020/9/1 23:37	35.562	2020/7/26 19:08	35.562	2020/7/19 22:32	36.312	2020/7/19 22:39	35.688	2020/7/22 18:02	34.062	2020/7/22 17:47	35.625	2020/7/22 18:13	36	2020/11/15 21:41	33.312	2020/11/16 0:08	34.25	2020/11/15 21:43	35.938	2020/11/15 21:41	34.25
15/07/05 5:31:01	35.401	15/07/05 5:37:01	36.097	2015/7/5 5:43	36.539	15/07/05 5:27:01	36.732	2015/7/3 22:36	36.653	15/07/03 22:18:01	36.862	2015/7/5 5:37	36.94	2015/7/5 5:39	36.501	2015/7/5 5:25	36.272	2015/7/5 5:40	36.721	15/07/05 5:36:01	35.311	14/07/06 3:07:01	36.768	14/07/06 3:22:01	36.102	2020/9/2 1:03	35.688	2020/9/2 1:07	36.188	2020/7/26 20:38	35.812	2020/7/20 0:02	36.75	2020/7/20 0:09	35.938	2020/7/22 19:32	36.625	2020/7/22 19:17	36.438	2020/7/22 19:43	36.312	2020/11/15 23:11	33.812	2020/11/16 1:38	33.125	2020/11/15 23:13	36.375	2020/11/15 23:11	34.562
15/07/05 7:01:01	36.273	15/07/05 7:07:01	36.222	2015/7/5 7:13	36.913	15/07/05 6:57:01	36.045	2015/7/4 0:06	37.338	15/07/03 23:48:01	36.675	2015/7/5 7:07	36.815	2015/7/5 7:09	36.19	2015/7/5 6:55	36.583	2015/7/5 7:10	37.033	15/07/05 7:06:01	35.81	14/07/06 4:37:01	36.831	14/07/06 4:52:01	36.352	2020/9/2 2:33	36.5	2020/9/2 2:37	35.625	2020/7/26 22:08	36.312	2020/7/20 1:32	35.938	2020/7/20 1:39	36.938	2020/7/22 21:02	36.5	2020/7/22 20:47	36.188	2020/7/22 21:13	36.312	2020/11/16 0:41	33.438	2020/11/16 3:08	33.438	2020/11/16 0:43	36.5	2020/11/16 0:41	33.688
15/07/05 8:31:01	36.024	15/07/05 8:37:01	36.409	2015/7/5 8:43	36.726	15/07/05 8:27:01	36.732	2015/7/4 1:36	37.524	15/07/04 1:18:01	37.672	2015/7/5 8:37	36.379	2015/7/5 8:39	36.501	2015/7/5 8:25	36.022	2015/7/5 8:40	36.222	15/07/05 8:36:01	36.559	14/07/06 6:07:01	36.768	14/07/06 6:22:01	36.414	2020/9/2 4:03	35.188	2020/9/2 4:07	36.312	2020/7/26 23:38	36.75	2020/7/20 3:02	36.25	2020/7/20 3:09	36.312	2020/7/22 22:32	35.875	2020/7/22 22:17	36.375	2020/7/22 22:43	36.625	2020/11/16 2:11	33.688	2020/11/16 4:38	33.25	2020/11/16 2:13	35.312	2020/11/16 2:11	34.125
15/07/05 10:01:01	35.65	15/07/05 10:07:01	36.534	2015/7/5 10:13	36.351	15/07/05 9:57:01	35.796	2015/7/4 3:06	37.4	15/07/04 2:48:01	37.797	2015/7/5 10:07	35.943	2015/7/5 10:09	35.878	2015/7/5 9:55	36.77	2015/7/5 10:10	36.347	15/07/05 10:06:01	36.122	14/07/06 7:37:01	36.893	14/07/06 7:52:01	36.601	2020/9/2 5:33	36.125	2020/9/2 5:37	36.125	2020/7/27 1:08	36.125	2020/7/20 4:32	36.688	2020/7/20 4:39	37	2020/7/23 0:02	34.562	2020/7/22 23:47	37	2020/7/23 0:13	37.625	2020/11/16 3:41	33.688	2020/11/16 6:08	33.5	2020/11/16 3:43	36.188	2020/11/16 3:41	34.188
15/07/05 11:31:01	35.899	15/07/05 11:37:01	34.912	2015/7/5 11:43	35.852	15/07/05 11:27:01	36.232	2015/7/4 4:36	37.524	15/07/04 4:18:01	37.922	2015/7/5 11:37	35.756	2015/7/5 11:39	35.566	2015/7/5 11:25	36.209	2015/7/5 11:40	36.409	15/07/05 11:36:01	34.686	14/07/06 9:07:01	37.267	14/07/06 9:22:01	35.728	2020/9/2 7:03	36.5	2020/9/2 7:07	36.062	2020/7/27 2:38	36.75	2020/7/20 6:02	36.75	2020/7/20 6:09	36.688	2020/7/23 1:32	34.875	2020/7/23 1:17	36	2020/7/23 1:43	36.688	2020/11/16 5:11	33.062	2020/11/16 7:38	33.438	2020/11/16 5:13	36.25	2020/11/16 5:11	33.625
15/07/05 13:01:01	35.775	15/07/05 13:07:01	35.411	2015/7/5 13:13	36.102	15/07/05 12:57:01	35.546	2015/7/4 6:06	37.338	15/07/04 5:48:01	37.922	2015/7/5 13:07	36.379	2015/7/5 13:09	35.753	2015/7/5 12:55	35.15	2015/7/5 13:10	35.286	15/07/05 13:06:01	35.81	14/07/06 10:37:01	36.831	14/07/06 10:52:01	36.102	2020/9/2 8:33	36.438	2020/9/2 8:37	35.5	2020/7/27 4:08	36.688	2020/7/20 7:32	36.5	2020/7/20 7:39	35.875	2020/7/23 3:02	36.5	2020/7/23 2:47	37.062	2020/7/23 3:13	36.938	2020/11/16 6:41	35.875	2020/11/16 9:08	33.75	2020/11/16 6:43	36.25	2020/11/16 6:41	34.625
15/07/05 14:31:01	36.273	15/07/05 14:37:01	35.535	2015/7/5 14:43	36.102	15/07/05 14:27:01	36.045	2015/7/4 7:36	37.587	15/07/04 7:18:01	37.984	2015/7/5 14:37	36.566	2015/7/5 14:39	35.815	2015/7/5 14:25	35.773	2015/7/5 14:40	36.284	15/07/05 14:36:01	35.436	14/07/06 12:07:01	36.581	14/07/06 12:22:01	35.666	2020/9/2 10:03	34.812	2020/9/2 10:07	35.75	2020/7/27 5:38	37.062	2020/7/20 9:02	36.312	2020/7/20 9:09	35.938	2020/7/23 4:32	34.875	2020/7/23 4:17	36.812	2020/7/23 4:43	36.812	2020/11/16 8:11	35.75	2020/11/16 10:38	33.125	2020/11/16 8:13	36.125	2020/11/16 8:11	34.812
15/07/05 16:01:01	35.775	15/07/05 16:07:01	36.159	2015/7/5 16:13	36.102	15/07/05 15:57:01	35.983	2015/7/4 9:06	36.715	15/07/04 8:48:01	37.236	2015/7/5 16:07	36.566	2015/7/5 16:09	35.379	2015/7/5 15:55	35.274	2015/7/5 16:10	36.347	15/07/05 16:06:01	35.998	14/07/06 13:37:01	36.519	14/07/06 13:52:01	36.04	2020/9/2 11:33	34.5	2020/9/2 11:37	35.562	2020/7/27 7:08	36.75	2020/7/20 10:32	36.125	2020/7/20 10:39	36	2020/7/23 6:02	35.125	2020/7/23 5:47	36.438	2020/7/23 6:13	36.5	2020/11/16 9:41	33.438	2020/11/16 12:08	33.5	2020/11/16 9:43	36.125	2020/11/16 9:41	33.688
15/07/05 17:31:01	36.273	15/07/05 17:37:01	35.723	2015/7/5 17:43	36.351	15/07/05 17:27:01	35.983	2015/7/4 10:36	37.088	15/07/04 10:18:01	36.924	2015/7/5 17:37	36.192	2015/7/5 17:39	36.252	2015/7/5 17:25	36.396	2015/7/5 17:40	36.409	15/07/05 17:36:01	35.81	14/07/06 15:07:01	36.207	14/07/06 15:22:01	36.352	2020/9/2 13:03	34.688	2020/9/2 13:07	35.5	2020/7/27 8:38	36.5	2020/7/20 12:02	36.5	2020/7/20 12:09	36.188	2020/7/23 7:32	35.062	2020/7/23 7:17	36.812	2020/7/23 7:43	37.062	2020/11/16 11:11	33.938	2020/11/16 13:38	32.938	2020/11/16 11:13	34.562	2020/11/16 11:11	33.188
15/07/05 19:01:01	36.211	15/07/05 19:07:01	35.785	2015/7/5 19:13	36.414	15/07/05 18:57:01	36.17	2015/7/4 12:06	37.711	15/07/04 11:48:01	37.548	2015/7/5 19:07	36.504	2015/7/5 19:09	35.566	2015/7/5 18:55	36.022	2015/7/5 19:10	35.91	15/07/05 19:06:01	35.685	14/07/06 16:37:01	36.332	14/07/06 16:52:01	36.04	2020/9/2 14:33	35.938	2020/9/2 14:37	35.25	2020/7/27 10:08	34.875	2020/7/20 13:32	35.812	2020/7/20 13:39	36.312	2020/7/23 9:02	36.75	2020/7/23 8:47	36.812	2020/7/23 9:13	36.25	2020/11/16 12:41	36.625	2020/11/16 15:08	32.375	2020/11/16 12:43	34.312	2020/11/16 12:41	34
15/07/05 20:31:01	35.899	15/07/05 20:37:01	35.847	2015/7/5 20:43	35.852	15/07/05 20:27:01	35.421	2015/7/4 13:36	36.217	15/07/04 13:18:01	36.987	2015/7/5 20:37	36.628	2015/7/5 20:39	35.753	2015/7/5 20:25	36.583	2015/7/5 20:40	36.284	15/07/05 20:36:01	35.061	14/07/06 18:07:01	36.893	14/07/06 18:22:01	36.414	2020/9/2 16:03	35.375	2020/9/2 16:07	35.688	2020/7/27 11:38	34.812	2020/7/20 15:02	36.375	2020/7/20 15:09	36.5	2020/7/23 10:32	35.188	2020/7/23 10:17	36	2020/7/23 10:43	36.688	2020/11/16 14:11	33	2020/11/16 16:38	32.312	2020/11/16 14:13	35.438	2020/11/16 14:11	33.5
15/07/05 22:01:01	36.086	15/07/05 22:07:01	35.91	2015/7/5 22:13	36.601	15/07/05 21:57:01	35.92	2015/7/4 15:06	36.528	15/07/04 14:48:01	37.423	2015/7/5 22:07	36.628	2015/7/5 22:09	35.878	2015/7/5 21:55	35.586	2015/7/5 22:10	36.097	15/07/05 22:06:01	36.185	14/07/06 19:37:01	36.207	14/07/06 19:52:01	36.04	2020/9/2 17:33	35.25	2020/9/2 17:37	35.25	2020/7/27 13:08	35.062	2020/7/20 16:32	36.125	2020/7/20 16:39	35.5	2020/7/23 12:02	33.875	2020/7/23 11:47	36.312	2020/7/23 12:13	36.125	2020/11/16 15:41	35.688	2020/11/16 18:08	32.75	2020/11/16 15:43	34.938	2020/11/16 15:41	33.812
15/07/05 23:31:01	36.273	15/07/05 23:37:01	36.596	2015/7/5 23:43	36.913	15/07/05 23:27:01	36.108	2015/7/4 16:36	36.59	15/07/04 16:18:01	37.361	2015/7/5 23:37	37.438	2015/7/5 23:39	36.439	2015/7/5 23:25	35.337	2015/7/5 23:40	37.407	15/07/05 23:36:01	36.06	14/07/06 21:07:01	36.02	14/07/06 21:22:01	36.414	2020/9/2 19:03	35.562	2020/9/2 19:07	35.812	2020/7/27 14:38	36	2020/7/20 18:02	35.938	2020/7/20 18:09	35.938	2020/7/23 13:32	34.938	2020/7/23 13:17	35.812	2020/7/23 13:43	35.625	2020/11/16 17:11	32	2020/11/16 19:38	32.562	2020/11/16 17:13	34.875	2020/11/16 17:11	32.625
15/07/06 1:01:01	36.086	15/07/06 1:07:01	36.846	2015/7/6 1:13	36.539	15/07/06 0:57:01	35.733	2015/7/4 18:06	36.466	15/07/04 17:48:01	37.298	2015/7/6 1:07	36.815	2015/7/6 1:09	36.564	2015/7/6 0:55	35.96	2015/7/6 1:10	36.596	15/07/06 1:06:01	36.06	14/07/06 22:37:01	36.644	14/07/06 22:52:01	35.978	2020/9/2 20:33	35.75	2020/9/2 20:37	36.438	2020/7/27 16:08	35.688	2020/7/20 19:32	36	2020/7/20 19:39	35.688	2020/7/23 15:02	35.188	2020/7/23 14:47	36.312	2020/7/23 15:13	36.125	2020/11/16 18:41	33.875	2020/11/16 21:08	33.438	2020/11/16 18:43	34.875	2020/11/16 18:41	33.5
15/07/06 2:31:01	35.837	15/07/06 2:37:01	35.91	2015/7/6 2:43	36.789	15/07/06 2:27:01	36.42	2015/7/4 19:36	36.466	15/07/04 19:18:01	37.298	2015/7/6 2:37	36.566	2015/7/6 2:39	35.94	2015/7/6 2:25	35.96	2015/7/6 2:40	36.659	15/07/06 2:36:01	35.935	14/07/07 0:07:01	36.706	14/07/07 0:22:01	36.352	2020/9/2 22:03	35.688	2020/9/2 22:07	36.25	2020/7/27 17:38	36.188	2020/7/20 21:02	36	2020/7/20 21:09	35.938	2020/7/23 16:32	34.812	2020/7/23 16:17	35.875	2020/7/23 16:43	36.562	2020/11/16 20:11	33.625	2020/11/16 22:38	32.75	2020/11/16 20:13	34.938	2020/11/16 20:11	33
15/07/06 4:01:01	36.148	15/07/06 4:07:01	35.723	2015/7/6 4:13	37.475	15/07/06 3:57:01	35.92	2015/7/4 21:06	36.528	15/07/04 20:48:01	37.236	2015/7/6 4:07	36.877	2015/7/6 4:09	36.439	2015/7/6 3:55	35.898	2015/7/6 4:10	36.721	15/07/06 4:06:01	35.935	14/07/07 1:37:01	36.207	14/07/07 1:52:01	36.289	2020/9/2 23:33	35.438	2020/9/2 23:37	36.062	2020/7/27 19:08	35.188	2020/7/20 22:32	36.062	2020/7/20 22:39	36.438	2020/7/23 18:02	35.062	2020/7/23 17:47	36.125	2020/7/23 18:13	36.125	2020/11/16 21:41	32.75	2020/11/17 0:08	33.062	2020/11/16 21:43	34.875	2020/11/16 21:41	33.75
15/07/06 5:31:01	36.647	15/07/06 5:37:01	36.783	2015/7/6 5:43	36.913	15/07/06 5:27:01	36.732	2015/7/4 22:36	36.528	15/07/04 22:18:01	36.862	2015/7/6 5:37	37.064	2015/7/6 5:39	36.252	2015/7/6 5:25	36.209	2015/7/6 5:40	36.347	15/07/06 5:36:01	35.998	14/07/07 3:07:01	36.457	14/07/07 3:22:01	36.788	2020/9/3 1:03	35.438	2020/9/3 1:07	35.5	2020/7/27 20:38	35.312	2020/7/21 0:02	36.5	2020/7/21 0:09	36.188	2020/7/23 19:32	34.188	2020/7/23 19:17	35.938	2020/7/23 19:43	35.75	2020/11/16 23:11	36.625	2020/11/17 1:38	33.25	2020/11/16 23:13	36.062	2020/11/16 23:11	33.25
15/07/06 7:01:01	36.522	15/07/06 7:07:01	35.972	2015/7/6 7:13	36.414	15/07/06 6:57:01	35.608	2015/7/5 0:06	36.59	15/07/04 23:48:01	37.361	2015/7/6 7:07	36.566	2015/7/6 7:09	36.751	2015/7/6 6:55	36.583	2015/7/6 7:10	36.409	15/07/06 7:06:01	35.748	14/07/07 4:37:01	36.955	14/07/07 4:52:01	36.601	2020/9/3 2:33	36.375	2020/9/3 2:37	35.875	2020/7/27 22:08	35.875	2020/7/21 1:32	36.25	2020/7/21 1:39	36.75	2020/7/23 21:02	34.562	2020/7/23 20:47	36.062	2020/7/23 21:13	36.438	2020/11/17 0:41	37	2020/11/17 3:08	32.75	2020/11/17 0:43	35.312	2020/11/17 0:41	34
15/07/06 8:31:01	35.899	15/07/06 8:37:01	36.097	2015/7/6 8:43	37.288	15/07/06 8:27:01	36.607	2015/7/5 1:36	37.088	15/07/05 1:18:01	38.233	2015/7/6 8:37	36.441	2015/7/6 8:39	36.002	2015/7/6 8:25	36.459	2015/7/6 8:40	36.596	15/07/06 8:36:01	36.185	14/07/07 6:07:01	36.831	14/07/07 6:22:01	36.975	2020/9/3 4:03	35.5	2020/9/3 4:07	36.312	2020/7/27 23:38	36.5	2020/7/21 3:02	36	2020/7/21 3:09	37.062	2020/7/23 22:32	34.938	2020/7/23 22:17	36.125	2020/7/23 22:43	36.188	2020/11/17 2:11	33.5	2020/11/17 4:38	32.375	2020/11/17 2:13	36.312	2020/11/17 2:11	33.875
15/07/06 10:01:01	36.148	15/07/06 10:07:01	35.972	2015/7/6 10:13	36.289	15/07/06 9:57:01	35.671	2015/7/5 3:06	37.151	15/07/05 2:48:01	38.171	2015/7/6 10:07	36.067	2015/7/6 10:09	35.94	2015/7/6 9:55	36.147	2015/7/6 10:10	35.91	15/07/06 10:06:01	35.998	14/07/07 7:37:01	36.768	14/07/07 7:52:01	36.227	2020/9/3 5:33	35.438	2020/9/3 5:37	36.062	2020/7/28 1:08	35.812	2020/7/21 4:32	36.75	2020/7/21 4:39	37.25	2020/7/24 0:02	34.562	2020/7/23 23:47	36.688	2020/7/24 0:13	36.625	2020/11/17 3:41	33.125	2020/11/17 6:08	33.625	2020/11/17 3:43	36.312	2020/11/17 3:41	33.938
15/07/06 11:31:01	35.712	15/07/06 11:37:01	35.723	2015/7/6 11:43	36.102	15/07/06 11:27:01	35.733	2015/7/5 4:36	37.587	15/07/05 4:18:01	37.61	2015/7/6 11:37	36.192	2015/7/6 11:39	36.252	2015/7/6 11:25	35.461	2015/7/6 11:40	35.972	15/07/06 11:36:01	34.936	14/07/07 9:07:01	37.143	14/07/07 9:22:01	36.165	2020/9/3 7:03	36.5	2020/9/3 7:07	35.688	2020/7/28 2:38	37.25	2020/7/21 6:02	35.938	2020/7/21 6:09	37	2020/7/24 1:32	35	2020/7/24 1:17	36	2020/7/24 1:43	37.125	2020/11/17 5:11	33.625	2020/11/17 7:38	33.25	2020/11/17 5:13	35.625	2020/11/17 5:11	34
15/07/06 13:01:01	36.211	15/07/06 13:07:01	35.91	2015/7/6 13:13	36.226	15/07/06 12:57:01	35.546	2015/7/5 6:06	37.338	15/07/05 5:48:01	37.859	2015/7/6 13:07	36.192	2015/7/6 13:09	35.628	2015/7/6 12:55	35.586	2015/7/6 13:10	35.91	15/07/06 13:06:01	35.061	14/07/07 10:37:01	35.708	14/07/07 10:52:01	35.915	2020/9/3 8:33	35.125	2020/9/3 8:37	35.438	2020/7/28 4:08	36.188	2020/7/21 7:32	36.188	2020/7/21 7:39	36.688	2020/7/24 3:02	34.5	2020/7/24 2:47	37.438	2020/7/24 3:13	36.812	2020/11/17 6:41	36.25	2020/11/17 9:08	33.062	2020/11/17 6:43	35.875	2020/11/17 6:41	34.188
15/07/06 14:31:01	36.273	15/07/06 14:37:01	35.411	2015/7/6 14:43	36.289	15/07/06 14:27:01	35.796	2015/7/5 7:36	37.773	15/07/05 7:18:01	37.61	2015/7/6 14:37	36.815	2015/7/6 14:39	35.503	2015/7/6 14:25	35.212	2015/7/6 14:40	35.473	15/07/06 14:36:01	35.685	14/07/07 12:07:01	36.082	14/07/07 12:22:01	35.915	2020/9/3 10:03	35.562	2020/9/3 10:07	35.25	2020/7/28 5:38	36.625	2020/7/21 9:02	35.438	2020/7/21 9:09	36.375	2020/7/24 4:32	36.688	2020/7/24 4:17	36.875	2020/7/24 4:43	36.812	2020/11/17 8:11	36.125	2020/11/17 10:38	32.625	2020/11/17 8:13	36.562	2020/11/17 8:11	33.688
15/07/06 16:01:01	35.775	15/07/06 16:07:01	36.035	2015/7/6 16:13	36.039	15/07/06 15:57:01	35.733	2015/7/5 9:06	36.839	15/07/05 8:48:01	37.859	2015/7/6 16:07	36.317	2015/7/6 16:09	35.815	2015/7/6 15:55	35.835	2015/7/6 16:10	35.598	15/07/06 16:06:01	36.435	14/07/07 13:37:01	36.581	14/07/07 13:52:01	35.791	2020/9/3 11:33	36.938	2020/9/3 11:37	36.188	2020/7/28 7:08	37.125	2020/7/21 10:32	35.562	2020/7/21 10:39	35.625	2020/7/24 6:02	37	2020/7/24 5:47	36.688	2020/7/24 6:13	36.875	2020/11/17 9:41	35.75	2020/11/17 12:08	33.75	2020/11/17 9:43	36	2020/11/17 9:41	32.188
15/07/06 17:31:01	35.961	15/07/06 17:37:01	35.66	2015/7/6 17:43	36.476	15/07/06 17:27:01	36.295	2015/7/5 10:36	36.715	15/07/05 10:18:01	37.423	2015/7/6 17:37	36.441	2015/7/6 17:39	35.192	2015/7/6 17:25	35.835	2015/7/6 17:40	36.16	15/07/06 17:36:01	36.31	14/07/07 15:07:01	36.644	14/07/07 15:22:01	36.352	2020/9/3 13:03	35.375	2020/9/3 13:07	35.812	2020/7/28 8:38	35.75	2020/7/21 12:02	35.938	2020/7/21 12:09	35.625	2020/7/24 7:32	36.25	2020/7/24 7:17	36.188	2020/7/24 7:43	37.312	2020/11/17 11:11	33.562	2020/11/17 13:38	33.25	2020/11/17 11:13	33.938	2020/11/17 11:11	34.375
15/07/06 19:01:01	36.211	15/07/06 19:07:01	36.035	2015/7/6 19:13	36.226	15/07/06 18:57:01	35.733	2015/7/5 12:06	36.466	15/07/05 11:48:01	37.236	2015/7/6 19:07	37.002	2015/7/6 19:09	35.441	2015/7/6 18:55	36.085	2015/7/6 19:10	36.596	15/07/06 19:06:01	35.935	14/07/07 16:37:01	35.77	14/07/07 16:52:01	35.853	2020/9/3 14:33	34.625	2020/9/3 14:37	35.75	2020/7/28 10:08	35.438	2020/7/21 13:32	35.312	2020/7/21 13:39	35.312	2020/7/24 9:02	34.625	2020/7/24 8:47	37.188	2020/7/24 9:13	36.438	2020/11/17 12:41	33.938	2020/11/17 15:08	32.625	2020/11/17 12:43	34.438	2020/11/17 12:41	32.75
15/07/06 20:31:01	36.522	15/07/06 20:37:01	35.598	2015/7/6 20:43	36.102	15/07/06 20:27:01	35.858	2015/7/5 13:36	36.715	15/07/05 13:18:01	37.548	2015/7/6 20:37	36.192	2015/7/6 20:39	36.19	2015/7/6 20:25	35.087	2015/7/6 20:40	35.785	15/07/06 20:36:01	35.935	14/07/07 18:07:01	36.332	14/07/07 18:22:01	35.791	2020/9/3 16:03	34.688	2020/9/3 16:07	34.938	2020/7/28 11:38	34.938	2020/7/21 15:02	35.312	2020/7/21 15:09	36	2020/7/24 10:32	33.875	2020/7/24 10:17	35.75	2020/7/24 10:43	36.062	2020/11/17 14:11	33.812	2020/11/17 16:38	33.188	2020/11/17 14:13	35	2020/11/17 14:11	33.125
15/07/06 22:01:01	36.647	15/07/06 22:07:01	35.598	2015/7/6 22:13	36.164	15/07/06 21:57:01	35.92	2015/7/5 15:06	36.715	15/07/05 14:48:01	37.485	2015/7/6 22:07	36.379	2015/7/6 22:09	35.753	2015/7/6 21:55	36.085	2015/7/6 22:10	35.848	15/07/06 22:06:01	34.936	14/07/07 19:37:01	36.145	14/07/07 19:52:01	35.479	2020/9/3 17:33	35.688	2020/9/3 17:37	35.375	2020/7/28 13:08	35.5	2020/7/21 16:32	36.062	2020/7/21 16:39	36.188	2020/7/24 12:02	35.188	2020/7/24 11:47	35.625	2020/7/24 12:13	36	2020/11/17 15:41	34.5	2020/11/17 18:08	33.25	2020/11/17 15:43	33.812	2020/11/17 15:41	33.75
15/07/06 23:31:01	36.584	15/07/06 23:37:01	36.721	2015/7/6 23:43	36.351	15/07/06 23:27:01	36.42	2015/7/5 16:36	36.59	15/07/05 16:18:01	37.298	2015/7/6 23:37	37.189	2015/7/6 23:39	36.002	2015/7/6 23:25	35.773	2015/7/6 23:40	36.659	15/07/06 23:36:01	35.061	14/07/07 21:07:01	36.145	14/07/07 21:22:01	36.601	2020/9/3 19:03	36	2020/9/3 19:07	35.312	2020/7/28 14:38	35.312	2020/7/21 18:02	35.938	2020/7/21 18:09	36.125	2020/7/24 13:32	34.562	2020/7/24 13:17	36	2020/7/24 13:43	35.875	2020/11/17 17:11	35.688	2020/11/17 19:38	33.312	2020/11/17 17:13	34.75	2020/11/17 17:11	33.5
15/07/07 1:01:01	36.958	15/07/07 1:07:01	36.035	2015/7/7 1:13	36.289	15/07/07 0:57:01	35.92	2015/7/5 18:06	36.715	15/07/05 17:48:01	36.924	2015/7/7 1:07	36.566	2015/7/7 1:09	36.065	2015/7/7 0:55	36.147	2015/7/7 1:10	36.16	15/07/07 1:06:01	36.06	14/07/07 22:37:01	36.457	14/07/07 22:52:01	36.414	2020/9/3 20:33	35.875	2020/9/3 20:37	36.625	2020/7/28 16:08	35.75	2020/7/21 19:32	36.188	2020/7/21 19:39	35.625	2020/7/24 15:02	34.75	2020/7/24 14:47	35.562	2020/7/24 15:13	36.062	2020/11/17 18:41	36.188	2020/11/17 21:08	33	2020/11/17 18:43	33.688	2020/11/17 18:41	33.438
15/07/07 2:31:01	35.775	15/07/07 2:37:01	35.598	2015/7/7 2:43	36.226	15/07/07 2:27:01	35.671	2015/7/5 19:36	36.653	15/07/05 19:18:01	36.924	2015/7/7 2:37	36.753	2015/7/7 2:39	36.065	2015/7/7 2:25	36.147	2015/7/7 2:40	36.097	15/07/07 2:36:01	35.998	14/07/08 0:07:01	36.269	14/07/08 0:22:01	35.728	2020/9/3 22:03	34.938	2020/9/3 22:07	36.062	2020/7/28 17:38	35.312	2020/7/21 21:02	36	2020/7/21 21:09	36.438	2020/7/24 16:32	35	2020/7/24 16:17	36	2020/7/24 16:43	35.75	2020/11/17 20:11	35.25	2020/11/17 22:38	33.562	2020/11/17 20:13	34.562	2020/11/17 20:11	33.625
15/07/07 4:01:01	36.834	15/07/07 4:07:01	36.347	2015/7/7 4:13	36.164	15/07/07 3:57:01	36.232	2015/7/5 21:06	37.088	15/07/05 20:48:01	36.987	2015/7/7 4:07	37.376	2015/7/7 4:09	36.813	2015/7/7 3:55	36.396	2015/7/7 4:10	36.409	15/07/07 4:06:01	36.06	14/07/08 1:37:01	36.893	14/07/08 1:52:01	36.04	2020/9/3 23:33	36	2020/9/3 23:37	35.438	2020/7/28 19:08	35.75	2020/7/21 22:32	36.25	2020/7/21 22:39	35.875	2020/7/24 18:02	34.812	2020/7/24 17:47	35.688	2020/7/24 18:13	36.25	2020/11/17 21:41	35.125	2020/11/18 0:08	33.438	2020/11/17 21:43	35.312	2020/11/17 21:41	33.812
15/07/07 5:31:01	36.024	15/07/07 5:37:01	36.783	2015/7/7 5:43	36.289	15/07/07 5:27:01	36.856	2015/7/5 22:36	36.902	15/07/05 22:18:01	37.361	2015/7/7 5:37	36.94	2015/7/7 5:39	36.314	2015/7/7 5:25	36.209	2015/7/7 5:40	36.409	15/07/07 5:36:01	35.998	14/07/08 3:07:01	36.831	14/07/08 3:22:01	36.538	2020/9/4 1:03	36.375	2020/9/4 1:07	36.188	2020/7/28 20:38	35.75	2020/7/22 0:02	36.688	2020/7/22 0:09	36.5	2020/7/24 19:32	36.062	2020/7/24 19:17	35.688	2020/7/24 19:43	35.938	2020/11/17 23:11	34.312	2020/11/18 1:38	33.062	2020/11/17 23:13	35.438	2020/11/17 23:11	33.75
15/07/07 7:01:01	35.899	15/07/07 7:07:01	36.097	2015/7/7 7:13	36.476	15/07/07 6:57:01	36.919	2015/7/6 0:06	37.213	15/07/05 23:48:01	37.797	2015/7/7 7:07	37.127	2015/7/7 7:09	36.439	2015/7/7 6:55	35.96	2015/7/7 7:10	36.409	15/07/07 7:06:01	35.998	14/07/08 4:37:01	36.269	14/07/08 4:52:01	36.725	2020/9/4 2:33	35.688	2020/9/4 2:37	35.938	2020/7/28 22:08	35.625	2020/7/22 1:32	36.062	2020/7/22 1:39	36.125	2020/7/24 21:02	35	2020/7/24 20:47	36.25	2020/7/24 21:13	36	2020/11/18 0:41	35.688	2020/11/18 3:08	33.5	2020/11/18 0:43	34.875	2020/11/18 0:41	33.875
15/07/07 8:31:01	36.086	15/07/07 8:37:01	36.783	2015/7/7 8:43	36.414	15/07/07 8:27:01	36.232	2015/7/6 1:36	37.898	15/07/06 1:18:01	38.109	2015/7/7 8:37	36.504	2015/7/7 8:39	36.564	2015/7/7 8:25	35.96	2015/7/7 8:40	35.972	15/07/07 8:36:01	36.435	14/07/08 6:07:01	36.145	14/07/08 6:22:01	35.915	2020/9/4 4:03	35.438	2020/9/4 4:07	35.875	2020/7/28 23:38	35.812	2020/7/22 3:02	36.625	2020/7/22 3:09	37	2020/7/24 22:32	34.812	2020/7/24 22:17	36.375	2020/7/24 22:43	36.438	2020/11/18 2:11	35.875	2020/11/18 4:38	32.938	2020/11/18 2:13	35.375	2020/11/18 2:11	33.938
15/07/07 10:01:01	36.148	15/07/07 10:07:01	35.473	2015/7/7 10:13	36.164	15/07/07 9:57:01	35.608	2015/7/6 3:06	37.587	15/07/06 2:48:01	38.295	2015/7/7 10:07	36.441	2015/7/7 10:09	36.314	2015/7/7 9:55	36.583	2015/7/7 10:10	36.783	15/07/07 10:06:01	35.685	14/07/08 7:37:01	36.955	14/07/08 7:52:01	36.414	2020/9/4 5:33	35.375	2020/9/4 5:37	36.25	2020/7/29 1:08	35.312	2020/7/22 4:32	36.438	2020/7/22 4:39	36.688	2020/7/25 0:02	36.5	2020/7/24 23:47	36.312	2020/7/25 0:13	36.938	2020/11/18 3:41	35.438	2020/11/18 6:08	33.75	2020/11/18 3:43	35.562	2020/11/18 3:41	34.75
15/07/07 11:31:01	36.398	15/07/07 11:37:01	35.847	2015/7/7 11:43	36.039	15/07/07 11:27:01	35.733	2015/7/6 4:36	37.711	15/07/06 4:18:01	37.859	2015/7/7 11:37	35.943	2015/7/7 11:39	35.254	2015/7/7 11:25	35.212	2015/7/7 11:40	35.099	15/07/07 11:36:01	35.498	14/07/08 9:07:01	36.831	14/07/08 9:22:01	36.289	2020/9/4 7:03	35.75	2020/9/4 7:07	35.875	2020/7/29 2:38	37.125	2020/7/22 6:02	36.312	2020/7/22 6:09	36.938	2020/7/25 1:32	35	2020/7/25 1:17	36.438	2020/7/25 1:43	36.5	2020/11/18 5:11	35.938	2020/11/18 7:38	33.062	2020/11/18 5:13	35.75	2020/11/18 5:11	33.875
15/07/07 13:01:01	35.525	15/07/07 13:07:01	35.286	2015/7/7 13:13	35.914	15/07/07 12:57:01	35.608	2015/7/6 6:06	37.711	15/07/06 5:48:01	37.735	2015/7/7 13:07	36.69	2015/7/7 13:09	36.002	2015/7/7 12:55	36.022	2015/7/7 13:10	35.66	15/07/07 13:06:01	35.685	14/07/08 10:37:01	36.955	14/07/08 10:52:01	35.416	2020/9/4 8:33	36.062	2020/9/4 8:37	35.938	2020/7/29 4:08	36.875	2020/7/22 7:32	36.625	2020/7/22 7:39	37.312	2020/7/25 3:02	34.625	2020/7/25 2:47	35.75	2020/7/25 3:13	36.875	2020/11/18 6:41	36.625	2020/11/18 9:08	33.75	2020/11/18 6:43	35.938	2020/11/18 6:41	34.25
15/07/07 14:31:01	35.712	15/07/07 14:37:01	36.471	2015/7/7 14:43	35.914	15/07/07 14:27:01	35.92	2015/7/6 7:36	37.151	15/07/06 7:18:01	37.922	2015/7/7 14:37	36.441	2015/7/7 14:39	35.192	2015/7/7 14:25	35.337	2015/7/7 14:40	35.785	15/07/07 14:36:01	36.684	14/07/08 12:07:01	36.02	14/07/08 12:22:01	35.666	2020/9/4 10:03	35.438	2020/9/4 10:07	35.812	2020/7/29 5:38	36.25	2020/7/22 9:02	35.688	2020/7/22 9:09	35.812	2020/7/25 4:32	35.312	2020/7/25 4:17	37.875	2020/7/25 4:43	36.562	2020/11/18 8:11	36.062	2020/11/18 10:38	33.938	2020/11/18 8:13	35.562	2020/11/18 8:11	33.812
15/07/07 16:01:01	36.148	15/07/07 16:07:01	35.535	2015/7/7 16:13	36.102	15/07/07 15:57:01	35.858	2015/7/6 9:06	37.462	15/07/06 8:48:01	37.485	2015/7/7 16:07	36.254	2015/7/7 16:09	35.379	2015/7/7 15:55	36.085	2015/7/7 16:10	35.66	15/07/07 16:06:01	35.311	14/07/08 13:37:01	35.521	14/07/08 13:52:01	35.791	2020/9/4 11:33	36.062	2020/9/4 11:37	36.688	2020/7/29 7:08	37.125	2020/7/22 10:32	36.25	2020/7/22 10:39	35.375	2020/7/25 6:02	36.625	2020/7/25 5:47	37.125	2020/7/25 6:13	36.75	2020/11/18 9:41	33.688	2020/11/18 12:08	33.25	2020/11/18 9:43	35.75	2020/11/18 9:41	34.25
15/07/07 17:31:01	36.46	15/07/07 17:37:01	35.972	2015/7/7 17:43	36.476	15/07/07 17:27:01	35.983	2015/7/6 10:36	36.777	15/07/06 10:18:01	36.613	2015/7/7 17:37	36.192	2015/7/7 17:39	35.878	2015/7/7 17:25	35.835	2015/7/7 17:40	35.972	15/07/07 17:36:01	35.248	14/07/08 15:07:01	35.958	14/07/08 15:22:01	35.791	2020/9/4 13:03	34.75	2020/9/4 13:07	35.5	2020/7/29 8:38	34.875	2020/7/22 12:02	35.812	2020/7/22 12:09	36.812	2020/7/25 7:32	36.25	2020/7/25 7:17	37.125	2020/7/25 7:43	36.688	2020/11/18 11:11	34.312	2020/11/18 13:38	33.062	2020/11/18 11:13	35.312	2020/11/18 11:11	32.75
15/07/07 19:01:01	35.961	15/07/07 19:07:01	35.723	2015/7/7 19:13	35.914	15/07/07 18:57:01	35.608	2015/7/6 12:06	36.279	15/07/06 11:48:01	36.987	2015/7/7 19:07	36.192	2015/7/7 19:09	35.441	2015/7/7 18:55	36.396	2015/7/7 19:10	36.097	15/07/07 19:06:01	35.56	14/07/08 16:37:01	36.394	14/07/08 16:52:01	35.666	2020/9/4 14:33	35.25	2020/9/4 14:37	35.625	2020/7/29 10:08	35.625	2020/7/22 13:32	35.688	2020/7/22 13:39	35.688	2020/7/25 9:02	36.25	2020/7/25 8:47	36.75	2020/7/25 9:13	36.812	2020/11/18 12:41	33.25	2020/11/18 15:08	33.562	2020/11/18 12:43	34.562	2020/11/18 12:41	33.375
15/07/07 20:31:01	36.148	15/07/07 20:37:01	35.785	2015/7/7 20:43	36.164	15/07/07 20:27:01	35.608	2015/7/6 13:36	36.653	15/07/06 13:18:01	36.675	2015/7/7 20:37	36.69	2015/7/7 20:39	36.439	2015/7/7 20:25	35.399	2015/7/7 20:40	35.972	15/07/07 20:36:01	35.498	14/07/08 18:07:01	36.457	14/07/08 18:22:01	35.915	2020/9/4 16:03	35.562	2020/9/4 16:07	36.312	2020/7/29 11:38	36.125	2020/7/22 15:02	35.75	2020/7/22 15:09	36.062	2020/7/25 10:32	35.25	2020/7/25 10:17	36.125	2020/7/25 10:43	36.25	2020/11/18 14:11	35.438	2020/11/18 16:38	32.875	2020/11/18 14:13	34.5	2020/11/18 14:11	33.438
15/07/07 22:01:01	36.273	15/07/07 22:07:01	35.972	2015/7/7 22:13	36.289	15/07/07 21:57:01	36.669	2015/7/6 15:06	36.59	15/07/06 14:48:01	37.111	2015/7/7 22:07	36.441	2015/7/7 22:09	35.753	2015/7/7 21:55	36.521	2015/7/7 22:10	35.848	15/07/07 22:06:01	36.122	14/07/08 19:37:01	36.519	14/07/08 19:52:01	35.853	2020/9/4 17:33	35.25	2020/9/4 17:37	36	2020/7/29 13:08	34.188	2020/7/22 16:32	36	2020/7/22 16:39	35.562	2020/7/25 12:02	34.75	2020/7/25 11:47	36.312	2020/7/25 12:13	35.625	2020/11/18 15:41	36.188	2020/11/18 18:08	33.375	2020/11/18 15:43	34.938	2020/11/18 15:41	34.125
15/07/07 23:31:01	36.46	15/07/07 23:37:01	36.159	2015/7/7 23:43	36.726	15/07/07 23:27:01	36.669	2015/7/6 16:36	37.275	15/07/06 16:18:01	37.485	2015/7/7 23:37	36.94	2015/7/7 23:39	36.19	2015/7/7 23:25	35.898	2015/7/7 23:40	36.908	15/07/07 23:36:01	35.373	14/07/08 21:07:01	36.893	14/07/08 21:22:01	36.165	2020/9/4 19:03	35.438	2020/9/4 19:07	35.75	2020/7/29 14:38	34.5	2020/7/22 18:02	35.625	2020/7/22 18:09	35.438	2020/7/25 13:32	35.938	2020/7/25 13:17	35.938	2020/7/25 13:43	35.75	2020/11/18 17:11	35.188	2020/11/18 19:38	33.438	2020/11/18 17:13	34.125	2020/11/18 17:11	33.125
15/07/08 1:01:01	36.086	15/07/08 1:07:01	36.284	2015/7/8 1:13	36.539	15/07/08 0:57:01	35.796	2015/7/6 18:06	36.777	15/07/06 17:48:01	37.111	2015/7/8 1:07	36.317	2015/7/8 1:09	36.564	2015/7/8 0:55	35.835	2015/7/8 1:10	36.721	15/07/08 1:06:01	35.873	14/07/08 22:37:01	37.205	14/07/08 22:52:01	36.227	2020/9/4 20:33	36.875	2020/9/4 20:37	36.688	2020/7/29 16:08	35.375	2020/7/22 19:32	35.938	2020/7/22 19:39	35.875	2020/7/25 15:02	36.375	2020/7/25 14:47	36.062	2020/7/25 15:13	35.875	2020/11/18 18:41	36.25	2020/11/18 21:08	33.5	2020/11/18 18:43	35.062	2020/11/18 18:41	33.25
15/07/08 2:31:01	35.899	15/07/08 2:37:01	36.097	2015/7/8 2:43	37.288	15/07/08 2:27:01	36.295	2015/7/6 19:36	36.902	15/07/06 19:18:01	36.675	2015/7/8 2:37	36.628	2015/7/8 2:39	36.002	2015/7/8 2:25	35.96	2015/7/8 2:40	35.785	15/07/08 2:36:01	36.122	14/07/09 0:07:01	36.831	14/07/09 0:22:01	35.915	2020/9/4 22:03	36.188	2020/9/4 22:07	35.438	2020/7/29 17:38	35.625	2020/7/22 21:02	36.125	2020/7/22 21:09	36.062	2020/7/25 16:32	36.438	2020/7/25 16:17	36.375	2020/7/25 16:43	35.562	2020/11/18 20:11	35.562	2020/11/18 22:38	33.438	2020/11/18 20:13	34.375	2020/11/18 20:11	34
15/07/08 4:01:01	35.837	15/07/08 4:07:01	36.658	2015/7/8 4:13	36.664	15/07/08 3:57:01	35.858	2015/7/6 21:06	36.777	15/07/06 20:48:01	37.174	2015/7/8 4:07	37.438	2015/7/8 4:09	36.626	2015/7/8 3:55	36.396	2015/7/8 4:10	36.721	15/07/08 4:06:01	35.373	14/07/09 1:37:01	36.831	14/07/09 1:52:01	36.165	2020/9/4 23:33	35.688	2020/9/4 23:37	36.062	2020/7/29 19:08	35.562	2020/7/22 22:32	36.312	2020/7/22 22:39	37	2020/7/25 18:02	36	2020/7/25 17:47	36	2020/7/25 18:13	35.812	2020/11/18 21:41	35.312	2020/11/19 0:08	34.062	2020/11/18 21:43	34.438	2020/11/18 21:41	33.562
15/07/08 5:31:01	36.647	15/07/08 5:37:01	36.284	2015/7/8 5:43	36.851	15/07/08 5:27:01	36.669	2015/7/6 22:36	36.964	15/07/06 22:18:01	37.049	2015/7/8 5:37	37.687	2015/7/8 5:39	36.688	2015/7/8 5:25	36.272	2015/7/8 5:40	35.848	15/07/08 5:36:01	36.31	14/07/09 3:07:01	36.893	14/07/09 3:22:01	36.476	2020/9/5 1:03	35.875	2020/9/5 1:07	36.25	2020/7/29 20:38	35.312	2020/7/23 0:02	36.375	2020/7/23 0:09	36.625	2020/7/25 19:32	36.062	2020/7/25 19:17	35.75	2020/7/25 19:43	36.25	2020/11/18 23:11	35.938	2020/11/19 1:38	32.938	2020/11/18 23:13	36.125	2020/11/18 23:11	34.438
15/07/08 7:01:01	35.65	15/07/08 7:07:01	35.847	2015/7/8 7:13	36.164	15/07/08 6:57:01	35.858	2015/7/7 0:06	37.151	15/07/06 23:48:01	37.174	2015/7/8 7:07	36.441	2015/7/8 7:09	36.938	2015/7/8 6:55	36.396	2015/7/8 7:10	36.222	15/07/08 7:06:01	35.998	14/07/09 4:37:01	36.768	14/07/09 4:52:01	36.227	2020/9/5 2:33	36.375	2020/9/5 2:37	35.812	2020/7/29 22:08	35.812	2020/7/23 1:32	36.125	2020/7/23 1:39	36.25	2020/7/25 21:02	36.438	2020/7/25 20:47	36	2020/7/25 21:13	35.812	2020/11/19 0:41	36.375	2020/11/19 3:08	32.75	2020/11/19 0:43	36.188	2020/11/19 0:41	34.188
15/07/08 8:31:01	35.65	15/07/08 8:37:01	36.347	2015/7/8 8:43	37.038	15/07/08 8:27:01	36.295	2015/7/7 1:36	37.462	15/07/07 1:18:01	37.922	2015/7/8 8:37	36.13	2015/7/8 8:39	36.252	2015/7/8 8:25	36.209	2015/7/8 8:40	36.721	15/07/08 8:36:01	36.435	14/07/09 6:07:01	36.768	14/07/09 6:22:01	36.663	2020/9/5 4:03	35.688	2020/9/5 4:07	35.812	2020/7/29 23:38	36.25	2020/7/23 3:02	37.125	2020/7/23 3:09	36.25	2020/7/25 22:32	36.875	2020/7/25 22:17	36.312	2020/7/25 22:43	36.188	2020/11/19 2:11	36	2020/11/19 4:38	34.125	2020/11/19 2:13	36.312	2020/11/19 2:11	34.312
15/07/08 10:01:01	36.46	15/07/08 10:07:01	36.596	2015/7/8 10:13	36.164	15/07/08 9:57:01	36.045	2015/7/7 3:06	37.524	15/07/07 2:48:01	37.423	2015/7/8 10:07	36.13	2015/7/8 10:09	35.878	2015/7/8 9:55	35.711	2015/7/8 10:10	35.723	15/07/08 10:06:01	34.749	14/07/09 7:37:01	37.143	14/07/09 7:52:01	36.289	2020/9/5 5:33	36.25	2020/9/5 5:37	36.438	2020/7/30 1:08	35.438	2020/7/23 4:32	36.688	2020/7/23 4:39	36.438	2020/7/26 0:02	36.438	2020/7/25 23:47	37	2020/7/26 0:13	37	2020/11/19 3:41	35.875	2020/11/19 6:08	33.562	2020/11/19 3:43	35.75	2020/11/19 3:41	34.25
15/07/08 11:31:01	36.148	15/07/08 11:37:01	35.286	2015/7/8 11:43	36.726	15/07/08 11:27:01	35.546	2015/7/7 4:36	37.524	15/07/07 4:18:01	37.61	2015/7/8 11:37	36.005	2015/7/8 11:39	35.379	2015/7/8 11:25	35.835	2015/7/8 11:40	35.286	15/07/08 11:36:01	35.186	14/07/09 9:07:01	36.768	14/07/09 9:22:01	36.85	2020/9/5 7:03	36.062	2020/9/5 7:07	36.562	2020/7/30 2:38	35.375	2020/7/23 6:02	36.562	2020/7/23 6:09	37.312	2020/7/26 1:32	36.25	2020/7/26 1:17	37.188	2020/7/26 1:43	36.125	2020/11/19 5:11	35.562	2020/11/19 7:38	33.5	2020/11/19 5:13	35.812	2020/11/19 5:11	35
15/07/08 13:01:01	36.398	15/07/08 13:07:01	36.409	2015/7/8 13:13	36.039	15/07/08 12:57:01	36.17	2015/7/7 6:06	37.587	15/07/07 5:48:01	37.797	2015/7/8 13:07	36.317	2015/7/8 13:09	35.628	2015/7/8 12:55	35.025	2015/7/8 13:10	35.349	15/07/08 13:06:01	35.061	14/07/09 10:37:01	35.583	14/07/09 10:52:01	36.165	2020/9/5 8:33	35.5	2020/9/5 8:37	36.625	2020/7/30 4:08	36.875	2020/7/23 7:32	36.625	2020/7/23 7:39	35.875	2020/7/26 3:02	37.188	2020/7/26 2:47	37	2020/7/26 3:13	36.25	2020/11/19 6:41	35.25	2020/11/19 9:08	33.625	2020/11/19 6:43	36.375	2020/11/19 6:41	34.125
15/07/08 14:31:01	36.148	15/07/08 14:37:01	35.66	2015/7/8 14:43	35.977	15/07/08 14:27:01	35.671	2015/7/7 7:36	37.96	15/07/07 7:18:01	37.61	2015/7/8 14:37	35.818	2015/7/8 14:39	36.127	2015/7/8 14:25	35.15	2015/7/8 14:40	36.222	15/07/08 14:36:01	34.873	14/07/09 12:07:01	35.895	14/07/09 12:22:01	36.102	2020/9/5 10:03	35.25	2020/9/5 10:07	35.625	2020/7/30 5:38	36.375	2020/7/23 9:02	36.312	2020/7/23 9:09	36.625	2020/7/26 4:32	35.062	2020/7/26 4:17	36.938	2020/7/26 4:43	36.438	2020/11/19 8:11	35.75	2020/11/19 10:38	33.688	2020/11/19 8:13	37.062	2020/11/19 8:11	33.875
15/07/08 16:01:01	35.837	15/07/08 16:07:01	35.66	2015/7/8 16:13	35.914	15/07/08 15:57:01	35.733	2015/7/7 9:06	37.898	15/07/07 8:48:01	37.859	2015/7/8 16:07	35.756	2015/7/8 16:09	35.878	2015/7/8 15:55	35.399	2015/7/8 16:10	35.286	15/07/08 16:06:01	35.186	14/07/09 13:37:01	36.706	14/07/09 13:52:01	35.915	2020/9/5 11:33	35.938	2020/9/5 11:37	35.312	2020/7/30 7:08	36.562	2020/7/23 10:32	35.938	2020/7/23 10:39	36.5	2020/7/26 6:02	36.438	2020/7/26 5:47	37.438	2020/7/26 6:13	36.688	2020/11/19 9:41	36.875	2020/11/19 12:08	33.312	2020/11/19 9:43	35.25	2020/11/19 9:41	34.125
15/07/08 17:31:01	36.273	15/07/08 17:37:01	35.785	2015/7/8 17:43	36.102	15/07/08 17:27:01	35.483	2015/7/7 10:36	37.213	15/07/07 10:18:01	37.298	2015/7/8 17:37	35.943	2015/7/8 17:39	36.065	2015/7/8 17:25	35.586	2015/7/8 17:40	35.91	15/07/08 17:36:01	35.248	14/07/09 15:07:01	36.394	14/07/09 15:22:01	36.227	2020/9/5 13:03	35.25	2020/9/5 13:07	35.25	2020/7/30 8:38	36.562	2020/7/23 12:02	35.625	2020/7/23 12:09	36.312	2020/7/26 7:32	35.188	2020/7/26 7:17	36.375	2020/7/26 7:43	36.438	2020/11/19 11:11	37.438	2020/11/19 13:38	32.625	2020/11/19 11:13	36.625	2020/11/19 11:11	34.812
15/07/08 19:01:01	35.961	15/07/08 19:07:01	36.097	2015/7/8 19:13	36.164	15/07/08 18:57:01	35.983	2015/7/7 12:06	36.217	15/07/07 11:48:01	36.924	2015/7/8 19:07	36.379	2015/7/8 19:09	35.691	2015/7/8 18:55	36.334	2015/7/8 19:10	36.035	15/07/08 19:06:01	35.935	14/07/09 16:37:01	36.145	14/07/09 16:52:01	36.352	2020/9/5 14:33	35.25	2020/9/5 14:37	35.188	2020/7/30 10:08	36.062	2020/7/23 13:32	35.812	2020/7/23 13:39	35.812	2020/7/26 9:02	35.312	2020/7/26 8:47	36.688	2020/7/26 9:13	36.312	2020/11/19 12:41	36.062	2020/11/19 15:08	32.938	2020/11/19 12:43	34.375	2020/11/19 12:41	33.375
15/07/08 20:31:01	35.837	15/07/08 20:37:01	35.785	2015/7/8 20:43	36.289	15/07/08 20:27:01	35.234	2015/7/7 13:36	36.839	15/07/07 13:18:01	37.049	2015/7/8 20:37	36.254	2015/7/8 20:39	35.691	2015/7/8 20:25	35.15	2015/7/8 20:40	35.536	15/07/08 20:36:01	35.873	14/07/09 18:07:01	35.833	14/07/09 18:22:01	35.978	2020/9/5 16:03	36.25	2020/9/5 16:07	35.625	2020/7/30 11:38	37.125	2020/7/23 15:02	35.312	2020/7/23 15:09	36.438	2020/7/26 10:32	34.938	2020/7/26 10:17	35.875	2020/7/26 10:43	35.562	2020/11/19 14:11	35.312	2020/11/19 16:38	34.062	2020/11/19 14:13	35.375	2020/11/19 14:11	34.812
15/07/08 22:01:01	36.522	15/07/08 22:07:01	36.284	2015/7/8 22:13	36.164	15/07/08 21:57:01	35.671	2015/7/7 15:06	36.653	15/07/07 14:48:01	37.361	2015/7/8 22:07	36.317	2015/7/8 22:09	35.94	2015/7/8 21:55	36.147	2015/7/8 22:10	36.347	15/07/08 22:06:01	34.873	14/07/09 19:37:01	36.955	14/07/09 19:52:01	35.978	2020/9/5 17:33	35.25	2020/9/5 17:37	35.5	2020/7/30 13:08	36.688	2020/7/23 16:32	35.875	2020/7/23 16:39	36	2020/7/26 12:02	36.062	2020/7/26 11:47	35.625	2020/7/26 12:13	36.188	2020/11/19 15:41	34.875	2020/11/19 18:08	33	2020/11/19 15:43	36	2020/11/19 15:41	33.625
15/07/08 23:31:01	36.46	15/07/08 23:37:01	36.347	2015/7/8 23:43	36.789	15/07/08 23:27:01	36.045	2015/7/7 16:36	36.777	15/07/07 16:18:01	37.174	2015/7/8 23:37	36.566	2015/7/8 23:39	36.751	2015/7/8 23:25	35.212	2015/7/8 23:40	36.472	15/07/08 23:36:01	35.498	14/07/09 21:07:01	36.581	14/07/09 21:22:01	35.791	2020/9/5 19:03	36	2020/9/5 19:07	35.312	2020/7/30 14:38	34.75	2020/7/23 18:02	35.688	2020/7/23 18:09	36.188	2020/7/26 13:32	35.875	2020/7/26 13:17	35.875	2020/7/26 13:43	35.812	2020/11/19 17:11	35.25	2020/11/19 19:38	33	2020/11/19 17:13	34.438	2020/11/19 17:11	34.938
15/07/09 1:01:01	35.899	15/07/09 1:07:01	36.596	2015/7/9 1:13	36.289	15/07/09 0:57:01	36.544	2015/7/7 18:06	36.839	15/07/07 17:48:01	37.049	2015/7/9 1:07	36.379	2015/7/9 1:09	35.815	2015/7/9 0:55	36.022	2015/7/9 1:10	35.598	15/07/09 1:06:01	35.498	14/07/09 22:37:01	36.644	14/07/09 22:52:01	36.04	2020/9/5 20:33	35.25	2020/9/5 20:37	35.375	2020/7/30 16:08	35.188	2020/7/23 19:32	35.625	2020/7/23 19:39	36.125	2020/7/26 15:02	36	2020/7/26 14:47	36.25	2020/7/26 15:13	35.938	2020/11/19 18:41	34.812	2020/11/19 21:08	33.25	2020/11/19 18:43	34.75	2020/11/19 18:41	33.312
15/07/09 2:31:01	36.148	15/07/09 2:37:01	35.972	2015/7/9 2:43	36.601	15/07/09 2:27:01	36.17	2015/7/7 19:36	37.275	15/07/07 19:18:01	36.862	2015/7/9 2:37	37.874	2015/7/9 2:39	35.815	2015/7/9 2:25	35.648	2015/7/9 2:40	35.723	15/07/09 2:36:01	36.747	14/07/10 0:07:01	37.143	14/07/10 0:22:01	36.538	2020/9/5 22:03	36.062	2020/9/5 22:07	36	2020/7/30 17:38	36.438	2020/7/23 21:02	35.312	2020/7/23 21:09	36.188	2020/7/26 16:32	36	2020/7/26 16:17	35.812	2020/7/26 16:43	35.812	2020/11/19 20:11	36.312	2020/11/19 22:38	33.312	2020/11/19 20:13	35.312	2020/11/19 20:11	34.25
15/07/09 4:01:01	36.398	15/07/09 4:07:01	36.159	2015/7/9 4:13	36.789	15/07/09 3:57:01	36.295	2015/7/7 21:06	36.964	15/07/07 20:48:01	37.174	2015/7/9 4:07	36.628	2015/7/9 4:09	36.377	2015/7/9 3:55	35.898	2015/7/9 4:10	36.097	15/07/09 4:06:01	35.873	14/07/10 1:37:01	37.018	14/07/10 1:52:01	36.663	2020/9/5 23:33	35.75	2020/9/5 23:37	36.625	2020/7/30 19:08	34.625	2020/7/23 22:32	35.938	2020/7/23 22:39	36.625	2020/7/26 18:02	36.375	2020/7/26 17:47	36.062	2020/7/26 18:13	35.688	2020/11/19 21:41	35.312	2020/11/20 0:08	33.438	2020/11/19 21:43	34.938	2020/11/19 21:41	34
15/07/09 5:31:01	35.961	15/07/09 5:37:01	36.159	2015/7/9 5:43	36.476	15/07/09 5:27:01	36.108	2015/7/7 22:36	36.902	15/07/07 22:18:01	37.049	2015/7/9 5:37	36.69	2015/7/9 5:39	35.94	2015/7/9 5:25	36.583	2015/7/9 5:40	37.033	15/07/09 5:36:01	36.06	14/07/10 3:07:01	36.768	14/07/10 3:22:01	36.289	2020/9/6 1:03	35.625	2020/9/6 1:07	35.625	2020/7/30 20:38	36.375	2020/7/24 0:02	36.375	2020/7/24 0:09	36.438	2020/7/26 19:32	36	2020/7/26 19:17	36.5	2020/7/26 19:43	35.625	2020/11/19 23:11	34.688	2020/11/20 1:38	33.625	2020/11/19 23:13	36.938	2020/11/19 23:11	34.938
15/07/09 7:01:01	35.525	15/07/09 7:07:01	36.159	2015/7/9 7:13	37.163	15/07/09 6:57:01	35.796	2015/7/8 0:06	36.777	15/07/07 23:48:01	37.174	2015/7/9 7:07	37.625	2015/7/9 7:09	36.19	2015/7/9 6:55	36.396	2015/7/9 7:10	35.91	15/07/09 7:06:01	35.311	14/07/10 4:37:01	36.082	14/07/10 4:52:01	36.414	2020/9/6 2:33	35.625	2020/9/6 2:37	35.938	2020/7/30 22:08	35.5	2020/7/24 1:32	35.625	2020/7/24 1:39	36.375	2020/7/26 21:02	36.25	2020/7/26 20:47	35.625	2020/7/26 21:13	36.438	2020/11/20 0:41	36.812	2020/11/20 3:08	33.25	2020/11/20 0:43	36	2020/11/20 0:41	34.125
15/07/09 8:31:01	36.086	15/07/09 8:37:01	35.66	2015/7/9 8:43	36.102	15/07/09 8:27:01	36.856	2015/7/8 1:36	37.587	15/07/08 1:18:01	37.61	2015/7/9 8:37	36.13	2015/7/9 8:39	36.439	2015/7/9 8:25	36.085	2015/7/9 8:40	35.785	15/07/09 8:36:01	35.623	14/07/10 6:07:01	36.644	14/07/10 6:22:01	36.663	2020/9/6 4:03	36.188	2020/9/6 4:07	36.188	2020/7/30 23:38	37.125	2020/7/24 3:02	35.438	2020/7/24 3:09	37.062	2020/7/26 22:32	36.438	2020/7/26 22:17	36.25	2020/7/26 22:43	35.75	2020/11/20 2:11	33.812	2020/11/20 4:38	33.688	2020/11/20 2:13	36.312	2020/11/20 2:11	34.062
15/07/09 10:01:01	36.024	15/07/09 10:07:01	35.972	2015/7/9 10:13	36.664	15/07/09 9:57:01	35.983	2015/7/8 3:06	37.275	15/07/08 2:48:01	38.295	2015/7/9 10:07	36.441	2015/7/9 10:09	35.192	2015/7/9 9:55	36.583	2015/7/9 10:10	35.598	15/07/09 10:06:01	36.247	14/07/10 7:37:01	36.768	14/07/10 7:52:01	36.601	2020/9/6 5:33	35.812	2020/9/6 5:37	36.812	2020/7/31 1:08	35.562	2020/7/24 4:32	36.562	2020/7/24 4:39	36.875	2020/7/27 0:02	36.812	2020/7/26 23:47	36.875	2020/7/27 0:13	36.688	2020/11/20 3:41	35.688	2020/11/20 6:08	33.875	2020/11/20 3:43	36.062	2020/11/20 3:41	34.75
15/07/09 11:31:01	35.525	15/07/09 11:37:01	36.159	2015/7/9 11:43	36.414	15/07/09 11:27:01	34.984	2015/7/8 4:36	37.649	15/07/08 4:18:01	37.236	2015/7/9 11:37	35.693	2015/7/9 11:39	35.94	2015/7/9 11:25	36.022	2015/7/9 11:40	35.972	15/07/09 11:36:01	35.685	14/07/10 9:07:01	37.08	14/07/10 9:22:01	36.227	2020/9/6 7:03	36	2020/9/6 7:07	36.562	2020/7/31 2:38	36.562	2020/7/24 6:02	36.375	2020/7/24 6:09	36.312	2020/7/27 1:32	36.5	2020/7/27 1:17	36	2020/7/27 1:43	36.625	2020/11/20 5:11	36.5	2020/11/20 7:38	32.875	2020/11/20 5:13	35.938	2020/11/20 5:11	35.25
15/07/09 13:01:01	35.027	15/07/09 13:07:01	35.972	2015/7/9 13:13	35.727	15/07/09 12:57:01	35.483	2015/7/8 6:06	37.338	15/07/08 5:48:01	37.797	2015/7/9 13:07	35.506	2015/7/9 13:09	34.755	2015/7/9 12:55	35.274	2015/7/9 13:10	35.972	15/07/09 13:06:01	35.81	14/07/10 10:37:01	36.082	14/07/10 10:52:01	36.414	2020/9/6 8:33	35.25	2020/9/6 8:37	36.312	2020/7/31 4:08	36.25	2020/7/24 7:32	36.25	2020/7/24 7:39	37.125	2020/7/27 3:02	36.75	2020/7/27 2:47	37.188	2020/7/27 3:13	36.188	2020/11/20 6:41	34.812	2020/11/20 9:08	32.688	2020/11/20 6:43	36.5	2020/11/20 6:41	35.188
15/07/09 14:31:01	36.024	15/07/09 14:37:01	35.348	2015/7/9 14:43	35.727	15/07/09 14:27:01	35.671	2015/7/8 7:36	37.462	15/07/08 7:18:01	37.735	2015/7/9 14:37	35.506	2015/7/9 14:39	35.503	2015/7/9 14:25	35.773	2015/7/9 14:40	35.91	15/07/09 14:36:01	34.936	14/07/10 12:07:01	35.334	14/07/10 12:22:01	36.102	2020/9/6 10:03	34.688	2020/9/6 10:07	35.625	2020/7/31 5:38	36.938	2020/7/24 9:02	36.375	2020/7/24 9:09	36.188	2020/7/27 4:32	36.25	2020/7/27 4:17	37.312	2020/7/27 4:43	36.188	2020/11/20 8:11	35.062	2020/11/20 10:38	33.438	2020/11/20 8:13	36.438	2020/11/20 8:11	34.75
15/07/09 16:01:01	35.712	15/07/09 16:07:01	36.035	2015/7/9 16:13	36.164	15/07/09 15:57:01	35.733	2015/7/8 9:06	36.964	15/07/08 8:48:01	37.361	2015/7/9 16:07	35.88	2015/7/9 16:09	35.566	2015/7/9 15:55	35.212	2015/7/9 16:10	36.472	15/07/09 16:06:01	35.311	14/07/10 13:37:01	36.269	14/07/10 13:52:01	35.853	2020/9/6 11:33	34.75	2020/9/6 11:37	35.312	2020/7/31 7:08	37.75	2020/7/24 10:32	36.125	2020/7/24 10:39	36.5	2020/7/27 6:02	36.312	2020/7/27 5:47	36.312	2020/7/27 6:13	36.688	2020/11/20 9:41	35.688	2020/11/20 12:08	33.562	2020/11/20 9:43	36.125	2020/11/20 9:41	33.688
15/07/09 17:31:01	36.522	15/07/09 17:37:01	35.785	2015/7/9 17:43	35.977	15/07/09 17:27:01	36.108	2015/7/8 10:36	37.4	15/07/08 10:18:01	36.987	2015/7/9 17:37	36.254	2015/7/9 17:39	35.503	2015/7/9 17:25	35.461	2015/7/9 17:40	36.035	15/07/09 17:36:01	35.436	14/07/10 15:07:01	36.145	14/07/10 15:22:01	35.978	2020/9/6 13:03	35.375	2020/9/6 13:07	35.5	2020/7/31 8:38	35.688	2020/7/24 12:02	35.312	2020/7/24 12:09	35.688	2020/7/27 7:32	36.562	2020/7/27 7:17	36.438	2020/7/27 7:43	36.688	2020/11/20 11:11	35.25	2020/11/20 13:38	33.062	2020/11/20 11:13	35.562	2020/11/20 11:11	34.312
15/07/09 19:01:01	35.899	15/07/09 19:07:01	35.66	2015/7/9 19:13	35.727	15/07/09 18:57:01	35.296	2015/7/8 12:06	37.338	15/07/08 11:48:01	38.046	2015/7/9 19:07	36.005	2015/7/9 19:09	35.691	2015/7/9 18:55	35.461	2015/7/9 19:10	35.848	15/07/09 19:06:01	35.311	14/07/10 16:37:01	36.706	14/07/10 16:52:01	36.414	2020/9/6 14:33	34.875	2020/9/6 14:37	35.938	2020/7/31 10:08	35.688	2020/7/24 13:32	35.688	2020/7/24 13:39	35.938	2020/7/27 9:02	36.438	2020/7/27 8:47	36.625	2020/7/27 9:13	36.562	2020/11/20 12:41	34.25	2020/11/20 15:08	33.5	2020/11/20 12:43	33.75	2020/11/20 12:41	33.125
15/07/09 20:31:01	36.896	15/07/09 20:37:01	35.785	2015/7/9 20:43	35.977	15/07/09 20:27:01	35.546	2015/7/8 13:36	36.528	15/07/08 13:18:01	36.987	2015/7/9 20:37	36.067	2015/7/9 20:39	35.566	2015/7/9 20:25	35.586	2015/7/9 20:40	36.347	15/07/09 20:36:01	34.873	14/07/10 18:07:01	36.644	14/07/10 18:22:01	35.978	2020/9/6 16:03	35.375	2020/9/6 16:07	35.75	2020/7/31 11:38	35	2020/7/24 15:02	35.312	2020/7/24 15:09	35.812	2020/7/27 10:32	36.312	2020/7/27 10:17	35.562	2020/7/27 10:43	35.438	2020/11/20 14:11	34.062	2020/11/20 16:38	32.938	2020/11/20 14:13	33.938	2020/11/20 14:11	33.562
15/07/09 22:01:01	35.961	15/07/09 22:07:01	35.598	2015/7/9 22:13	35.977	15/07/09 21:57:01	36.17	2015/7/8 15:06	36.653	15/07/08 14:48:01	36.55	2015/7/9 22:07	36.566	2015/7/9 22:09	35.878	2015/7/9 21:55	35.524	2015/7/9 22:10	35.972	15/07/09 22:06:01	35.748	14/07/10 19:37:01	35.833	14/07/10 19:52:01	36.352	2020/9/6 17:33	35.125	2020/9/6 17:37	35.188	2020/7/31 13:08	35.375	2020/7/24 16:32	35.75	2020/7/24 16:39	36.75	2020/7/27 12:02	34.125	2020/7/27 11:47	35.312	2020/7/27 12:13	35.562	2020/11/20 15:41	34.25	2020/11/20 18:08	32.812	2020/11/20 15:43	35.375	2020/11/20 15:41	33.812
15/07/09 23:31:01	36.273	15/07/09 23:37:01	35.473	2015/7/9 23:43	34.728	15/07/09 23:27:01	35.858	2015/7/8 16:36	36.839	15/07/08 16:18:01	36.924	2015/7/9 23:37	36.566	2015/7/9 23:39	36.626	2015/7/9 23:25	35.648	2015/7/9 23:40	36.596	15/07/09 23:36:01	35.436	14/07/10 21:07:01	36.955	14/07/10 21:22:01	36.352	2020/9/6 19:03	35.812	2020/9/6 19:07	35.438	2020/7/31 14:38	36.188	2020/7/24 18:02	35.375	2020/7/24 18:09	36.75	2020/7/27 13:32	34.5	2020/7/27 13:17	35.875	2020/7/27 13:43	35.125	2020/11/20 17:11	34.062	2020/11/20 19:38	32.812	2020/11/20 17:13	35.25	2020/11/20 17:11	34
15/07/10 1:01:01	35.276	15/07/10 1:07:01	35.972	2015/7/10 1:13	36.476	15/07/10 0:57:01	35.858	2015/7/8 18:06	37.026	15/07/08 17:48:01	37.361	2015/7/10 1:07	37.376	2015/7/10 1:09	36.002	2015/7/10 0:55	36.209	2015/7/10 1:10	36.347	15/07/10 1:06:01	35.498	14/07/10 22:37:01	36.332	14/07/10 22:52:01	36.601	2020/9/6 20:33	35.062	2020/9/6 20:37	36.188	2020/7/31 16:08	35.375	2020/7/24 19:32	35.312	2020/7/24 19:39	36.25	2020/7/27 15:02	34.312	2020/7/27 14:47	35.25	2020/7/27 15:13	35.875	2020/11/20 18:41	35.188	2020/11/20 21:08	32.875	2020/11/20 18:43	34.688	2020/11/20 18:41	33.5
15/07/10 2:31:01	35.712	15/07/10 2:37:01	35.723	2015/7/10 2:43	36.164	15/07/10 2:27:01	35.92	2015/7/8 19:36	36.653	15/07/08 19:18:01	37.298	2015/7/10 2:37	36.441	2015/7/10 2:39	36.314	2015/7/10 2:25	36.521	2015/7/10 2:40	36.659	15/07/10 2:36:01	35.748	14/07/11 0:07:01	37.018	14/07/11 0:22:01	36.289	2020/9/6 22:03	35.688	2020/9/6 22:07	36.375	2020/7/31 17:38	37.062	2020/7/24 21:02	36	2020/7/24 21:09	35.875	2020/7/27 16:32	34.562	2020/7/27 16:17	35.875	2020/7/27 16:43	35.625	2020/11/20 20:11	35.438	2020/11/20 22:38	33.312	2020/11/20 20:13	35.375	2020/11/20 20:11	34.062
15/07/10 4:01:01	36.46	15/07/10 4:07:01	36.721	2015/7/10 4:13	35.977	15/07/10 3:57:01	35.796	2015/7/8 21:06	36.653	15/07/08 20:48:01	36.363	2015/7/10 4:07	37.002	2015/7/10 4:09	35.878	2015/7/10 3:55	35.648	2015/7/10 4:10	36.596	15/07/10 4:06:01	36.31	14/07/11 1:37:01	36.768	14/07/11 1:52:01	36.352	2020/9/6 23:33	35.5	2020/9/6 23:37	35.875	2020/7/31 19:08	35.75	2020/7/24 22:32	36.125	2020/7/24 22:39	36.188	2020/7/27 18:02	34.125	2020/7/27 17:47	35.75	2020/7/27 18:13	35.812	2020/11/20 21:41	34.5	2020/11/21 0:08	33.125	2020/11/20 21:43	34.375	2020/11/20 21:41	33.688
15/07/10 5:31:01	35.588	15/07/10 5:37:01	36.347	2015/7/10 5:43	36.102	15/07/10 5:27:01	35.983	2015/7/8 22:36	36.839	15/07/08 22:18:01	37.049	2015/7/10 5:37	37.127	2015/7/10 5:39	36.252	2015/7/10 5:25	36.209	2015/7/10 5:40	36.659	15/07/10 5:36:01	35.498	14/07/11 3:07:01	35.895	14/07/11 3:22:01	36.165	2020/9/7 1:03	35.812	2020/9/7 1:07	35.812	2020/7/31 20:38	35.062	2020/7/25 0:02	35.875	2020/7/25 0:09	36.562	2020/7/27 19:32	34.375	2020/7/27 19:17	36.062	2020/7/27 19:43	35.562	2020/11/20 23:11	36	2020/11/21 1:38	33.125	2020/11/20 23:13	36.125	2020/11/20 23:11	34.438
15/07/10 7:01:01	35.65	15/07/10 7:07:01	35.91	2015/7/10 7:13	36.476	15/07/10 6:57:01	36.045	2015/7/9 0:06	36.902	15/07/08 23:48:01	37.548	2015/7/10 7:07	36.753	2015/7/10 7:09	36.19	2015/7/10 6:55	36.396	2015/7/10 7:10	36.721	15/07/10 7:06:01	35.81	14/07/11 4:37:01	36.893	14/07/11 4:52:01	36.476	2020/9/7 2:33	35.438	2020/9/7 2:37	35.188	2020/7/31 22:08	35.812	2020/7/25 1:32	36.25	2020/7/25 1:39	35.625	2020/7/27 21:02	34.188	2020/7/27 20:47	36.062	2020/7/27 21:13	35.938	2020/11/21 0:41	36.188	2020/11/21 3:08	33.125	2020/11/21 0:43	35.812	2020/11/21 0:41	34.188
15/07/10 8:31:01	36.148	15/07/10 8:37:01	36.097	2015/7/10 8:43	36.539	15/07/10 8:27:01	35.608	2015/7/9 1:36	37.338	15/07/09 1:18:01	37.859	2015/7/10 8:37	36.877	2015/7/10 8:39	36.439	2015/7/10 8:25	36.022	2015/7/10 8:40	37.283	15/07/10 8:36:01	35.935	14/07/11 6:07:01	36.207	14/07/11 6:22:01	35.853	2020/9/7 4:03	35.688	2020/9/7 4:07	36	2020/7/31 23:38	36.875	2020/7/25 3:02	36.062	2020/7/25 3:09	36.562	2020/7/27 22:32	35.625	2020/7/27 22:17	36	2020/7/27 22:43	36.625	2020/11/21 2:11	34.438	2020/11/21 4:38	33.562	2020/11/21 2:13	35.625	2020/11/21 2:11	34.188
15/07/10 10:01:01	36.522	15/07/10 10:07:01	35.66	2015/7/10 10:13	36.601	15/07/10 9:57:01	35.796	2015/7/9 3:06	37.338	15/07/09 2:48:01	37.797	2015/7/10 10:07	35.943	2015/7/10 10:09	35.566	2015/7/10 9:55	36.459	2015/7/10 10:10	35.848	15/07/10 10:06:01	35.123	14/07/11 7:37:01	36.457	14/07/11 7:52:01	36.788	2020/9/7 5:33	36.062	2020/9/7 5:37	36.188	2020/8/1 1:08	36.75	2020/7/25 4:32	36.125	2020/7/25 4:39	36.5	2020/7/28 0:02	35.375	2020/7/27 23:47	36.375	2020/7/28 0:13	36.5	2020/11/21 3:41	33.938	2020/11/21 6:08	33.812	2020/11/21 3:43	35.438	2020/11/21 3:41	33.812
15/07/10 11:31:01	35.151	15/07/10 11:37:01	35.598	2015/7/10 11:43	35.352	15/07/10 11:27:01	35.234	2015/7/9 4:36	37.4	15/07/09 4:18:01	38.046	2015/7/10 11:37	36.067	2015/7/10 11:39	34.942	2015/7/10 11:25	36.085	2015/7/10 11:40	36.035	15/07/10 11:36:01	35.311	14/07/11 9:07:01	36.955	14/07/11 9:22:01	36.601	2020/9/7 7:03	35.875	2020/9/7 7:07	35.938	2020/8/1 2:38	36.188	2020/7/25 6:02	36.25	2020/7/25 6:09	36.75	2020/7/28 1:32	34.812	2020/7/28 1:17	36.188	2020/7/28 1:43	36.438	2020/11/21 5:11	34.312	2020/11/21 7:38	33.625	2020/11/21 5:13	36.188	2020/11/21 5:11	33.875
15/07/10 13:01:01	36.086	15/07/10 13:07:01	36.284	2015/7/10 13:13	35.664	15/07/10 12:57:01	34.922	2015/7/9 6:06	37.213	15/07/09 5:48:01	36.987	2015/7/10 13:07	36.005	2015/7/10 13:09	35.004	2015/7/10 12:55	34.9	2015/7/10 13:10	35.972	15/07/10 13:06:01	35.998	14/07/11 10:37:01	36.955	14/07/11 10:52:01	35.791	2020/9/7 8:33	35.625	2020/9/7 8:37	35.125	2020/8/1 4:08	37.438	2020/7/25 7:32	35.75	2020/7/25 7:39	36.125	2020/7/28 3:02	35.062	2020/7/28 2:47	35.812	2020/7/28 3:13	36.375	2020/11/21 6:41	34.438	2020/11/21 9:08	32.688	2020/11/21 6:43	35.312	2020/11/21 6:41	34.188
15/07/10 14:31:01	35.338	15/07/10 14:37:01	35.535	2015/7/10 14:43	35.29	15/07/10 14:27:01	35.296	2015/7/9 7:36	37.213	15/07/09 7:18:01	37.735	2015/7/10 14:37	35.943	2015/7/10 14:39	35.254	2015/7/10 14:25	35.524	2015/7/10 14:40	35.723	15/07/10 14:36:01	35.061	14/07/11 12:07:01	36.332	14/07/11 12:22:01	36.414	2020/9/7 10:03	35	2020/9/7 10:07	35.312	2020/8/1 5:38	37.625	2020/7/25 9:02	36.312	2020/7/25 9:09	36	2020/7/28 4:32	35.125	2020/7/28 4:17	36.562	2020/7/28 4:43	36.188	2020/11/21 8:11	36.375	2020/11/21 10:38	33.438	2020/11/21 8:13	36	2020/11/21 8:11	34.5
15/07/10 16:01:01	36.584	15/07/10 16:07:01	36.721	2015/7/10 16:13	36.351	15/07/10 15:57:01	36.856	2015/7/9 9:06	37.462	15/07/09 8:48:01	37.423	2015/7/10 16:07	37.563	2015/7/10 16:09	36.002	2015/7/10 15:55	36.147	2015/7/10 16:10	36.846	15/07/10 16:06:01	35.498	14/07/11 13:37:01	35.708	14/07/11 13:52:01	35.915	2020/9/7 11:33	36.25	2020/9/7 11:37	36	2020/8/1 7:08	35.562	2020/7/25 10:32	35.188	2020/7/25 10:39	35.688	2020/7/28 6:02	35.5	2020/7/28 5:47	37.562	2020/7/28 6:13	36.625	2020/11/21 9:41	36.062	2020/11/21 12:08	33.312	2020/11/21 9:43	34.875	2020/11/21 9:41	34.312
15/07/10 17:31:01	36.273	15/07/10 17:37:01	35.91	2015/7/10 17:43	36.226	15/07/10 17:27:01	35.858	2015/7/9 10:36	38.707	15/07/09 10:18:01	38.732	2015/7/10 17:37	36.192	2015/7/10 17:39	35.691	2015/7/10 17:25	36.085	2015/7/10 17:40	35.91	15/07/10 17:36:01	35.56	14/07/11 15:07:01	35.708	14/07/11 15:22:01	36.289	2020/9/7 13:03	35.188	2020/9/7 13:07	35.125	2020/8/1 8:38	36.188	2020/7/25 12:02	35.812	2020/7/25 12:09	35.875	2020/7/28 7:32	34.625	2020/7/28 7:17	36.438	2020/7/28 7:43	36.438	2020/11/21 11:11	36.562	2020/11/21 13:38	33.562	2020/11/21 11:13	34.438	2020/11/21 11:11	33.5
15/07/10 19:01:01	35.899	15/07/10 19:07:01	35.411	2015/7/10 19:13	36.539	15/07/10 18:57:01	35.733	2015/7/9 12:06	36.466	15/07/09 11:48:01	37.61	2015/7/10 19:07	36.379	2015/7/10 19:09	36.19	2015/7/10 18:55	36.022	2015/7/10 19:10	36.472	15/07/10 19:06:01	36.06	14/07/11 16:37:01	38.514	14/07/11 16:52:01	35.978	2020/9/7 14:33	34.625	2020/9/7 14:37	35.25	2020/8/1 10:08	35.625	2020/7/25 13:32	35.125	2020/7/25 13:39	35.5	2020/7/28 9:02	34.5	2020/7/28 8:47	36.438	2020/7/28 9:13	36.188	2020/11/21 12:41	33.625	2020/11/21 15:08	33.375	2020/11/21 12:43	35.125	2020/11/21 12:41	33.562
15/07/10 20:31:01	35.961	15/07/10 20:37:01	35.785	2015/7/10 20:43	35.477	15/07/10 20:27:01	36.42	2015/7/9 13:36	36.59	15/07/09 13:18:01	37.548	2015/7/10 20:37	35.756	2015/7/10 20:39	35.441	2015/7/10 20:25	35.586	2015/7/10 20:40	35.785	15/07/10 20:36:01	34.936	14/07/11 18:07:01	37.143	14/07/11 18:22:01	36.352	2020/9/7 16:03	35.125	2020/9/7 16:07	35.375	2020/8/1 11:38	35.125	2020/7/25 15:02	35.938	2020/7/25 15:09	36	2020/7/28 10:32	36.188	2020/7/28 10:17	35.938	2020/7/28 10:43	35.812	2020/11/21 14:11	37	2020/11/21 16:38	33.312	2020/11/21 14:13	34.688	2020/11/21 14:11	33.438
15/07/10 22:01:01	36.647	15/07/10 22:07:01	36.534	2015/7/10 22:13	36.351	15/07/10 21:57:01	35.546	2015/7/9 15:06	36.653	15/07/09 14:48:01	37.298	2015/7/10 22:07	36.504	2015/7/10 22:09	36.065	2015/7/10 21:55	35.586	2015/7/10 22:10	35.723	15/07/10 22:06:01	35.373	14/07/11 19:37:01	36.145	14/07/11 19:52:01	35.728	2020/9/7 17:33	35.312	2020/9/7 17:37	35.438	2020/8/1 13:08	36.25	2020/7/25 16:32	35.125	2020/7/25 16:39	35.438	2020/7/28 12:02	34.5	2020/7/28 11:47	35.312	2020/7/28 12:13	35.812	2020/11/21 15:41	35.188	2020/11/21 18:08	33.438	2020/11/21 15:43	35.062	2020/11/21 15:41	33.938
15/07/10 23:31:01	36.335	15/07/10 23:37:01	36.658	2015/7/10 23:43	37.101	15/07/10 23:27:01	36.295	2015/7/9 16:36	36.715	15/07/09 16:18:01	37.423	2015/7/10 23:37	36.94	2015/7/10 23:39	36.688	2015/7/10 23:25	35.898	2015/7/10 23:40	36.783	15/07/10 23:36:01	35.748	14/07/11 21:07:01	36.768	14/07/11 21:22:01	36.102	2020/9/7 19:03	35.688	2020/9/7 19:07	35.938	2020/8/1 14:38	35.312	2020/7/25 18:02	35.688	2020/7/25 18:09	35.812	2020/7/28 13:32	36.125	2020/7/28 13:17	35.562	2020/7/28 13:43	35.75	2020/11/21 17:11	35.25	2020/11/21 19:38	32.625	2020/11/21 17:13	34.5	2020/11/21 17:11	33.438
15/07/11 1:01:01	36.522	15/07/11 1:07:01	36.908	2015/7/11 1:13	37.538	15/07/11 0:57:01	35.733	2015/7/9 18:06	37.026	15/07/09 17:48:01	36.924	2015/7/11 1:07	36.317	2015/7/11 1:09	36.252	2015/7/11 0:55	36.583	2015/7/11 1:10	36.409	15/07/11 1:06:01	36.684	14/07/11 22:37:01	36.706	14/07/11 22:52:01	36.663	2020/9/7 20:33	34.938	2020/9/7 20:37	35.75	2020/8/1 16:08	35.188	2020/7/25 19:32	36	2020/7/25 19:39	35.875	2020/7/28 15:02	36.375	2020/7/28 14:47	35.5	2020/7/28 15:13	36.188	2020/11/21 18:41	35.188	2020/11/21 21:08	33.688	2020/11/21 18:43	34.312	2020/11/21 18:41	33.938
15/07/11 2:31:01	36.647	15/07/11 2:37:01	35.348	2015/7/11 2:43	36.414	15/07/11 2:27:01	36.045	2015/7/9 19:36	36.964	15/07/09 19:18:01	36.8	2015/7/11 2:37	36.877	2015/7/11 2:39	36.19	2015/7/11 2:25	36.459	2015/7/11 2:40	36.783	15/07/11 2:36:01	36.31	14/07/12 0:07:01	36.207	14/07/12 0:22:01	36.414	2020/9/7 22:03	35.188	2020/9/7 22:07	35.938	2020/8/1 17:38	35.938	2020/7/25 21:02	35.188	2020/7/25 21:09	36.25	2020/7/28 16:32	36.062	2020/7/28 16:17	35.562	2020/7/28 16:43	35.5	2020/11/21 20:11	35.438	2020/11/21 22:38	33.438	2020/11/21 20:13	35.688	2020/11/21 20:11	33.312
15/07/11 4:01:01	35.712	15/07/11 4:07:01	35.91	2015/7/11 4:13	36.664	15/07/11 3:57:01	35.608	2015/7/9 21:06	37.088	15/07/09 20:48:01	37.174	2015/7/11 4:07	36.628	2015/7/11 4:09	36.564	2015/7/11 3:55	35.898	2015/7/11 4:10	36.783	15/07/11 4:06:01	35.436	14/07/12 1:37:01	36.768	14/07/12 1:52:01	36.04	2020/9/7 23:33	36.062	2020/9/7 23:37	35.625	2020/8/1 19:08	34.625	2020/7/25 22:32	36	2020/7/25 22:39	36.438	2020/7/28 18:02	35.812	2020/7/28 17:47	35.5	2020/7/28 18:13	35.625	2020/11/21 21:41	33.625	2020/11/22 0:08	34	2020/11/21 21:43	34.688	2020/11/21 21:41	33.5
15/07/11 5:31:01	35.712	15/07/11 5:37:01	36.783	2015/7/11 5:43	36.476	15/07/11 5:27:01	36.108	2015/7/9 22:36	37.088	15/07/09 22:18:01	36.924	2015/7/11 5:37	37.314	2015/7/11 5:39	36.19	2015/7/11 5:25	35.898	2015/7/11 5:40	36.659	15/07/11 5:36:01	35.623	14/07/12 3:07:01	37.454	14/07/12 3:22:01	36.538	2020/9/8 1:03	35.438	2020/9/8 1:07	35.688	2020/8/1 20:38	36.125	2020/7/26 0:02	36.062	2020/7/26 0:09	36.625	2020/7/28 19:32	36.438	2020/7/28 19:17	36.062	2020/7/28 19:43	35.5	2020/11/21 23:11	34.312	2020/11/22 1:38	33.625	2020/11/21 23:13	36.812	2020/11/21 23:11	34.188
15/07/11 7:01:01	35.463	15/07/11 7:07:01	35.847	2015/7/11 7:13	36.913	15/07/11 6:57:01	36.17	2015/7/10 0:06	37.338	15/07/09 23:48:01	37.298	2015/7/11 7:07	36.504	2015/7/11 7:09	37.187	2015/7/11 6:55	36.521	2015/7/11 7:10	37.033	15/07/11 7:06:01	36.06	14/07/12 4:37:01	36.519	14/07/12 4:52:01	36.414	2020/9/8 2:33	36	2020/9/8 2:37	35.25	2020/8/1 22:08	36.25	2020/7/26 1:32	35.625	2020/7/26 1:39	35.5	2020/7/28 21:02	35.438	2020/7/28 20:47	35.938	2020/7/28 21:13	35.875	2020/11/22 0:41	33.688	2020/11/22 3:08	33	2020/11/22 0:43	35.5	2020/11/22 0:41	35.375
15/07/11 8:31:01	35.463	15/07/11 8:37:01	37.158	2015/7/11 8:43	36.039	15/07/11 8:27:01	36.732	2015/7/10 1:36	37.836	15/07/10 1:18:01	38.42	2015/7/11 8:37	35.943	2015/7/11 8:39	36.751	2015/7/11 8:25	36.209	2015/7/11 8:40	37.22	15/07/11 8:36:01	34.936	14/07/12 6:07:01	37.704	14/07/12 6:22:01	36.227	2020/9/8 4:03	35.312	2020/9/8 4:07	35.062	2020/8/1 23:38	35.75	2020/7/26 3:02	36.562	2020/7/26 3:09	36.938	2020/7/28 22:32	35.438	2020/7/28 22:17	35.938	2020/7/28 22:43	36	2020/11/22 2:11	34.938	2020/11/22 4:38	33.75	2020/11/22 2:13	35.688	2020/11/22 2:11	33.938
15/07/11 10:01:01	35.401	15/07/11 10:07:01	36.159	2015/7/11 10:13	35.352	15/07/11 9:57:01	36.108	2015/7/10 3:06	37.836	15/07/10 2:48:01	38.482	2015/7/11 10:07	35.818	2015/7/11 10:09	35.503	2015/7/11 9:55	36.085	2015/7/11 10:10	36.035	15/07/11 10:06:01	36.06	14/07/12 7:37:01	36.706	14/07/12 7:52:01	36.227	2020/9/8 5:33	35.25	2020/9/8 5:37	36.562	2020/8/2 1:08	36.562	2020/7/26 4:32	36	2020/7/26 4:39	35.75	2020/7/29 0:02	35.25	2020/7/28 23:47	36.875	2020/7/29 0:13	36.5	2020/11/22 3:41	35.562	2020/11/22 6:08	33.688	2020/11/22 3:43	35.375	2020/11/22 3:41	34.5
15/07/11 11:31:01	35.463	15/07/11 11:37:01	36.159	2015/7/11 11:43	35.977	15/07/11 11:27:01	36.482	2015/7/10 4:36	37.587	15/07/10 4:18:01	38.358	2015/7/11 11:37	36.379	2015/7/11 11:39	35.441	2015/7/11 11:25	35.96	2015/7/11 11:40	36.347	15/07/11 11:36:01	35.685	14/07/12 9:07:01	37.704	14/07/12 9:22:01	36.725	2020/9/8 7:03	34.938	2020/9/8 7:07	36.125	2020/8/2 2:38	36.562	2020/7/26 6:02	35.5	2020/7/26 6:09	37.062	2020/7/29 1:32	34.938	2020/7/29 1:17	35.812	2020/7/29 1:43	36.438	2020/11/22 5:11	36.188	2020/11/22 7:38	33.375	2020/11/22 5:13	35.562	2020/11/22 5:11	34.062
15/07/11 13:01:01	35.401	15/07/11 13:07:01	35.411	2015/7/11 13:13	35.852	15/07/11 12:57:01	35.047	2015/7/10 6:06	37.96	15/07/10 5:48:01	38.358	2015/7/11 13:07	35.631	2015/7/11 13:09	36.19	2015/7/11 12:55	34.9	2015/7/11 13:10	36.222	15/07/11 13:06:01	34.873	14/07/12 10:37:01	37.454	14/07/12 10:52:01	36.165	2020/9/8 8:33	35.75	2020/9/8 8:37	35.875	2020/8/2 4:08	36.5	2020/7/26 7:32	36.188	2020/7/26 7:39	36.125	2020/7/29 3:02	35.125	2020/7/29 2:47	37.25	2020/7/29 3:13	36.188	2020/11/22 6:41	36.938	2020/11/22 9:08	33.75	2020/11/22 6:43	35.312	2020/11/22 6:41	34
15/07/11 14:31:01	35.961	15/07/11 14:37:01	35.66	2015/7/11 14:43	36.039	15/07/11 14:27:01	34.984	2015/7/10 7:36	37.96	15/07/10 7:18:01	37.984	2015/7/11 14:37	36.254	2015/7/11 14:39	35.316	2015/7/11 14:25	35.399	2015/7/11 14:40	36.222	15/07/11 14:36:01	36.372	14/07/12 12:07:01	36.332	14/07/12 12:22:01	36.165	2020/9/8 10:03	35.5	2020/9/8 10:07	35.188	2020/8/2 5:38	36.75	2020/7/26 9:02	35.375	2020/7/26 9:09	36.438	2020/7/29 4:32	34.562	2020/7/29 4:17	36.125	2020/7/29 4:43	36.312	2020/11/22 8:11	36.688	2020/11/22 10:38	32.188	2020/11/22 8:13	36.688	2020/11/22 8:11	34.25
15/07/11 16:01:01	35.65	15/07/11 16:07:01	35.847	2015/7/11 16:13	35.54	15/07/11 15:57:01	35.671	2015/7/10 9:06	37.524	15/07/10 8:48:01	37.859	2015/7/11 16:07	36.254	2015/7/11 16:09	36.501	2015/7/11 15:55	36.334	2015/7/11 16:10	35.972	15/07/11 16:06:01	35.498	14/07/12 13:37:01	36.332	14/07/12 13:52:01	35.791	2020/9/8 11:33	35.25	2020/9/8 11:37	35.812	2020/8/2 7:08	36.562	2020/7/26 10:32	36.125	2020/7/26 10:39	35.5	2020/7/29 6:02	34.25	2020/7/29 5:47	37.125	2020/7/29 6:13	36.25	2020/11/22 9:41	35.938	2020/11/22 12:08	33.75	2020/11/22 9:43	34.812	2020/11/22 9:41	34.875
15/07/11 17:31:01	35.588	15/07/11 17:37:01	35.972	2015/7/11 17:43	36.664	15/07/11 17:27:01	35.608	2015/7/10 10:36	37.213	15/07/10 10:18:01	37.423	2015/7/11 17:37	36.815	2015/7/11 17:39	36.127	2015/7/11 17:25	34.963	2015/7/11 17:40	35.536	15/07/11 17:36:01	35.623	14/07/12 15:07:01	36.893	14/07/12 15:22:01	36.04	2020/9/8 13:03	36.188	2020/9/8 13:07	34.75	2020/8/2 8:38	35.312	2020/7/26 12:02	35.25	2020/7/26 12:09	35.75	2020/7/29 7:32	36.25	2020/7/29 7:17	36.438	2020/7/29 7:43	35.5	2020/11/22 11:11	35.25	2020/11/22 13:38	32.688	2020/11/22 11:13	34.75	2020/11/22 11:11	33.25
15/07/11 19:01:01	35.463	15/07/11 19:07:01	35.91	2015/7/11 19:13	35.477	15/07/11 18:57:01	36.357	2015/7/10 12:06	37.088	15/07/10 11:48:01	37.174	2015/7/11 19:07	36.005	2015/7/11 19:09	36.501	2015/7/11 18:55	35.773	2015/7/11 19:10	36.222	15/07/11 19:06:01	35.123	14/07/12 16:37:01	36.768	14/07/12 16:52:01	36.102	2020/9/8 14:33	35.25	2020/9/8 14:37	35.75	2020/8/2 10:08	36.562	2020/7/26 13:32	35.562	2020/7/26 13:39	35.5	2020/7/29 9:02	36.312	2020/7/29 8:47	36	2020/7/29 9:13	35.938	2020/11/22 12:41	35.625	2020/11/22 15:08	32.625	2020/11/22 12:43	34.188	2020/11/22 12:41	33.625
15/07/11 20:31:01	35.401	15/07/11 20:37:01	36.035	2015/7/11 20:43	35.977	15/07/11 20:27:01	35.483	2015/7/10 13:36	37.088	15/07/10 13:18:01	37.236	2015/7/11 20:37	36.067	2015/7/11 20:39	35.691	2015/7/11 20:25	35.274	2015/7/11 20:40	36.409	15/07/11 20:36:01	35.56	14/07/12 18:07:01	36.207	14/07/12 18:22:01	35.978	2020/9/8 16:03	35.812	2020/9/8 16:07	35.938	2020/8/2 11:38	35	2020/7/26 15:02	35.125	2020/7/26 15:09	35.438	2020/7/29 10:32	36.125	2020/7/29 10:17	35.812	2020/7/29 10:43	35.562	2020/11/22 14:11	35.25	2020/11/22 16:38	33.188	2020/11/22 14:13	33.812	2020/11/22 14:11	34.438
15/07/11 22:01:01	35.65	15/07/11 22:07:01	35.723	2015/7/11 22:13	35.727	15/07/11 21:57:01	36.108	2015/7/10 15:06	37.026	15/07/10 14:48:01	37.485	2015/7/11 22:07	35.943	2015/7/11 22:09	36.314	2015/7/11 21:55	35.773	2015/7/11 22:10	36.035	15/07/11 22:06:01	35.311	14/07/12 19:37:01	37.205	14/07/12 19:52:01	36.227	2020/9/8 17:33	35.312	2020/9/8 17:37	35.625	2020/8/2 13:08	35.188	2020/7/26 16:32	35.562	2020/7/26 16:39	35.938	2020/7/29 12:02	36.375	2020/7/29 11:47	35.562	2020/7/29 12:13	35.625	2020/11/22 15:41	35.188	2020/11/22 18:08	33.625	2020/11/22 15:43	34.312	2020/11/22 15:41	33.75
15/07/11 23:31:01	35.463	15/07/11 23:37:01	35.972	2015/7/11 23:43	36.164	15/07/11 23:27:01	36.42	2015/7/10 16:36	36.839	15/07/10 16:18:01	36.987	2015/7/11 23:37	37.189	2015/7/11 23:39	35.753	2015/7/11 23:25	35.648	2015/7/11 23:40	36.846	15/07/11 23:36:01	35.685	14/07/12 21:07:01	36.207	14/07/12 21:22:01	36.663	2020/9/8 19:03	34.812	2020/9/8 19:07	36.312	2020/8/2 14:38	34.688	2020/7/26 18:02	35.062	2020/7/26 18:09	35.562	2020/7/29 13:32	36	2020/7/29 13:17	35.375	2020/7/29 13:43	35.438	2020/11/22 17:11	35.625	2020/11/22 19:38	33.375	2020/11/22 17:13	34.875	2020/11/22 17:11	33.688
15/07/12 1:01:01	35.837	15/07/12 1:07:01	36.534	2015/7/12 1:13	36.289	15/07/12 0:57:01	35.858	2015/7/10 18:06	37.151	15/07/10 17:48:01	37.548	2015/7/12 1:07	36.877	2015/7/12 1:09	36.252	2015/7/12 0:55	36.147	2015/7/12 1:10	37.033	15/07/12 1:06:01	35.81	14/07/12 22:37:01	36.519	14/07/12 22:52:01	36.788	2020/9/8 20:33	34.875	2020/9/8 20:37	35.312	2020/8/2 16:08	35.188	2020/7/26 19:32	35.625	2020/7/26 19:39	35.75	2020/7/29 15:02	36.625	2020/7/29 14:47	35.5	2020/7/29 15:13	35.25	2020/11/22 18:41	35.438	2020/11/22 21:08	33.125	2020/11/22 18:43	34.438	2020/11/22 18:41	33.438
15/07/12 2:31:01	35.65	15/07/12 2:37:01	35.847	2015/7/12 2:43	35.977	15/07/12 2:27:01	36.108	2015/7/10 19:36	37.151	15/07/10 19:18:01	37.485	2015/7/12 2:37	37.251	2015/7/12 2:39	36.439	2015/7/12 2:25	36.895	2015/7/12 2:40	36.472	15/07/12 2:36:01	35.81	14/07/13 0:07:01	37.953	14/07/13 0:22:01	36.414	2020/9/8 22:03	35.312	2020/9/8 22:07	35.812	2020/8/2 17:38	34.75	2020/7/26 21:02	35.312	2020/7/26 21:09	35.75	2020/7/29 16:32	35.312	2020/7/29 16:17	35.875	2020/7/29 16:43	35.375	2020/11/22 20:11	35.875	2020/11/22 22:38	33.188	2020/11/22 20:13	34.625	2020/11/22 20:11	33.562
15/07/12 4:01:01	35.338	15/07/12 4:07:01	35.847	2015/7/12 4:13	36.664	15/07/12 3:57:01	34.984	2015/7/10 21:06	37.151	15/07/10 20:48:01	37.049	2015/7/12 4:07	38.061	2015/7/12 4:09	36.377	2015/7/12 3:55	35.711	2015/7/12 4:10	36.908	15/07/12 4:06:01	35.81	14/07/13 1:37:01	36.332	14/07/13 1:52:01	36.601	2020/9/8 23:33	36.25	2020/9/8 23:37	35.438	2020/8/2 19:08	35.062	2020/7/26 22:32	36.062	2020/7/26 22:39	35.688	2020/7/29 18:02	36	2020/7/29 17:47	35.875	2020/7/29 18:13	35.938	2020/11/22 21:41	36.625	2020/11/23 0:08	32.812	2020/11/22 21:43	35.062	2020/11/22 21:41	33.375
15/07/12 5:31:01	35.463	15/07/12 5:37:01	35.785	2015/7/12 5:43	36.289	15/07/12 5:27:01	35.608	2015/7/10 22:36	37.026	15/07/10 22:18:01	36.862	2015/7/12 5:37	36.13	2015/7/12 5:39	36.751	2015/7/12 5:25	35.835	2015/7/12 5:40	36.596	15/07/12 5:36:01	35.998	14/07/13 3:07:01	37.205	14/07/13 3:22:01	36.663	2020/9/9 1:03	35.5	2020/9/9 1:07	35.875	2020/8/2 20:38	35.75	2020/7/27 0:02	35.938	2020/7/27 0:09	36.688	2020/7/29 19:32	35.375	2020/7/29 19:17	35.75	2020/7/29 19:43	35.312	2020/11/22 23:11	34.062	2020/11/23 1:38	33.312	2020/11/22 23:13	36.438	2020/11/22 23:11	34.375
15/07/12 7:01:01	35.525	15/07/12 7:07:01	35.847	2015/7/12 7:13	36.226	15/07/12 6:57:01	36.607	2015/7/11 0:06	37.4	15/07/10 23:48:01	37.298	2015/7/12 7:07	37.251	2015/7/12 7:09	36.751	2015/7/12 6:55	36.646	2015/7/12 7:10	36.035	15/07/12 7:06:01	36.435	14/07/13 4:37:01	36.706	14/07/13 4:52:01	36.227	2020/9/9 2:33	35.812	2020/9/9 2:37	35.438	2020/8/2 22:08	35.188	2020/7/27 1:32	36.125	2020/7/27 1:39	35.875	2020/7/29 21:02	34.875	2020/7/29 20:47	35.812	2020/7/29 21:13	35.625	2020/11/23 0:41	36.25	2020/11/23 3:08	32.75	2020/11/23 0:43	35.188	2020/11/23 0:41	33.625
15/07/12 8:31:01	35.712	15/07/12 8:37:01	35.348	2015/7/12 8:43	36.102	15/07/12 8:27:01	35.796	2015/7/11 1:36	38.022	15/07/11 1:18:01	37.922	2015/7/12 8:37	36.504	2015/7/12 8:39	35.94	2015/7/12 8:25	35.212	2015/7/12 8:40	36.472	15/07/12 8:36:01	34.561	14/07/13 6:07:01	37.454	14/07/13 6:22:01	36.663	2020/9/9 4:03	35.375	2020/9/9 4:07	35.375	2020/8/2 23:38	36.875	2020/7/27 3:02	35.938	2020/7/27 3:09	36.812	2020/7/29 22:32	35.875	2020/7/29 22:17	36.062	2020/7/29 22:43	35.812	2020/11/23 2:11	34.312	2020/11/23 4:38	32.688	2020/11/23 2:13	35.25	2020/11/23 2:11	33.312
15/07/12 10:01:01	36.771	15/07/12 10:07:01	35.535	2015/7/12 10:13	35.415	15/07/12 9:57:01	36.607	2015/7/11 3:06	38.085	15/07/11 2:48:01	38.171	2015/7/12 10:07	36.005	2015/7/12 10:09	36.314	2015/7/12 9:55	35.898	2015/7/12 10:10	36.222	15/07/12 10:06:01	35.248	14/07/13 7:37:01	37.454	14/07/13 7:52:01	36.538	2020/9/9 5:33	35.75	2020/9/9 5:37	36.438	2020/8/3 1:08	35.625	2020/7/27 4:32	35.688	2020/7/27 4:39	36.25	2020/7/30 0:02	34.312	2020/7/29 23:47	36.875	2020/7/30 0:13	36.812	2020/11/23 3:41	36.938	2020/11/23 6:08	33.188	2020/11/23 3:43	35.625	2020/11/23 3:41	33.875
15/07/12 11:31:01	35.837	15/07/12 11:37:01	35.847	2015/7/12 11:43	35.727	15/07/12 11:27:01	34.922	2015/7/11 4:36	37.898	15/07/11 4:18:01	37.236	2015/7/12 11:37	36.379	2015/7/12 11:39	35.192	2015/7/12 11:25	34.9	2015/7/12 11:40	35.536	15/07/12 11:36:01	35.685	14/07/13 9:07:01	37.454	14/07/13 9:22:01	36.352	2020/9/9 7:03	36.938	2020/9/9 7:07	35.812	2020/8/3 2:38	35.438	2020/7/27 6:02	35.562	2020/7/27 6:09	35.938	2020/7/30 1:32	34.562	2020/7/30 1:17	35.625	2020/7/30 1:43	35.875	2020/11/23 5:11	34.562	2020/11/23 7:38	33.562	2020/11/23 5:13	35.938	2020/11/23 5:11	33.75
15/07/12 13:01:01	35.276	15/07/12 13:07:01	36.159	2015/7/12 13:13	36.102	15/07/12 12:57:01	34.984	2015/7/11 6:06	37.773	15/07/11 5:48:01	37.672	2015/7/12 13:07	35.506	2015/7/12 13:09	35.815	2015/7/12 12:55	35.586	2015/7/12 13:10	35.099	15/07/12 13:06:01	34.624	14/07/13 10:37:01	36.581	14/07/13 10:52:01	36.102	2020/9/9 8:33	35.5	2020/9/9 8:37	36.438	2020/8/3 4:08	37.125	2020/7/27 7:32	35.938	2020/7/27 7:39	36.5	2020/7/30 3:02	34.562	2020/7/30 2:47	36	2020/7/30 3:13	35.75	2020/11/23 6:41	36.312	2020/11/23 9:08	33.188	2020/11/23 6:43	36.312	2020/11/23 6:41	34.562
15/07/12 14:31:01	35.775	15/07/12 14:37:01	35.535	2015/7/12 14:43	35.852	15/07/12 14:27:01	35.421	2015/7/11 7:36	38.085	15/07/11 7:18:01	37.797	2015/7/12 14:37	35.88	2015/7/12 14:39	35.503	2015/7/12 14:25	36.272	2015/7/12 14:40	35.785	15/07/12 14:36:01	35.248	14/07/13 12:07:01	37.766	14/07/13 12:22:01	36.165	2020/9/9 10:03	35.25	2020/9/9 10:07	35.812	2020/8/3 5:38	36.312	2020/7/27 9:02	35.875	2020/7/27 9:09	35.562	2020/7/30 4:32	34.75	2020/7/30 4:17	37.25	2020/7/30 4:43	36.125	2020/11/23 8:11	37	2020/11/23 10:38	33	2020/11/23 8:13	35.062	2020/11/23 8:11	34.5
15/07/12 16:01:01	35.837	15/07/12 16:07:01	36.097	2015/7/12 16:13	35.789	15/07/12 15:57:01	35.109	2015/7/11 9:06	38.147	15/07/11 8:48:01	37.361	2015/7/12 16:07	35.631	2015/7/12 16:09	36.19	2015/7/12 15:55	35.586	2015/7/12 16:10	35.536	15/07/12 16:06:01	35.248	14/07/13 13:37:01	36.519	14/07/13 13:52:01	35.853	2020/9/9 11:33	35	2020/9/9 11:37	35.688	2020/8/3 7:08	35.812	2020/7/27 10:32	34.938	2020/7/27 10:39	35.125	2020/7/30 6:02	36.688	2020/7/30 5:47	36.25	2020/7/30 6:13	36.125	2020/11/23 9:41	36	2020/11/23 12:08	33.312	2020/11/23 9:43	36.125	2020/11/23 9:41	35.188
15/07/12 17:31:01	36.273	15/07/12 17:37:01	35.785	2015/7/12 17:43	36.102	15/07/12 17:27:01	35.483	2015/7/11 10:36	36.839	15/07/11 10:18:01	37.298	2015/7/12 17:37	36.254	2015/7/12 17:39	35.316	2015/7/12 17:25	35.96	2015/7/12 17:40	35.66	15/07/12 17:36:01	36.31	14/07/13 15:07:01	36.394	14/07/13 15:22:01	36.04	2020/9/9 13:03	35.438	2020/9/9 13:07	35.188	2020/8/3 8:38	36.75	2020/7/27 12:02	35.25	2020/7/27 12:09	35.188	2020/7/30 7:32	36.625	2020/7/30 7:17	37.062	2020/7/30 7:43	36.438	2020/11/23 11:11	36.25	2020/11/23 13:38	32.688	2020/11/23 11:13	34.375	2020/11/23 11:11	33.25
15/07/12 19:01:01	35.588	15/07/12 19:07:01	35.972	2015/7/12 19:13	36.039	15/07/12 18:57:01	35.546	2015/7/11 12:06	36.715	15/07/11 11:48:01	37.61	2015/7/12 19:07	36.005	2015/7/12 19:09	36.065	2015/7/12 18:55	35.087	2015/7/12 19:10	36.16	15/07/12 19:06:01	35.311	14/07/13 16:37:01	37.143	14/07/13 16:52:01	36.102	2020/9/9 14:33	34.625	2020/9/9 14:37	35.562	2020/8/3 10:08	35.812	2020/7/27 13:32	35.188	2020/7/27 13:39	35.062	2020/7/30 9:02	36.562	2020/7/30 8:47	36.25	2020/7/30 9:13	36.375	2020/11/23 12:41	35.125	2020/11/23 15:08	32.938	2020/11/23 12:43	34.375	2020/11/23 12:41	33.375
15/07/12 20:31:01	36.335	15/07/12 20:37:01	36.159	2015/7/12 20:43	35.914	15/07/12 20:27:01	35.733	2015/7/11 13:36	36.964	15/07/11 13:18:01	37.049	2015/7/12 20:37	35.693	2015/7/12 20:39	35.94	2015/7/12 20:25	35.586	2015/7/12 20:40	35.66	15/07/12 20:36:01	35.685	14/07/13 18:07:01	36.269	14/07/13 18:22:01	35.978	2020/9/9 16:03	35.25	2020/9/9 16:07	35.625	2020/8/3 11:38	34.875	2020/7/27 15:02	35.125	2020/7/27 15:09	35.812	2020/7/30 10:32	37.562	2020/7/30 10:17	36.938	2020/7/30 10:43	37	2020/11/23 14:11	35.688	2020/11/23 16:38	33.312	2020/11/23 14:13	34.75	2020/11/23 14:11	34
15/07/12 22:01:01	35.899	15/07/12 22:07:01	35.348	2015/7/12 22:13	36.476	15/07/12 21:57:01	35.483	2015/7/11 15:06	37.026	15/07/11 14:48:01	37.111	2015/7/12 22:07	36.317	2015/7/12 22:09	36.002	2015/7/12 21:55	35.087	2015/7/12 22:10	36.659	15/07/12 22:06:01	35.81	14/07/13 19:37:01	37.018	14/07/13 19:52:01	36.227	2020/9/9 17:33	35.688	2020/9/9 17:37	35.562	2020/8/3 13:08	35.188	2020/7/27 16:32	34.938	2020/7/27 16:39	36.062	2020/7/30 12:02	36.25	2020/7/30 11:47	35.688	2020/7/30 12:13	36	2020/11/23 15:41	35.062	2020/11/23 18:08	33.312	2020/11/23 15:43	34.062	2020/11/23 15:41	33.75
15/07/12 23:31:01	36.335	15/07/12 23:37:01	36.409	2015/7/12 23:43	36.476	15/07/12 23:27:01	35.92	2015/7/11 16:36	37.275	15/07/11 16:18:01	36.987	2015/7/12 23:37	37.002	2015/7/12 23:39	36.19	2015/7/12 23:25	35.648	2015/7/12 23:40	36.534	15/07/12 23:36:01	35.81	14/07/13 21:07:01	36.394	14/07/13 21:22:01	36.289	2020/9/9 19:03	35.5	2020/9/9 19:07	35.188	2020/8/3 14:38	34.188	2020/7/27 18:02	35.062	2020/7/27 18:09	35.5	2020/7/30 13:32	34.5	2020/7/30 13:17	36.125	2020/7/30 13:43	35.875	2020/11/23 17:11	35.625	2020/11/23 19:38	32.562	2020/11/23 17:13	34.75	2020/11/23 17:11	33.938
15/07/13 1:01:01	35.837	15/07/13 1:07:01	36.471	2015/7/13 1:13	36.289	15/07/13 0:57:01	35.733	2015/7/11 18:06	36.839	15/07/11 17:48:01	37.049	2015/7/13 1:07	36.441	2015/7/13 1:09	36.314	2015/7/13 0:55	35.274	2015/7/13 1:10	35.723	15/07/13 1:06:01	35.623	14/07/13 22:37:01	37.08	14/07/13 22:52:01	36.352	2020/9/9 20:33	35.125	2020/9/9 20:37	35.438	2020/8/3 16:08	35.438	2020/7/27 19:32	34.875	2020/7/27 19:39	35.188	2020/7/30 15:02	34.812	2020/7/30 14:47	35.375	2020/7/30 15:13	35.938	2020/11/23 18:41	35.062	2020/11/23 21:08	32.938	2020/11/23 18:43	34.312	2020/11/23 18:41	34
15/07/13 2:31:01	36.46	15/07/13 2:37:01	36.222	2015/7/13 2:43	36.726	15/07/13 2:27:01	35.733	2015/7/11 19:36	37.151	15/07/11 19:18:01	37.548	2015/7/13 2:37	36.753	2015/7/13 2:39	36.065	2015/7/13 2:25	35.96	2015/7/13 2:40	36.409	15/07/13 2:36:01	35.498	14/07/14 0:07:01	37.205	14/07/14 0:22:01	36.352	2020/9/9 22:03	34.812	2020/9/9 22:07	35.562	2020/8/3 17:38	35.938	2020/7/27 21:02	35.125	2020/7/27 21:09	35.562	2020/7/30 16:32	36.188	2020/7/30 16:17	36	2020/7/30 16:43	35.812	2020/11/23 20:11	35.562	2020/11/23 22:38	32.938	2020/11/23 20:13	35.125	2020/11/23 20:11	33.562
15/07/13 4:01:01	35.65	15/07/13 4:07:01	35.66	2015/7/13 4:13	35.852	15/07/13 3:57:01	36.045	2015/7/11 21:06	37.213	15/07/11 20:48:01	36.987	2015/7/13 4:07	36.317	2015/7/13 4:09	35.815	2015/7/13 3:55	35.461	2015/7/13 4:10	36.409	15/07/13 4:06:01	35.748	14/07/14 1:37:01	37.392	14/07/14 1:52:01	36.538	2020/9/9 23:33	35.625	2020/9/9 23:37	35.625	2020/8/3 19:08	35.125	2020/7/27 22:32	35.312	2020/7/27 22:39	36.562	2020/7/30 18:02	34.688	2020/7/30 17:47	35.75	2020/7/30 18:13	35.125	2020/11/23 21:41	35.938	2020/11/24 0:08	33.312	2020/11/23 21:43	35	2020/11/23 21:41	34.875
15/07/13 5:31:01	36.211	15/07/13 5:37:01	35.785	2015/7/13 5:43	36.476	15/07/13 5:27:01	36.357	2015/7/11 22:36	37.088	15/07/11 22:18:01	37.298	2015/7/13 5:37	36.628	2015/7/13 5:39	36.501	2015/7/13 5:25	36.459	2015/7/13 5:40	36.409	15/07/13 5:36:01	35.685	14/07/14 3:07:01	37.517	14/07/14 3:22:01	36.725	2020/9/10 1:03	35.938	2020/9/10 1:07	36.25	2020/8/3 20:38	35.125	2020/7/28 0:02	36.062	2020/7/28 0:09	34.75	2020/7/30 19:32	34.688	2020/7/30 19:17	35.812	2020/7/30 19:43	35.375	2020/11/23 23:11	36.438	2020/11/24 1:38	33.062	2020/11/23 23:13	35.375	2020/11/23 23:11	34.062
15/07/13 7:01:01	35.775	15/07/13 7:07:01	35.66	2015/7/13 7:13	36.726	15/07/13 6:57:01	36.108	2015/7/12 0:06	37.088	15/07/11 23:48:01	37.111	2015/7/13 7:07	36.753	2015/7/13 7:09	36.314	2015/7/13 6:55	35.524	2015/7/13 7:10	36.783	15/07/13 7:06:01	35.998	14/07/14 4:37:01	37.143	14/07/14 4:52:01	36.85	2020/9/10 2:33	36.312	2020/9/10 2:37	35.688	2020/8/3 22:08	36.438	2020/7/28 1:32	35.812	2020/7/28 1:39	35.688	2020/7/30 21:02	34.562	2020/7/30 20:47	36.125	2020/7/30 21:13	35.75	2020/11/24 0:41	35.75	2020/11/24 3:08	33.188	2020/11/24 0:43	35	2020/11/24 0:41	34.562
15/07/13 8:31:01	37.207	15/07/13 8:37:01	35.535	2015/7/13 8:43	35.415	15/07/13 8:27:01	35.733	2015/7/12 1:36	37.773	15/07/12 1:18:01	37.361	2015/7/13 8:37	35.756	2015/7/13 8:39	35.878	2015/7/13 8:25	36.085	2015/7/13 8:40	36.534	15/07/13 8:36:01	36.31	14/07/14 6:07:01	37.517	14/07/14 6:22:01	36.601	2020/9/10 4:03	36	2020/9/10 4:07	36	2020/8/3 23:38	35.562	2020/7/28 3:02	35.312	2020/7/28 3:09	36.25	2020/7/30 22:32	35.188	2020/7/30 22:17	36.125	2020/7/30 22:43	36	2020/11/24 2:11	34	2020/11/24 4:38	34.125	2020/11/24 2:13	35.625	2020/11/24 2:11	34.312
15/07/13 10:01:01	35.214	15/07/13 10:07:01	35.847	2015/7/13 10:13	35.29	15/07/13 9:57:01	36.732	2015/7/12 3:06	37.4	15/07/12 2:48:01	37.984	2015/7/13 10:07	36.379	2015/7/13 10:09	35.94	2015/7/13 9:55	35.898	2015/7/13 10:10	36.472	15/07/13 10:06:01	35.623	14/07/14 7:37:01	37.454	14/07/14 7:52:01	36.414	2020/9/10 5:33	35.75	2020/9/10 5:37	36.062	2020/8/4 1:08	35.875	2020/7/28 4:32	36.125	2020/7/28 4:39	35	2020/7/31 0:02	34.938	2020/7/30 23:47	37	2020/7/31 0:13	36.25	2020/11/24 3:41	36.125	2020/11/24 6:08	33.438	2020/11/24 3:43	36.125	2020/11/24 3:41	34.875
15/07/13 11:31:01	35.027	15/07/13 11:37:01	34.724	2015/7/13 11:43	35.602	15/07/13 11:27:01	35.858	2015/7/12 4:36	37.338	15/07/12 4:18:01	38.109	2015/7/13 11:37	35.756	2015/7/13 11:39	35.94	2015/7/13 11:25	34.713	2015/7/13 11:40	36.284	15/07/13 11:36:01	34.811	14/07/14 9:07:01	36.831	14/07/14 9:22:01	36.04	2020/9/10 7:03	35.75	2020/9/10 7:07	35.75	2020/8/4 2:38	36.938	2020/7/28 6:02	35.5	2020/7/28 6:09	37	2020/7/31 1:32	34.938	2020/7/31 1:17	36.188	2020/7/31 1:43	36.562	2020/11/24 5:11	35.812	2020/11/24 7:38	32.875	2020/11/24 5:13	35.625	2020/11/24 5:11	34.312
15/07/13 13:01:01	35.214	15/07/13 13:07:01	34.912	2015/7/13 13:13	35.477	15/07/13 12:57:01	35.171	2015/7/12 6:06	38.209	15/07/12 5:48:01	37.797	2015/7/13 13:07	36.13	2015/7/13 13:09	35.129	2015/7/13 12:55	35.773	2015/7/13 13:10	35.349	15/07/13 13:06:01	35.998	14/07/14 10:37:01	37.641	14/07/14 10:52:01	36.165	2020/9/10 8:33	35.062	2020/9/10 8:37	35.438	2020/8/4 4:08	35.5	2020/7/28 7:32	35.812	2020/7/28 7:39	37.125	2020/7/31 3:02	35.062	2020/7/31 2:47	36.75	2020/7/31 3:13	36.438	2020/11/24 6:41	36.875	2020/11/24 9:08	33.375	2020/11/24 6:43	36	2020/11/24 6:41	36.312
15/07/13 14:31:01	34.965	15/07/13 14:37:01	36.284	2015/7/13 14:43	35.727	15/07/13 14:27:01	35.483	2015/7/12 7:36	38.022	15/07/12 7:18:01	37.548	2015/7/13 14:37	35.693	2015/7/13 14:39	35.067	2015/7/13 14:25	35.461	2015/7/13 14:40	35.286	15/07/13 14:36:01	35.498	14/07/14 12:07:01	37.143	14/07/14 12:22:01	35.791	2020/9/10 10:03	36.375	2020/9/10 10:07	36.125	2020/8/4 5:38	36.75	2020/7/28 9:02	36.375	2020/7/28 9:09	34.625	2020/7/31 4:32	35.188	2020/7/31 4:17	36.375	2020/7/31 4:43	36.188	2020/11/24 8:11	35.812	2020/11/24 10:38	33.375	2020/11/24 8:13	35.625	2020/11/24 8:11	33.875
15/07/13 16:01:01	35.588	15/07/13 16:07:01	35.473	2015/7/13 16:13	35.477	15/07/13 15:57:01	35.421	2015/7/12 9:06	37.151	15/07/12 8:48:01	37.423	2015/7/13 16:07	36.067	2015/7/13 16:09	35.503	2015/7/13 15:55	35.274	2015/7/13 16:10	35.411	15/07/13 16:06:01	35.373	14/07/14 13:37:01	37.08	14/07/14 13:52:01	36.04	2020/9/10 11:33	36.25	2020/9/10 11:37	36.25	2020/8/4 7:08	36.688	2020/7/28 10:32	35.875	2020/7/28 10:39	34.625	2020/7/31 6:02	35.75	2020/7/31 5:47	36.375	2020/7/31 6:13	37.312	2020/11/24 9:41	36.312	2020/11/24 12:08	32.625	2020/11/24 9:43	35.25	2020/11/24 9:41	34.688
15/07/13 17:31:01	35.837	15/07/13 17:37:01	35.286	2015/7/13 17:43	35.789	15/07/13 17:27:01	35.546	2015/7/12 10:36	37.587	15/07/12 10:18:01	37.049	2015/7/13 17:37	36.254	2015/7/13 17:39	35.628	2015/7/13 17:25	35.586	2015/7/13 17:40	35.785	15/07/13 17:36:01	36.185	14/07/14 15:07:01	37.641	14/07/14 15:22:01	36.102	2020/9/10 13:03	34.812	2020/9/10 13:07	36.312	2020/8/4 8:38	36.25	2020/7/28 12:02	35.375	2020/7/28 12:09	35.188	2020/7/31 7:32	34.625	2020/7/31 7:17	36.25	2020/7/31 7:43	36.062	2020/11/24 11:11	35.562	2020/11/24 13:38	33.25	2020/11/24 11:13	34.375	2020/11/24 11:11	33.812
15/07/13 19:01:01	35.899	15/07/13 19:07:01	35.598	2015/7/13 19:13	35.977	15/07/13 18:57:01	35.733	2015/7/12 12:06	36.777	15/07/12 11:48:01	37.922	2015/7/13 19:07	35.693	2015/7/13 19:09	35.815	2015/7/13 18:55	35.586	2015/7/13 19:10	35.536	15/07/13 19:06:01	35.123	14/07/14 16:37:01	37.579	14/07/14 16:52:01	35.915	2020/9/10 14:33	35.25	2020/9/10 14:37	36.312	2020/8/4 10:08	35.375	2020/7/28 13:32	35.25	2020/7/28 13:39	35.438	2020/7/31 9:02	36.25	2020/7/31 8:47	36.125	2020/7/31 9:13	36.375	2020/11/24 12:41	35.625	2020/11/24 15:08	32.812	2020/11/24 12:43	34.375	2020/11/24 12:41	33.5
15/07/13 20:31:01	35.401	15/07/13 20:37:01	36.347	2015/7/13 20:43	35.54	15/07/13 20:27:01	36.357	2015/7/12 13:36	37.026	15/07/12 13:18:01	37.423	2015/7/13 20:37	36.379	2015/7/13 20:39	35.691	2015/7/13 20:25	36.459	2015/7/13 20:40	35.66	15/07/13 20:36:01	35.498	14/07/14 18:07:01	37.205	14/07/14 18:22:01	35.978	2020/9/10 16:03	36	2020/9/10 16:07	35.75	2020/8/4 11:38	35.188	2020/7/28 15:02	35.125	2020/7/28 15:09	36	2020/7/31 10:32	34.75	2020/7/31 10:17	36.375	2020/7/31 10:43	34.75	2020/11/24 14:11	35.938	2020/11/24 16:38	33	2020/11/24 14:13	34.312	2020/11/24 14:11	33.688
15/07/13 22:01:01	36.086	15/07/13 22:07:01	34.912	2015/7/13 22:13	36.039	15/07/13 21:57:01	35.421	2015/7/12 15:06	36.839	15/07/12 14:48:01	36.987	2015/7/13 22:07	36.317	2015/7/13 22:09	36.19	2015/7/13 21:55	35.399	2015/7/13 22:10	36.284	15/07/13 22:06:01	34.998	14/07/14 19:37:01	36.706	14/07/14 19:52:01	36.04	2020/9/10 17:33	34.938	2020/9/10 17:37	35.438	2020/8/4 13:08	34.188	2020/7/28 16:32	35.625	2020/7/28 16:39	36	2020/7/31 12:02	36.25	2020/7/31 11:47	35.625	2020/7/31 12:13	35.438	2020/11/24 15:41	35.312	2020/11/24 18:08	32.5	2020/11/24 15:43	34.688	2020/11/24 15:41	33.562
15/07/13 23:31:01	36.024	15/07/13 23:37:01	35.723	2015/7/13 23:43	36.351	15/07/13 23:27:01	35.483	2015/7/12 16:36	37.026	15/07/12 16:18:01	36.55	2015/7/13 23:37	36.628	2015/7/13 23:39	36.252	2015/7/13 23:25	35.524	2015/7/13 23:40	37.158	15/07/13 23:36:01	35.81	14/07/14 21:07:01	36.644	14/07/14 21:22:01	36.102	2020/9/10 19:03	35	2020/9/10 19:07	35.938	2020/8/4 14:38	34.875	2020/7/28 18:02	35.5	2020/7/28 18:09	35.125	2020/7/31 13:32	34.562	2020/7/31 13:17	35.625	2020/7/31 13:43	36.062	2020/11/24 17:11	35.562	2020/11/24 19:38	33	2020/11/24 17:13	35.062	2020/11/24 17:11	33.438
15/07/14 1:01:01	35.401	15/07/14 1:07:01	36.658	2015/7/14 1:13	36.039	15/07/14 0:57:01	36.045	2015/7/12 18:06	36.653	15/07/12 17:48:01	37.111	2015/7/14 1:07	37.563	2015/7/14 1:09	36.065	2015/7/14 0:55	35.399	2015/7/14 1:10	36.783	15/07/14 1:06:01	35.873	14/07/14 22:37:01	37.392	14/07/14 22:52:01	36.538	2020/9/10 20:33	35	2020/9/10 20:37	35.75	2020/8/4 16:08	35.125	2020/7/28 19:32	35.438	2020/7/28 19:39	36.375	2020/7/31 15:02	34.562	2020/7/31 14:47	35.75	2020/7/31 15:13	36.125	2020/11/24 18:41	35.875	2020/11/24 21:08	32.875	2020/11/24 18:43	34.812	2020/11/24 18:41	34.062
[truncated: 4,687 more rows]
